# Supplementary material for: Frequency switching between oscillatory homeostats and the regulation of p53
Source: PLoS One. 2020 May 20;15(5):e0227786. doi: 10.1371/journal.pone.0227786 (PMC7239446; doi:10.1371/journal.pone.0227786)
Supplement: S1 Matlab — A zip-file with Matlab programs showing the results from Figs 5a, 5b, 10a–10d and 11a–11c (left panels). (ZIP) [file pone.0227786.s001.zip]

Archive with 100 entries (81 files):
- fig10a_matlab/
- fig10a_matlab/ReadMe.txt
- __MACOSX/
- __MACOSX/fig10a_matlab/
- __MACOSX/fig10a_matlab/._ReadMe.txt
- fig10a_matlab/run_m3m5v62_14.m
- __MACOSX/fig10a_matlab/._run_m3m5v62_14.m
- fig10a_matlab/m3m5v62_14.m
- __MACOSX/fig10a_matlab/._m3m5v62_14.m
- fig10a_matlab/Screenshot 2020-03-23 at 10.51.37.png
- __MACOSX/fig10a_matlab/._Screenshot 2020-03-23 at 10.51.37.png
- __MACOSX/._fig10a_matlab
- fig11c_matlab/
- fig11c_matlab/Screenshot 2020-03-23 at 11.10.28.png
- __MACOSX/fig11c_matlab/
- __MACOSX/fig11c_matlab/._Screenshot 2020-03-23 at 11.10.28.png
- fig11c_matlab/m3m5v62_23.m
- __MACOSX/fig11c_matlab/._m3m5v62_23.m
- fig11c_matlab/run_m3m5v62_23.m
- __MACOSX/fig11c_matlab/._run_m3m5v62_23.m
- fig11c_matlab/ReadMe.txt
- __MACOSX/fig11c_matlab/._ReadMe.txt
- __MACOSX/._fig11c_matlab
- fig11a_matlab/
- fig11a_matlab/m3m5v62_23.m
- __MACOSX/fig11a_matlab/
- __MACOSX/fig11a_matlab/._m3m5v62_23.m
- fig11a_matlab/run_m3m5v62_23.m
- __MACOSX/fig11a_matlab/._run_m3m5v62_23.m
- fig11a_matlab/Screenshot 2020-03-23 at 11.06.13.png
- __MACOSX/fig11a_matlab/._Screenshot 2020-03-23 at 11.06.13.png
- fig11a_matlab/ReadMe.txt
- __MACOSX/fig11a_matlab/._ReadMe.txt
- __MACOSX/._fig11a_matlab
- fig10c_matlab/
- fig10c_matlab/m3m5v62_20.m
- __MACOSX/fig10c_matlab/
- __MACOSX/fig10c_matlab/._m3m5v62_20.m
- fig10c_matlab/run_m3m5v62_20.m
- __MACOSX/fig10c_matlab/._run_m3m5v62_20.m
- fig10c_matlab/Screenshot 2020-03-23 at 10.56.37.png
- __MACOSX/fig10c_matlab/._Screenshot 2020-03-23 at 10.56.37.png
- fig10c_matlab/ReadMe.txt
- __MACOSX/fig10c_matlab/._ReadMe.txt
- __MACOSX/._fig10c_matlab
- fig5a_matlab/
- fig5a_matlab/m3m5no.m
- __MACOSX/fig5a_matlab/
- __MACOSX/fig5a_matlab/._m3m5no.m
- fig5a_matlab/run_m3m5no.m
- __MACOSX/fig5a_matlab/._run_m3m5no.m
- fig5a_matlab/ReadMe.txt
- __MACOSX/fig5a_matlab/._ReadMe.txt
- fig5a_matlab/Screenshot 2020-03-23 at 10.44.07.png
- __MACOSX/fig5a_matlab/._Screenshot 2020-03-23 at 10.44.07.png
- __MACOSX/._fig5a_matlab
- fig11b_matlab/
- fig11b_matlab/m3m5v62_23.m
- __MACOSX/fig11b_matlab/
- __MACOSX/fig11b_matlab/._m3m5v62_23.m
- fig11b_matlab/Screenshot 2020-03-23 at 11.07.55.png
- __MACOSX/fig11b_matlab/._Screenshot 2020-03-23 at 11.07.55.png
- fig11b_matlab/run_m3m5v62_23.m
- __MACOSX/fig11b_matlab/._run_m3m5v62_23.m
- fig11b_matlab/ReadMe.txt
- __MACOSX/fig11b_matlab/._ReadMe.txt
- __MACOSX/._fig11b_matlab
- fig10b_matlab/
- fig10b_matlab/run_m3m5v62_19.m
- __MACOSX/fig10b_matlab/
- __MACOSX/fig10b_matlab/._run_m3m5v62_19.m
- fig10b_matlab/m3m5v62_19.m
- __MACOSX/fig10b_matlab/._m3m5v62_19.m
- fig10b_matlab/ReadMe.txt
- __MACOSX/fig10b_matlab/._ReadMe.txt
- fig10b_matlab/Screenshot 2020-03-23 at 10.54.00.png
- __MACOSX/fig10b_matlab/._Screenshot 2020-03-23 at 10.54.00.png
- __MACOSX/._fig10b_matlab
- fig5b_matlab/
- fig5b_matlab/run_m3m5osc.m
- __MACOSX/fig5b_matlab/
- __MACOSX/fig5b_matlab/._run_m3m5osc.m
- fig5b_matlab/m3m5osc.m
- __MACOSX/fig5b_matlab/._m3m5osc.m
- fig5b_matlab/ReadMe.txt
- __MACOSX/fig5b_matlab/._ReadMe.txt
- fig5b_matlab/Screenshot 2020-03-23 at 10.48.28.png
- __MACOSX/fig5b_matlab/._Screenshot 2020-03-23 at 10.48.28.png
- __MACOSX/._fig5b_matlab
- fig10d_matlab/
- fig10d_matlab/Screenshot 2020-03-23 at 11.02.02.png
- __MACOSX/fig10d_matlab/
- __MACOSX/fig10d_matlab/._Screenshot 2020-03-23 at 11.02.02.png
- fig10d_matlab/ReadMe.txt
- __MACOSX/fig10d_matlab/._ReadMe.txt
- fig10d_matlab/m3m5v62_21.m
- __MACOSX/fig10d_matlab/._m3m5v62_21.m
- fig10d_matlab/run_m3m5v62_21.m
- __MACOSX/fig10d_matlab/._run_m3m5v62_21.m
- __MACOSX/._fig10d_matlab
