# Supplementary material for: Frequency switching between oscillatory homeostats and the regulation of p53
Source: PLoS One. 2020 May 20;15(5):e0227786. doi: 10.1371/journal.pone.0227786 (PMC7239446; doi:10.1371/journal.pone.0227786)
Supplement: S1 Matlab — A zip-file with Matlab programs showing the results from Figs 5a, 5b, 10a–10d and 11a–11c (left panels). (ZIP) [file pone.0227786.s001.zip › fig10a_matlab/m3m5v62_14.m]

function dy=m3m5v62_14(t,y,k,KM,KI,KI2,KI3,KI4,KI5,KI6,Ka,KaS);
dy=zeros(14,1);

%  assignments of variables (Fig 7):
%  y(1)  <-> p53 
%  y(2)  <-> Mdm2
%  y(3)  <-> Per2
%  y(4)  <-> not used in matlab
%  y(5)  <-> not used in matlab
%  y(6)  <-> not used in matlab
%  y(7)  <-> Bmal/Clk
%  y(8)  <-> Per1
%  y(9)  <-> not used in matlab
%  y(10) <-> not used in matlab
%  y(11) <-> Per1.Per2 (hetero-dimer)
%  y(12) <-> (Per1)2 (homo-dimer)
%  y(13) <-> (Per2)2 (homo-dimer)
%  y(14) <-> ATM* (active form)

dy(1)=k(1)*k(30)/(KaS+k(30))-k(2)*y(1)*KI6/((KM+y(1))*(KI6+k(30)))+k(6)*y(3)-k(7)*KI2*y(2)*y(1)/((KM+y(1))*(KI2+y(3)))+k(31)+k(29)*y(14);
dy(2)=k(3)*y(1)-k(4)*y(2)/(k(5)+y(2));
dy(3)=(k(8)*KI/(KI+y(1)))*(y(7)/(Ka+y(7)))-k(9)*y(3)/(k(10)+y(3))-k(17)*y(3)*y(8)+k(18)*y(11)-2.0D+0*k(24)*y(3)*y(3)+2.0D+0*k(23)*y(13);

dy(4)=0.0;
dy(5)=0.0;
dy(6)=0.0;
	  
dy(7)=k(11)*KI3*KI4*KI5/((KI3+y(11))*(KI4+y(12))*(KI5+y(13)))-k(12)*y(7)/(k(13)+y(7));
	 
dy(8)=k(14)*y(7)-k(15)*y(8)/(k(16)+y(8))-k(17)*y(3)*y(8)+k(18)*y(11)-2.0*k(20)*y(8)*y(8)+2.0*k(21)*y(12);
	 
dy(9)=0.0;
dy(10)=0.0;
	  
dy(11)=k(17)*y(3)*y(8)-(k(18)+k(19))*y(11);
dy(12)=k(20)*y(8)*y(8)-(k(21)+k(22))*y(12);
dy(13)=k(24)*y(3)*y(3)-(k(23)+k(25))*y(13);
dy(14)=k(26)*k(30)/(KaS+k(30))-k(27)*y(14)*y(1)/(k(28)+y(14));
