# Supplementary material for: Frequency switching between oscillatory homeostats and the regulation of p53
Source: PLoS One. 2020 May 20;15(5):e0227786. doi: 10.1371/journal.pone.0227786 (PMC7239446; doi:10.1371/journal.pone.0227786)
Supplement: S1 Matlab — A zip-file with Matlab programs showing the results from Figs 5a, 5b, 10a–10d and 11a–11c (left panels). (ZIP) [file pone.0227786.s001.zip › fig5a_matlab/m3m5no.m]

function dy=m3m5no(t,y,k,KM,KI);

dy=zeros(3,1);

%  assignments (Fig 2):
%  y(1) <-> A 
%  y(2) <-> Eout
%  y(3) <-> Ein

%change k1 and k2 for t > 100
if t >= 100.0  
    k(1)=10.0;
    k(2)=0.0;
end

dy(1)=k(1)-k(2)*y(1)+k(6)*y(3)-k(7)*y(2)*y(1);
dy(2)=k(3)*y(1)-k(4)*y(2)/(k(5)+y(2));
dy(3)=k(8)*KI/(KI+y(1))-k(9)*y(3)/(k(10)+y(3));
