# Supplementary material for: Frequency switching between oscillatory homeostats and the regulation of p53
Source: PLoS One. 2020 May 20;15(5):e0227786. doi: 10.1371/journal.pone.0227786 (PMC7239446; doi:10.1371/journal.pone.0227786)
Supplement: S1 Matlab — A zip-file with Matlab programs showing the results from Figs 5a, 5b, 10a–10d and 11a–11c (left panels). (ZIP) [file pone.0227786.s001.zip › fig5a_matlab/run_m3m5no.m]

% Supporting Information

% Peter Ruoff*, Nobuaki Nishiyama:
% Frequency switching between oscillatory homeostats and the regulation of p53

% Matlab calculation of Fig. 5a corresponding to fortran run-id 
% M3M5v2-06. The fortran version is available on request.
% send requests to: peter.ruoff@uis.no

clear all

% define matlab rate constant vector k; k(i),ith element in k; 
% from fortran rate constant Ki; in addition KM and KI.

% fortran <=> matlab
%-------------------

% k1  = 1.0D+0 
% k2  = 10.0D+0
% k3  = 3.0D+0 
% k4  = 5.0D+1 
% k5  = 1.0D-8 
% k6  = 0.7D+0 
% k7  = 0.5D+0 
% k8  = 1.2D+0 
% k9  = 1.0D+0 
% k10 = 1.0D-6 
% KM  = 1.0D-6 
% KI  = 8.5D+0 

%vector of rate constant values k (k(1)-k(10)):
 k =[
1.0e+0 
10.0e+0
3.0e+0 
5.0e+1 
1.0e-8 
0.7e+0 
0.5e+0 
1.2e+0 
1.0e+0 
1.0e-6 
 ];
% KM and KI values:
 KM  = 1.0D-6 ;
 KI  = 8.5D+0 ;

%  simulation time:
t=[0,200.0]; 


%  assignments of combined m3-m5 controllers (Fig 2):
%  y(1) <-> A 
%  y(2) <-> Eout
%  y(3) <-> Ein


%  initial concentrations:
y0=[1.700E+00 1.136E-09 2.286E+01];


% options for numerical integration:
options = odeset('RelTol',1.0e-9,'absTol',1e-13,'MaxStep',0.01);
% Solve model 

[T Y]=ode23s(@m3m5no,t,y0,options,k,KM,KI);


figure(1),

plot(T,Y(:,1),'-r','LineWidth',2.0);
legend
xlabel('time, au');
ylabel('A, au'); 
title(['m3-m5 combined controllers, Fig. 5a, first-order degradations wrt A'])
xline(100,'--k');
hold on
legend('A');
hold on
grid on
hold off
