# Supplementary material for: Frequency switching between oscillatory homeostats and the regulation of p53
Source: PLoS One. 2020 May 20;15(5):e0227786. doi: 10.1371/journal.pone.0227786 (PMC7239446; doi:10.1371/journal.pone.0227786)
Supplement: S1 Matlab — A zip-file with Matlab programs showing the results from Figs 5a, 5b, 10a–10d and 11a–11c (left panels). (ZIP) [file pone.0227786.s001.zip › fig11b_matlab/run_m3m5v62_23.m]

% Supporting Information

% Peter Ruoff*, Nobuaki Nishiyama:
% Frequency switching between oscillatory homeostats and the regulation of p53

% Matlab calculation of Fig. 11b corresponding to fortran run-id 
% M3M5v62-23. The fortran version is available on request.
% send requests to: peter.ruoff@uis.no

clear all

% define matlab rate constant vector k; k(i),ith element in k; 
% from fortran rate constant Ki; in addition KM and KI.

% fortran <=> matlab
%-------------------

% k1  = 1.0D+1
% k2  = 1.0D+1
% k3  = 3.0D+0
% k4  = 5.0D+1
% k5  = 1.0D-6
% k6  = 0.7D+0
% k7  = 0.5D+0
% k8  = 1.2D+0
% k9  = 1.0D+0
% k10 = 1.0D-6
% k11 = 8.5D-1
% k12 = 0.7D+0
% k13 = 1.0D-6
% k14 = 1.0D+0
% k15 = 0.7D+0
% k16 = 1.0D-6
% k17 = 1.0D+3
% k18 = 1.0D+3
% k19 = 0.0D-2
% k20 = 1.0D+1
% k21 = 5.0D-1
% k22 = 0.0D-2
% k23 = 1.0D+6
% k24 = 1.0D+3
% k25 = 0.0D+0
% k26 = 9.0D+1
% k27 = 1.0D+1
% k28 = 1.0D-6
% k29 = 1.0D+0
% k30 = 1.0D+0  stress signal s
% k31 = 1.0D+0
% 
% KM  = 1.0D-6
% KI  = 8.0D+0
% KI2 = 1.0D+6
% KI3 = 8.0D+0
% KI4 = 8.0D+0
% KI5 = 8.0D+0
% KI6 = 3.0D+0
% Ka  = 1.2D-2
% KaS = 3.0D+0


%vector of rate constant values k (k(1)-k(31)):
 k = [
1.0D+1
1.0D+1
3.0D+0
5.0D+1
1.0D-6
0.7D+0
0.5D+0
1.2D+0
1.0D+0
1.0D-6
8.5D-1
0.7D+0
1.0D-6
1.0D+0
0.7D+0
1.0D-6
1.0D+3
1.0D+3
0.0D-2
1.0D+1
5.0D-1
0.0D-2
1.0D+6
1.0D+3
0.0D+0
9.0D+1
1.0D+1
1.0D-6
1.0D+0
1.0D+0  %stress level
1.0D+0
 ];
% KM, inhibition and activation constants:
KM  = 1.0D-6;
KI  = 8.0D+0;
KI2 = 1.0D+6;
KI3 = 8.0D+0;
KI4 = 8.0D+0;
KI5 = 8.0D+0;
KI6 = 3.0D+0;
Ka  = 1.2D-2;
KaS = 3.0D+0;

%  simulation time:
t=[0,50.0]; 


%  assignments of variables:
%  y(1)  <-> p53 
%  y(2)  <-> Mdm2
%  y(3)  <-> Per2
%  y(4)  <-> not used in matlab
%  y(5)  <-> not used in matlab
%  y(6)  <-> not used in matlab
%  y(7)  <-> Bmal/Clk
%  y(8)  <-> Per1
%  y(9)  <-> not used in matlab
%  y(10) <-> not used in matlab
%  y(11) <-> Per1.Per2 (hetero-dimer)
%  y(12) <-> (Per1)2 (homo-dimer)
%  y(13) <-> (Per2)2 (homo-dimer)
%  y(14) <-> ATM* (active form)


%  initial concentrations:
y0=[2.736E+00 1.964E-07 6.622E-06 0 0 0 4.109E-01 4.026E-01 0 0 2.662E-06 3.515E+00 4.385E-14  2.066E+00];


% options for numerical integration:
options = odeset('RelTol',1.0e-5,'absTol',1e-8,'MaxStep',0.01);
% Solve model 

[T Y]=ode23s(@m3m5v62_23,t,y0,options,k,KM,KI,KI2,KI3,KI4,KI5,KI6,Ka,KaS);


figure(1),
% yyaxis left
plot(T,Y(:,14),'LineWidth',2.0);
title('Fig 11b, stress-level k_{30}=1.0');
ylabel('ATM*, au');
xlabel('time, h');
ylim([0,44]);
xline(20,'--k');

% yyaxis right
% plot(T,Y(:,3),'LineWidth',2.0);
% ylabel('Per2, au');


hold on
grid on
hold off
