# Supplementary material for: Frequency switching between oscillatory homeostats and the regulation of p53
Source: PLoS One. 2020 May 20;15(5):e0227786. doi: 10.1371/journal.pone.0227786 (PMC7239446; doi:10.1371/journal.pone.0227786)
Supplement: S1 Gnuplot — A zip-file with a gnuplot script and an avi video file showing an interactive view of Fig 4. (ZIP) [file pone.0227786.s002.zip]

Archive with 18 entries (15 files):
- S1 Gnuplot/
- S1 Gnuplot/m3m5-Ess-surfaces.avi
- __MACOSX/
- __MACOSX/S1 Gnuplot/
- __MACOSX/S1 Gnuplot/._m3m5-Ess-surfaces.avi
- S1 Gnuplot/m3m5-Ass-surface.avi
- __MACOSX/S1 Gnuplot/._m3m5-Ass-surface.avi
- S1 Gnuplot/m3m5-Ass-surface.gp
- __MACOSX/S1 Gnuplot/._m3m5-Ass-surface.gp
- S1 Gnuplot/TOPO-m3m5v1-01.txt
- __MACOSX/S1 Gnuplot/._TOPO-m3m5v1-01.txt
- S1 Gnuplot/ReadMe.txt
- __MACOSX/S1 Gnuplot/._ReadMe.txt
- S1 Gnuplot/m3m5-Ess-surfaces.gp
- __MACOSX/S1 Gnuplot/._m3m5-Ess-surfaces.gp
- S1 Gnuplot/TOPOe-m3m5v1-01.txt
- __MACOSX/S1 Gnuplot/._TOPOe-m3m5v1-01.txt
- __MACOSX/._S1 Gnuplot
