# Supplementary material for: Frequency switching between oscillatory homeostats and the regulation of p53
Source: PLoS One. 2020 May 20;15(5):e0227786. doi: 10.1371/journal.pone.0227786 (PMC7239446; doi:10.1371/journal.pone.0227786)
Supplement: S1 Gnuplot — A zip-file with a gnuplot script and an avi video file showing an interactive view of Fig 4. (ZIP) [file pone.0227786.s002.zip › S1 Gnuplot/m3m5-Ass-surface.gp]

set term x11 font "Arial, 18"
set xtics font "Arial, 18"
set ytics font "Arial, 18"
set ztics font "Arial, 18"
set xlabel "k_1" font "Arial, 18"
set ylabel "k_2" font "Arial, 18"
set zlabel "A_{ss}" font "Arial, 18"
set dgrid3d 50,50
set pm3d at bs
splot "TOPO-m3m5v1-01.txt" u 1:2:3 w lines
