# Supplementary material for: Frequency switching between oscillatory homeostats and the regulation of p53
Source: PLoS One. 2020 May 20;15(5):e0227786. doi: 10.1371/journal.pone.0227786 (PMC7239446; doi:10.1371/journal.pone.0227786)
Supplement: S1 Gnuplot — A zip-file with a gnuplot script and an avi video file showing an interactive view of Fig 4. (ZIP) [file pone.0227786.s002.zip › S1 Gnuplot/TOPO-m3m5v1-01.txt]

1.000E+00	1.000E+00	1.001E+00
2.000E+00	1.000E+00	2.000E+00
3.000E+00	1.000E+00	3.000E+00
4.000E+00	1.000E+00	4.000E+00
5.000E+00	1.000E+00	4.995E+00
6.000E+00	1.000E+00	5.000E+00
7.000E+00	1.000E+00	5.000E+00
8.000E+00	1.000E+00	5.000E+00
9.000E+00	1.000E+00	5.000E+00
1.000E+01	1.000E+00	5.000E+00
1.100E+01	1.000E+00	5.000E+00
1.200E+01	1.000E+00	5.000E+00
1.300E+01	1.000E+00	5.000E+00
1.400E+01	1.000E+00	5.000E+00
1.500E+01	1.000E+00	5.000E+00
1.600E+01	1.000E+00	5.000E+00
1.700E+01	1.000E+00	5.000E+00
1.800E+01	1.000E+00	5.000E+00
1.900E+01	1.000E+00	5.000E+00
2.000E+01	1.000E+00	5.000E+00
2.100E+01	1.000E+00	5.000E+00
2.200E+01	1.000E+00	5.000E+00
2.300E+01	1.000E+00	5.000E+00
2.400E+01	1.000E+00	5.000E+00
2.500E+01	1.000E+00	5.000E+00
2.600E+01	1.000E+00	5.000E+00
2.700E+01	1.000E+00	5.000E+00
2.800E+01	1.000E+00	5.000E+00
2.900E+01	1.000E+00	5.000E+00
3.000E+01	1.000E+00	5.000E+00
3.100E+01	1.000E+00	5.000E+00
3.200E+01	1.000E+00	5.000E+00
3.300E+01	1.000E+00	5.000E+00
3.400E+01	1.000E+00	5.000E+00
3.500E+01	1.000E+00	5.000E+00
3.600E+01	1.000E+00	5.000E+00
3.700E+01	1.000E+00	5.000E+00
3.800E+01	1.000E+00	5.000E+00
3.900E+01	1.000E+00	5.000E+00
4.000E+01	1.000E+00	5.000E+00
4.100E+01	1.000E+00	5.000E+00
4.200E+01	1.000E+00	5.000E+00
4.300E+01	1.000E+00	5.000E+00
4.400E+01	1.000E+00	5.000E+00
4.500E+01	1.000E+00	5.000E+00
4.600E+01	1.000E+00	5.000E+00
4.700E+01	1.000E+00	5.000E+00
4.800E+01	1.000E+00	5.000E+00
4.900E+01	1.000E+00	5.000E+00
5.000E+01	1.000E+00	5.000E+00
1.000E+00	2.000E+00	1.000E+00
2.000E+00	2.000E+00	1.001E+00
3.000E+00	2.000E+00	1.500E+00
4.000E+00	2.000E+00	2.000E+00
5.000E+00	2.000E+00	2.500E+00
6.000E+00	2.000E+00	3.000E+00
7.000E+00	2.000E+00	3.500E+00
8.000E+00	2.000E+00	4.000E+00
9.000E+00	2.000E+00	4.500E+00
1.000E+01	2.000E+00	4.996E+00
1.100E+01	2.000E+00	5.000E+00
1.200E+01	2.000E+00	5.000E+00
1.300E+01	2.000E+00	5.000E+00
1.400E+01	2.000E+00	5.000E+00
1.500E+01	2.000E+00	5.000E+00
1.600E+01	2.000E+00	5.000E+00
1.700E+01	2.000E+00	5.000E+00
1.800E+01	2.000E+00	5.000E+00
1.900E+01	2.000E+00	5.000E+00
2.000E+01	2.000E+00	5.000E+00
2.100E+01	2.000E+00	5.000E+00
2.200E+01	2.000E+00	5.000E+00
2.300E+01	2.000E+00	5.000E+00
2.400E+01	2.000E+00	5.000E+00
2.500E+01	2.000E+00	5.000E+00
2.600E+01	2.000E+00	5.000E+00
2.700E+01	2.000E+00	5.000E+00
2.800E+01	2.000E+00	5.000E+00
2.900E+01	2.000E+00	5.000E+00
3.000E+01	2.000E+00	5.000E+00
3.100E+01	2.000E+00	5.000E+00
3.200E+01	2.000E+00	5.000E+00
3.300E+01	2.000E+00	5.000E+00
3.400E+01	2.000E+00	5.000E+00
3.500E+01	2.000E+00	5.000E+00
3.600E+01	2.000E+00	5.000E+00
3.700E+01	2.000E+00	5.000E+00
3.800E+01	2.000E+00	5.000E+00
3.900E+01	2.000E+00	5.000E+00
4.000E+01	2.000E+00	5.000E+00
4.100E+01	2.000E+00	5.000E+00
4.200E+01	2.000E+00	5.000E+00
4.300E+01	2.000E+00	5.000E+00
4.400E+01	2.000E+00	5.000E+00
4.500E+01	2.000E+00	5.000E+00
4.600E+01	2.000E+00	5.000E+00
4.700E+01	2.000E+00	5.000E+00
4.800E+01	2.000E+00	5.000E+00
4.900E+01	2.000E+00	5.000E+00
5.000E+01	2.000E+00	5.000E+00
1.000E+00	3.000E+00	1.000E+00
2.000E+00	3.000E+00	1.000E+00
3.000E+00	3.000E+00	1.001E+00
4.000E+00	3.000E+00	1.333E+00
5.000E+00	3.000E+00	1.667E+00
6.000E+00	3.000E+00	2.000E+00
7.000E+00	3.000E+00	2.333E+00
8.000E+00	3.000E+00	2.667E+00
9.000E+00	3.000E+00	3.000E+00
1.000E+01	3.000E+00	3.333E+00
1.100E+01	3.000E+00	3.667E+00
1.200E+01	3.000E+00	4.000E+00
1.300E+01	3.000E+00	4.333E+00
1.400E+01	3.000E+00	4.667E+00
1.500E+01	3.000E+00	4.997E+00
1.600E+01	3.000E+00	5.000E+00
1.700E+01	3.000E+00	5.000E+00
1.800E+01	3.000E+00	5.000E+00
1.900E+01	3.000E+00	5.000E+00
2.000E+01	3.000E+00	5.000E+00
2.100E+01	3.000E+00	5.000E+00
2.200E+01	3.000E+00	5.000E+00
2.300E+01	3.000E+00	5.000E+00
2.400E+01	3.000E+00	5.000E+00
2.500E+01	3.000E+00	5.000E+00
2.600E+01	3.000E+00	5.000E+00
2.700E+01	3.000E+00	5.000E+00
2.800E+01	3.000E+00	5.000E+00
2.900E+01	3.000E+00	5.000E+00
3.000E+01	3.000E+00	5.000E+00
3.100E+01	3.000E+00	5.000E+00
3.200E+01	3.000E+00	5.000E+00
3.300E+01	3.000E+00	5.000E+00
3.400E+01	3.000E+00	5.000E+00
3.500E+01	3.000E+00	5.000E+00
3.600E+01	3.000E+00	5.000E+00
3.700E+01	3.000E+00	5.000E+00
3.800E+01	3.000E+00	5.000E+00
3.900E+01	3.000E+00	5.000E+00
4.000E+01	3.000E+00	5.000E+00
4.100E+01	3.000E+00	5.000E+00
4.200E+01	3.000E+00	5.000E+00
4.300E+01	3.000E+00	5.000E+00
4.400E+01	3.000E+00	5.000E+00
4.500E+01	3.000E+00	5.000E+00
4.600E+01	3.000E+00	5.000E+00
4.700E+01	3.000E+00	5.000E+00
4.800E+01	3.000E+00	5.000E+00
4.900E+01	3.000E+00	5.000E+00
5.000E+01	3.000E+00	5.000E+00
1.000E+00	4.000E+00	1.000E+00
2.000E+00	4.000E+00	1.000E+00
3.000E+00	4.000E+00	1.000E+00
4.000E+00	4.000E+00	1.001E+00
5.000E+00	4.000E+00	1.250E+00
6.000E+00	4.000E+00	1.500E+00
7.000E+00	4.000E+00	1.750E+00
8.000E+00	4.000E+00	2.000E+00
9.000E+00	4.000E+00	2.250E+00
1.000E+01	4.000E+00	2.500E+00
1.100E+01	4.000E+00	2.750E+00
1.200E+01	4.000E+00	3.000E+00
1.300E+01	4.000E+00	3.250E+00
1.400E+01	4.000E+00	3.500E+00
1.500E+01	4.000E+00	3.750E+00
1.600E+01	4.000E+00	4.000E+00
1.700E+01	4.000E+00	4.250E+00
1.800E+01	4.000E+00	4.500E+00
1.900E+01	4.000E+00	4.750E+00
2.000E+01	4.000E+00	4.998E+00
2.100E+01	4.000E+00	5.000E+00
2.200E+01	4.000E+00	5.000E+00
2.300E+01	4.000E+00	5.000E+00
2.400E+01	4.000E+00	5.000E+00
2.500E+01	4.000E+00	5.000E+00
2.600E+01	4.000E+00	5.000E+00
2.700E+01	4.000E+00	5.000E+00
2.800E+01	4.000E+00	5.000E+00
2.900E+01	4.000E+00	5.000E+00
3.000E+01	4.000E+00	5.000E+00
3.100E+01	4.000E+00	5.000E+00
3.200E+01	4.000E+00	5.000E+00
3.300E+01	4.000E+00	5.000E+00
3.400E+01	4.000E+00	5.000E+00
3.500E+01	4.000E+00	5.000E+00
3.600E+01	4.000E+00	5.000E+00
3.700E+01	4.000E+00	5.000E+00
3.800E+01	4.000E+00	5.000E+00
3.900E+01	4.000E+00	5.000E+00
4.000E+01	4.000E+00	5.000E+00
4.100E+01	4.000E+00	5.000E+00
4.200E+01	4.000E+00	5.000E+00
4.300E+01	4.000E+00	5.000E+00
4.400E+01	4.000E+00	5.000E+00
4.500E+01	4.000E+00	5.000E+00
4.600E+01	4.000E+00	5.000E+00
4.700E+01	4.000E+00	5.000E+00
4.800E+01	4.000E+00	5.000E+00
4.900E+01	4.000E+00	5.000E+00
5.000E+01	4.000E+00	5.000E+00
1.000E+00	5.000E+00	1.000E+00
2.000E+00	5.000E+00	1.000E+00
3.000E+00	5.000E+00	1.000E+00
4.000E+00	5.000E+00	1.000E+00
5.000E+00	5.000E+00	1.001E+00
6.000E+00	5.000E+00	1.200E+00
7.000E+00	5.000E+00	1.400E+00
8.000E+00	5.000E+00	1.600E+00
9.000E+00	5.000E+00	1.800E+00
1.000E+01	5.000E+00	2.000E+00
1.100E+01	5.000E+00	2.200E+00
1.200E+01	5.000E+00	2.400E+00
1.300E+01	5.000E+00	2.600E+00
1.400E+01	5.000E+00	2.800E+00
1.500E+01	5.000E+00	3.000E+00
1.600E+01	5.000E+00	3.200E+00
1.700E+01	5.000E+00	3.400E+00
1.800E+01	5.000E+00	3.600E+00
1.900E+01	5.000E+00	3.800E+00
2.000E+01	5.000E+00	4.000E+00
2.100E+01	5.000E+00	4.200E+00
2.200E+01	5.000E+00	4.400E+00
2.300E+01	5.000E+00	4.600E+00
2.400E+01	5.000E+00	4.800E+00
2.500E+01	5.000E+00	4.998E+00
2.600E+01	5.000E+00	5.000E+00
2.700E+01	5.000E+00	5.000E+00
2.800E+01	5.000E+00	5.000E+00
2.900E+01	5.000E+00	5.000E+00
3.000E+01	5.000E+00	5.000E+00
3.100E+01	5.000E+00	5.000E+00
3.200E+01	5.000E+00	5.000E+00
3.300E+01	5.000E+00	5.000E+00
3.400E+01	5.000E+00	5.000E+00
3.500E+01	5.000E+00	5.000E+00
3.600E+01	5.000E+00	5.000E+00
3.700E+01	5.000E+00	5.000E+00
3.800E+01	5.000E+00	5.000E+00
3.900E+01	5.000E+00	5.000E+00
4.000E+01	5.000E+00	5.000E+00
4.100E+01	5.000E+00	5.000E+00
4.200E+01	5.000E+00	5.000E+00
4.300E+01	5.000E+00	5.000E+00
4.400E+01	5.000E+00	5.000E+00
4.500E+01	5.000E+00	5.000E+00
4.600E+01	5.000E+00	5.000E+00
4.700E+01	5.000E+00	5.000E+00
4.800E+01	5.000E+00	5.000E+00
4.900E+01	5.000E+00	5.000E+00
5.000E+01	5.000E+00	5.000E+00
1.000E+00	6.000E+00	1.000E+00
2.000E+00	6.000E+00	1.000E+00
3.000E+00	6.000E+00	1.000E+00
4.000E+00	6.000E+00	1.000E+00
5.000E+00	6.000E+00	1.000E+00
6.000E+00	6.000E+00	1.001E+00
7.000E+00	6.000E+00	1.167E+00
8.000E+00	6.000E+00	1.333E+00
9.000E+00	6.000E+00	1.500E+00
1.000E+01	6.000E+00	1.667E+00
1.100E+01	6.000E+00	1.833E+00
1.200E+01	6.000E+00	2.000E+00
1.300E+01	6.000E+00	2.167E+00
1.400E+01	6.000E+00	2.333E+00
1.500E+01	6.000E+00	2.500E+00
1.600E+01	6.000E+00	2.667E+00
1.700E+01	6.000E+00	2.833E+00
1.800E+01	6.000E+00	3.000E+00
1.900E+01	6.000E+00	3.167E+00
2.000E+01	6.000E+00	3.333E+00
2.100E+01	6.000E+00	3.500E+00
2.200E+01	6.000E+00	3.667E+00
2.300E+01	6.000E+00	3.833E+00
2.400E+01	6.000E+00	4.000E+00
2.500E+01	6.000E+00	4.167E+00
2.600E+01	6.000E+00	4.333E+00
2.700E+01	6.000E+00	4.500E+00
2.800E+01	6.000E+00	4.667E+00
2.900E+01	6.000E+00	4.833E+00
3.000E+01	6.000E+00	4.998E+00
3.100E+01	6.000E+00	5.000E+00
3.200E+01	6.000E+00	5.000E+00
3.300E+01	6.000E+00	5.000E+00
3.400E+01	6.000E+00	5.000E+00
3.500E+01	6.000E+00	5.000E+00
3.600E+01	6.000E+00	5.000E+00
3.700E+01	6.000E+00	5.000E+00
3.800E+01	6.000E+00	5.000E+00
3.900E+01	6.000E+00	5.000E+00
4.000E+01	6.000E+00	5.000E+00
4.100E+01	6.000E+00	5.000E+00
4.200E+01	6.000E+00	5.000E+00
4.300E+01	6.000E+00	5.000E+00
4.400E+01	6.000E+00	5.000E+00
4.500E+01	6.000E+00	5.000E+00
4.600E+01	6.000E+00	5.000E+00
4.700E+01	6.000E+00	5.000E+00
4.800E+01	6.000E+00	5.000E+00
4.900E+01	6.000E+00	5.000E+00
5.000E+01	6.000E+00	5.000E+00
1.000E+00	7.000E+00	1.000E+00
2.000E+00	7.000E+00	1.000E+00
3.000E+00	7.000E+00	1.000E+00
4.000E+00	7.000E+00	1.000E+00
5.000E+00	7.000E+00	1.000E+00
6.000E+00	7.000E+00	1.000E+00
7.000E+00	7.000E+00	1.001E+00
8.000E+00	7.000E+00	1.143E+00
9.000E+00	7.000E+00	1.286E+00
1.000E+01	7.000E+00	1.429E+00
1.100E+01	7.000E+00	1.571E+00
1.200E+01	7.000E+00	1.714E+00
1.300E+01	7.000E+00	1.857E+00
1.400E+01	7.000E+00	2.000E+00
1.500E+01	7.000E+00	2.143E+00
1.600E+01	7.000E+00	2.286E+00
1.700E+01	7.000E+00	2.429E+00
1.800E+01	7.000E+00	2.571E+00
1.900E+01	7.000E+00	2.714E+00
2.000E+01	7.000E+00	2.857E+00
2.100E+01	7.000E+00	3.000E+00
2.200E+01	7.000E+00	3.143E+00
2.300E+01	7.000E+00	3.286E+00
2.400E+01	7.000E+00	3.429E+00
2.500E+01	7.000E+00	3.571E+00
2.600E+01	7.000E+00	3.714E+00
2.700E+01	7.000E+00	3.857E+00
2.800E+01	7.000E+00	4.000E+00
2.900E+01	7.000E+00	4.143E+00
3.000E+01	7.000E+00	4.286E+00
3.100E+01	7.000E+00	4.429E+00
3.200E+01	7.000E+00	4.571E+00
3.300E+01	7.000E+00	4.714E+00
3.400E+01	7.000E+00	4.857E+00
3.500E+01	7.000E+00	4.998E+00
3.600E+01	7.000E+00	5.000E+00
3.700E+01	7.000E+00	5.000E+00
3.800E+01	7.000E+00	5.000E+00
3.900E+01	7.000E+00	5.000E+00
4.000E+01	7.000E+00	5.000E+00
4.100E+01	7.000E+00	5.000E+00
4.200E+01	7.000E+00	5.000E+00
4.300E+01	7.000E+00	5.000E+00
4.400E+01	7.000E+00	5.000E+00
4.500E+01	7.000E+00	5.000E+00
4.600E+01	7.000E+00	5.000E+00
4.700E+01	7.000E+00	5.000E+00
4.800E+01	7.000E+00	5.000E+00
4.900E+01	7.000E+00	5.000E+00
5.000E+01	7.000E+00	5.000E+00
1.000E+00	8.000E+00	1.000E+00
2.000E+00	8.000E+00	1.000E+00
3.000E+00	8.000E+00	1.000E+00
4.000E+00	8.000E+00	1.000E+00
5.000E+00	8.000E+00	1.000E+00
6.000E+00	8.000E+00	1.000E+00
7.000E+00	8.000E+00	1.000E+00
8.000E+00	8.000E+00	1.000E+00
9.000E+00	8.000E+00	1.125E+00
1.000E+01	8.000E+00	1.250E+00
1.100E+01	8.000E+00	1.375E+00
1.200E+01	8.000E+00	1.500E+00
1.300E+01	8.000E+00	1.625E+00
1.400E+01	8.000E+00	1.750E+00
1.500E+01	8.000E+00	1.875E+00
1.600E+01	8.000E+00	2.000E+00
1.700E+01	8.000E+00	2.125E+00
1.800E+01	8.000E+00	2.250E+00
1.900E+01	8.000E+00	2.375E+00
2.000E+01	8.000E+00	2.500E+00
2.100E+01	8.000E+00	2.625E+00
2.200E+01	8.000E+00	2.750E+00
2.300E+01	8.000E+00	2.875E+00
2.400E+01	8.000E+00	3.000E+00
2.500E+01	8.000E+00	3.125E+00
2.600E+01	8.000E+00	3.250E+00
2.700E+01	8.000E+00	3.375E+00
2.800E+01	8.000E+00	3.500E+00
2.900E+01	8.000E+00	3.625E+00
3.000E+01	8.000E+00	3.750E+00
3.100E+01	8.000E+00	3.875E+00
3.200E+01	8.000E+00	4.000E+00
3.300E+01	8.000E+00	4.125E+00
3.400E+01	8.000E+00	4.250E+00
3.500E+01	8.000E+00	4.375E+00
3.600E+01	8.000E+00	4.500E+00
3.700E+01	8.000E+00	4.625E+00
3.800E+01	8.000E+00	4.750E+00
3.900E+01	8.000E+00	4.875E+00
4.000E+01	8.000E+00	4.998E+00
4.100E+01	8.000E+00	5.000E+00
4.200E+01	8.000E+00	5.000E+00
4.300E+01	8.000E+00	5.000E+00
4.400E+01	8.000E+00	5.000E+00
4.500E+01	8.000E+00	5.000E+00
4.600E+01	8.000E+00	5.000E+00
4.700E+01	8.000E+00	5.000E+00
4.800E+01	8.000E+00	5.000E+00
4.900E+01	8.000E+00	5.000E+00
5.000E+01	8.000E+00	5.000E+00
1.000E+00	9.000E+00	1.000E+00
2.000E+00	9.000E+00	1.000E+00
3.000E+00	9.000E+00	1.000E+00
4.000E+00	9.000E+00	1.000E+00
5.000E+00	9.000E+00	1.000E+00
6.000E+00	9.000E+00	1.000E+00
7.000E+00	9.000E+00	1.000E+00
8.000E+00	9.000E+00	1.000E+00
9.000E+00	9.000E+00	1.000E+00
1.000E+01	9.000E+00	1.111E+00
1.100E+01	9.000E+00	1.222E+00
1.200E+01	9.000E+00	1.333E+00
1.300E+01	9.000E+00	1.444E+00
1.400E+01	9.000E+00	1.556E+00
1.500E+01	9.000E+00	1.667E+00
1.600E+01	9.000E+00	1.778E+00
1.700E+01	9.000E+00	1.889E+00
1.800E+01	9.000E+00	2.000E+00
1.900E+01	9.000E+00	2.111E+00
2.000E+01	9.000E+00	2.222E+00
2.100E+01	9.000E+00	2.333E+00
2.200E+01	9.000E+00	2.444E+00
2.300E+01	9.000E+00	2.556E+00
2.400E+01	9.000E+00	2.667E+00
2.500E+01	9.000E+00	2.778E+00
2.600E+01	9.000E+00	2.889E+00
2.700E+01	9.000E+00	3.000E+00
2.800E+01	9.000E+00	3.111E+00
2.900E+01	9.000E+00	3.222E+00
3.000E+01	9.000E+00	3.333E+00
3.100E+01	9.000E+00	3.444E+00
3.200E+01	9.000E+00	3.556E+00
3.300E+01	9.000E+00	3.667E+00
3.400E+01	9.000E+00	3.778E+00
3.500E+01	9.000E+00	3.889E+00
3.600E+01	9.000E+00	4.000E+00
3.700E+01	9.000E+00	4.111E+00
3.800E+01	9.000E+00	4.222E+00
3.900E+01	9.000E+00	4.333E+00
4.000E+01	9.000E+00	4.444E+00
4.100E+01	9.000E+00	4.556E+00
4.200E+01	9.000E+00	4.667E+00
4.300E+01	9.000E+00	4.778E+00
4.400E+01	9.000E+00	4.889E+00
4.500E+01	9.000E+00	4.998E+00
4.600E+01	9.000E+00	5.000E+00
4.700E+01	9.000E+00	5.000E+00
4.800E+01	9.000E+00	5.000E+00
4.900E+01	9.000E+00	5.000E+00
5.000E+01	9.000E+00	5.000E+00
1.000E+00	1.000E+01	1.000E+00
2.000E+00	1.000E+01	1.000E+00
3.000E+00	1.000E+01	1.000E+00
4.000E+00	1.000E+01	1.000E+00
5.000E+00	1.000E+01	1.000E+00
6.000E+00	1.000E+01	1.000E+00
7.000E+00	1.000E+01	1.000E+00
8.000E+00	1.000E+01	1.000E+00
9.000E+00	1.000E+01	1.000E+00
1.000E+01	1.000E+01	1.000E+00
1.100E+01	1.000E+01	1.100E+00
1.200E+01	1.000E+01	1.200E+00
1.300E+01	1.000E+01	1.300E+00
1.400E+01	1.000E+01	1.400E+00
1.500E+01	1.000E+01	1.500E+00
1.600E+01	1.000E+01	1.600E+00
1.700E+01	1.000E+01	1.700E+00
1.800E+01	1.000E+01	1.800E+00
1.900E+01	1.000E+01	1.900E+00
2.000E+01	1.000E+01	2.000E+00
2.100E+01	1.000E+01	2.100E+00
2.200E+01	1.000E+01	2.200E+00
2.300E+01	1.000E+01	2.300E+00
2.400E+01	1.000E+01	2.400E+00
2.500E+01	1.000E+01	2.500E+00
2.600E+01	1.000E+01	2.600E+00
2.700E+01	1.000E+01	2.700E+00
2.800E+01	1.000E+01	2.800E+00
2.900E+01	1.000E+01	2.900E+00
3.000E+01	1.000E+01	3.000E+00
3.100E+01	1.000E+01	3.100E+00
3.200E+01	1.000E+01	3.200E+00
3.300E+01	1.000E+01	3.300E+00
3.400E+01	1.000E+01	3.400E+00
3.500E+01	1.000E+01	3.500E+00
3.600E+01	1.000E+01	3.600E+00
3.700E+01	1.000E+01	3.700E+00
3.800E+01	1.000E+01	3.800E+00
3.900E+01	1.000E+01	3.900E+00
4.000E+01	1.000E+01	4.000E+00
4.100E+01	1.000E+01	4.100E+00
4.200E+01	1.000E+01	4.200E+00
4.300E+01	1.000E+01	4.300E+00
4.400E+01	1.000E+01	4.400E+00
4.500E+01	1.000E+01	4.500E+00
4.600E+01	1.000E+01	4.600E+00
4.700E+01	1.000E+01	4.700E+00
4.800E+01	1.000E+01	4.800E+00
4.900E+01	1.000E+01	4.900E+00
5.000E+01	1.000E+01	4.998E+00
1.000E+00	1.100E+01	1.000E+00
2.000E+00	1.100E+01	1.000E+00
3.000E+00	1.100E+01	1.000E+00
4.000E+00	1.100E+01	1.000E+00
5.000E+00	1.100E+01	1.000E+00
6.000E+00	1.100E+01	1.000E+00
7.000E+00	1.100E+01	1.000E+00
8.000E+00	1.100E+01	1.000E+00
9.000E+00	1.100E+01	1.000E+00
1.000E+01	1.100E+01	1.000E+00
1.100E+01	1.100E+01	1.000E+00
1.200E+01	1.100E+01	1.091E+00
1.300E+01	1.100E+01	1.182E+00
1.400E+01	1.100E+01	1.273E+00
1.500E+01	1.100E+01	1.364E+00
1.600E+01	1.100E+01	1.455E+00
1.700E+01	1.100E+01	1.545E+00
1.800E+01	1.100E+01	1.636E+00
1.900E+01	1.100E+01	1.727E+00
2.000E+01	1.100E+01	1.818E+00
2.100E+01	1.100E+01	1.909E+00
2.200E+01	1.100E+01	2.000E+00
2.300E+01	1.100E+01	2.091E+00
2.400E+01	1.100E+01	2.182E+00
2.500E+01	1.100E+01	2.273E+00
2.600E+01	1.100E+01	2.364E+00
2.700E+01	1.100E+01	2.455E+00
2.800E+01	1.100E+01	2.545E+00
2.900E+01	1.100E+01	2.636E+00
3.000E+01	1.100E+01	2.727E+00
3.100E+01	1.100E+01	2.818E+00
3.200E+01	1.100E+01	2.909E+00
3.300E+01	1.100E+01	3.000E+00
3.400E+01	1.100E+01	3.091E+00
3.500E+01	1.100E+01	3.182E+00
3.600E+01	1.100E+01	3.273E+00
3.700E+01	1.100E+01	3.364E+00
3.800E+01	1.100E+01	3.455E+00
3.900E+01	1.100E+01	3.545E+00
4.000E+01	1.100E+01	3.636E+00
4.100E+01	1.100E+01	3.727E+00
4.200E+01	1.100E+01	3.818E+00
4.300E+01	1.100E+01	3.909E+00
4.400E+01	1.100E+01	4.000E+00
4.500E+01	1.100E+01	4.091E+00
4.600E+01	1.100E+01	4.182E+00
4.700E+01	1.100E+01	4.273E+00
4.800E+01	1.100E+01	4.364E+00
4.900E+01	1.100E+01	4.455E+00
5.000E+01	1.100E+01	4.545E+00
1.000E+00	1.200E+01	1.000E+00
2.000E+00	1.200E+01	1.000E+00
3.000E+00	1.200E+01	1.000E+00
4.000E+00	1.200E+01	1.000E+00
5.000E+00	1.200E+01	1.000E+00
6.000E+00	1.200E+01	1.000E+00
7.000E+00	1.200E+01	1.000E+00
8.000E+00	1.200E+01	1.000E+00
9.000E+00	1.200E+01	1.000E+00
1.000E+01	1.200E+01	1.000E+00
1.100E+01	1.200E+01	1.000E+00
1.200E+01	1.200E+01	1.000E+00
1.300E+01	1.200E+01	1.083E+00
1.400E+01	1.200E+01	1.167E+00
1.500E+01	1.200E+01	1.250E+00
1.600E+01	1.200E+01	1.333E+00
1.700E+01	1.200E+01	1.417E+00
1.800E+01	1.200E+01	1.500E+00
1.900E+01	1.200E+01	1.583E+00
2.000E+01	1.200E+01	1.667E+00
2.100E+01	1.200E+01	1.750E+00
2.200E+01	1.200E+01	1.833E+00
2.300E+01	1.200E+01	1.917E+00
2.400E+01	1.200E+01	2.000E+00
2.500E+01	1.200E+01	2.083E+00
2.600E+01	1.200E+01	2.167E+00
2.700E+01	1.200E+01	2.250E+00
2.800E+01	1.200E+01	2.333E+00
2.900E+01	1.200E+01	2.417E+00
3.000E+01	1.200E+01	2.500E+00
3.100E+01	1.200E+01	2.583E+00
3.200E+01	1.200E+01	2.667E+00
3.300E+01	1.200E+01	2.750E+00
3.400E+01	1.200E+01	2.833E+00
3.500E+01	1.200E+01	2.917E+00
3.600E+01	1.200E+01	3.000E+00
3.700E+01	1.200E+01	3.083E+00
3.800E+01	1.200E+01	3.167E+00
3.900E+01	1.200E+01	3.250E+00
4.000E+01	1.200E+01	3.333E+00
4.100E+01	1.200E+01	3.417E+00
4.200E+01	1.200E+01	3.500E+00
4.300E+01	1.200E+01	3.583E+00
4.400E+01	1.200E+01	3.667E+00
4.500E+01	1.200E+01	3.750E+00
4.600E+01	1.200E+01	3.833E+00
4.700E+01	1.200E+01	3.917E+00
4.800E+01	1.200E+01	4.000E+00
4.900E+01	1.200E+01	4.083E+00
5.000E+01	1.200E+01	4.167E+00
1.000E+00	1.300E+01	1.000E+00
2.000E+00	1.300E+01	1.000E+00
3.000E+00	1.300E+01	1.000E+00
4.000E+00	1.300E+01	1.000E+00
5.000E+00	1.300E+01	1.000E+00
6.000E+00	1.300E+01	1.000E+00
7.000E+00	1.300E+01	1.000E+00
8.000E+00	1.300E+01	1.000E+00
9.000E+00	1.300E+01	1.000E+00
1.000E+01	1.300E+01	1.000E+00
1.100E+01	1.300E+01	1.000E+00
1.200E+01	1.300E+01	1.000E+00
1.300E+01	1.300E+01	1.000E+00
1.400E+01	1.300E+01	1.077E+00
1.500E+01	1.300E+01	1.154E+00
1.600E+01	1.300E+01	1.231E+00
1.700E+01	1.300E+01	1.308E+00
1.800E+01	1.300E+01	1.385E+00
1.900E+01	1.300E+01	1.462E+00
2.000E+01	1.300E+01	1.538E+00
2.100E+01	1.300E+01	1.615E+00
2.200E+01	1.300E+01	1.692E+00
2.300E+01	1.300E+01	1.769E+00
2.400E+01	1.300E+01	1.846E+00
2.500E+01	1.300E+01	1.923E+00
2.600E+01	1.300E+01	2.000E+00
2.700E+01	1.300E+01	2.077E+00
2.800E+01	1.300E+01	2.154E+00
2.900E+01	1.300E+01	2.231E+00
3.000E+01	1.300E+01	2.308E+00
3.100E+01	1.300E+01	2.385E+00
3.200E+01	1.300E+01	2.462E+00
3.300E+01	1.300E+01	2.538E+00
3.400E+01	1.300E+01	2.615E+00
3.500E+01	1.300E+01	2.692E+00
3.600E+01	1.300E+01	2.769E+00
3.700E+01	1.300E+01	2.846E+00
3.800E+01	1.300E+01	2.923E+00
3.900E+01	1.300E+01	3.000E+00
4.000E+01	1.300E+01	3.077E+00
4.100E+01	1.300E+01	3.154E+00
4.200E+01	1.300E+01	3.231E+00
4.300E+01	1.300E+01	3.308E+00
4.400E+01	1.300E+01	3.385E+00
4.500E+01	1.300E+01	3.462E+00
4.600E+01	1.300E+01	3.538E+00
4.700E+01	1.300E+01	3.615E+00
4.800E+01	1.300E+01	3.692E+00
4.900E+01	1.300E+01	3.769E+00
5.000E+01	1.300E+01	3.846E+00
1.000E+00	1.400E+01	1.000E+00
2.000E+00	1.400E+01	1.000E+00
3.000E+00	1.400E+01	1.000E+00
4.000E+00	1.400E+01	1.000E+00
5.000E+00	1.400E+01	1.000E+00
6.000E+00	1.400E+01	1.000E+00
7.000E+00	1.400E+01	1.000E+00
8.000E+00	1.400E+01	1.000E+00
9.000E+00	1.400E+01	1.000E+00
1.000E+01	1.400E+01	1.000E+00
1.100E+01	1.400E+01	1.000E+00
1.200E+01	1.400E+01	1.000E+00
1.300E+01	1.400E+01	1.000E+00
1.400E+01	1.400E+01	1.000E+00
1.500E+01	1.400E+01	1.071E+00
1.600E+01	1.400E+01	1.143E+00
1.700E+01	1.400E+01	1.214E+00
1.800E+01	1.400E+01	1.286E+00
1.900E+01	1.400E+01	1.357E+00
2.000E+01	1.400E+01	1.429E+00
2.100E+01	1.400E+01	1.500E+00
2.200E+01	1.400E+01	1.571E+00
2.300E+01	1.400E+01	1.643E+00
2.400E+01	1.400E+01	1.714E+00
2.500E+01	1.400E+01	1.786E+00
2.600E+01	1.400E+01	1.857E+00
2.700E+01	1.400E+01	1.929E+00
2.800E+01	1.400E+01	2.000E+00
2.900E+01	1.400E+01	2.071E+00
3.000E+01	1.400E+01	2.143E+00
3.100E+01	1.400E+01	2.214E+00
3.200E+01	1.400E+01	2.286E+00
3.300E+01	1.400E+01	2.357E+00
3.400E+01	1.400E+01	2.429E+00
3.500E+01	1.400E+01	2.500E+00
3.600E+01	1.400E+01	2.571E+00
3.700E+01	1.400E+01	2.643E+00
3.800E+01	1.400E+01	2.714E+00
3.900E+01	1.400E+01	2.786E+00
4.000E+01	1.400E+01	2.857E+00
4.100E+01	1.400E+01	2.929E+00
4.200E+01	1.400E+01	3.000E+00
4.300E+01	1.400E+01	3.071E+00
4.400E+01	1.400E+01	3.143E+00
4.500E+01	1.400E+01	3.214E+00
4.600E+01	1.400E+01	3.286E+00
4.700E+01	1.400E+01	3.357E+00
4.800E+01	1.400E+01	3.429E+00
4.900E+01	1.400E+01	3.500E+00
5.000E+01	1.400E+01	3.571E+00
1.000E+00	1.500E+01	1.000E+00
2.000E+00	1.500E+01	1.000E+00
3.000E+00	1.500E+01	1.000E+00
4.000E+00	1.500E+01	1.000E+00
5.000E+00	1.500E+01	1.000E+00
6.000E+00	1.500E+01	1.000E+00
7.000E+00	1.500E+01	1.000E+00
8.000E+00	1.500E+01	1.000E+00
9.000E+00	1.500E+01	1.000E+00
1.000E+01	1.500E+01	1.000E+00
1.100E+01	1.500E+01	1.000E+00
1.200E+01	1.500E+01	1.000E+00
1.300E+01	1.500E+01	1.000E+00
1.400E+01	1.500E+01	1.000E+00
1.500E+01	1.500E+01	1.000E+00
1.600E+01	1.500E+01	1.067E+00
1.700E+01	1.500E+01	1.133E+00
1.800E+01	1.500E+01	1.200E+00
1.900E+01	1.500E+01	1.267E+00
2.000E+01	1.500E+01	1.333E+00
2.100E+01	1.500E+01	1.400E+00
2.200E+01	1.500E+01	1.467E+00
2.300E+01	1.500E+01	1.533E+00
2.400E+01	1.500E+01	1.600E+00
2.500E+01	1.500E+01	1.667E+00
2.600E+01	1.500E+01	1.733E+00
2.700E+01	1.500E+01	1.800E+00
2.800E+01	1.500E+01	1.867E+00
2.900E+01	1.500E+01	1.933E+00
3.000E+01	1.500E+01	2.000E+00
3.100E+01	1.500E+01	2.067E+00
3.200E+01	1.500E+01	2.133E+00
3.300E+01	1.500E+01	2.200E+00
3.400E+01	1.500E+01	2.267E+00
3.500E+01	1.500E+01	2.333E+00
3.600E+01	1.500E+01	2.400E+00
3.700E+01	1.500E+01	2.467E+00
3.800E+01	1.500E+01	2.533E+00
3.900E+01	1.500E+01	2.600E+00
4.000E+01	1.500E+01	2.667E+00
4.100E+01	1.500E+01	2.733E+00
4.200E+01	1.500E+01	2.800E+00
4.300E+01	1.500E+01	2.867E+00
4.400E+01	1.500E+01	2.933E+00
4.500E+01	1.500E+01	3.000E+00
4.600E+01	1.500E+01	3.067E+00
4.700E+01	1.500E+01	3.133E+00
4.800E+01	1.500E+01	3.200E+00
4.900E+01	1.500E+01	3.267E+00
5.000E+01	1.500E+01	3.333E+00
1.000E+00	1.600E+01	1.000E+00
2.000E+00	1.600E+01	1.000E+00
3.000E+00	1.600E+01	1.000E+00
4.000E+00	1.600E+01	1.000E+00
5.000E+00	1.600E+01	1.000E+00
6.000E+00	1.600E+01	1.000E+00
7.000E+00	1.600E+01	1.000E+00
8.000E+00	1.600E+01	1.000E+00
9.000E+00	1.600E+01	1.000E+00
1.000E+01	1.600E+01	1.000E+00
1.100E+01	1.600E+01	1.000E+00
1.200E+01	1.600E+01	1.000E+00
1.300E+01	1.600E+01	1.000E+00
1.400E+01	1.600E+01	1.000E+00
1.500E+01	1.600E+01	1.000E+00
1.600E+01	1.600E+01	1.000E+00
1.700E+01	1.600E+01	1.063E+00
1.800E+01	1.600E+01	1.125E+00
1.900E+01	1.600E+01	1.188E+00
2.000E+01	1.600E+01	1.250E+00
2.100E+01	1.600E+01	1.313E+00
2.200E+01	1.600E+01	1.375E+00
2.300E+01	1.600E+01	1.438E+00
2.400E+01	1.600E+01	1.500E+00
2.500E+01	1.600E+01	1.563E+00
2.600E+01	1.600E+01	1.625E+00
2.700E+01	1.600E+01	1.688E+00
2.800E+01	1.600E+01	1.750E+00
2.900E+01	1.600E+01	1.813E+00
3.000E+01	1.600E+01	1.875E+00
3.100E+01	1.600E+01	1.938E+00
3.200E+01	1.600E+01	2.000E+00
3.300E+01	1.600E+01	2.063E+00
3.400E+01	1.600E+01	2.125E+00
3.500E+01	1.600E+01	2.187E+00
3.600E+01	1.600E+01	2.250E+00
3.700E+01	1.600E+01	2.312E+00
3.800E+01	1.600E+01	2.375E+00
3.900E+01	1.600E+01	2.437E+00
4.000E+01	1.600E+01	2.500E+00
4.100E+01	1.600E+01	2.562E+00
4.200E+01	1.600E+01	2.625E+00
4.300E+01	1.600E+01	2.687E+00
4.400E+01	1.600E+01	2.750E+00
4.500E+01	1.600E+01	2.812E+00
4.600E+01	1.600E+01	2.875E+00
4.700E+01	1.600E+01	2.937E+00
4.800E+01	1.600E+01	3.000E+00
4.900E+01	1.600E+01	3.062E+00
5.000E+01	1.600E+01	3.125E+00
1.000E+00	1.700E+01	1.000E+00
2.000E+00	1.700E+01	1.000E+00
3.000E+00	1.700E+01	1.000E+00
4.000E+00	1.700E+01	1.000E+00
5.000E+00	1.700E+01	1.000E+00
6.000E+00	1.700E+01	1.000E+00
7.000E+00	1.700E+01	1.000E+00
8.000E+00	1.700E+01	1.000E+00
9.000E+00	1.700E+01	1.000E+00
1.000E+01	1.700E+01	1.000E+00
1.100E+01	1.700E+01	1.000E+00
1.200E+01	1.700E+01	1.000E+00
1.300E+01	1.700E+01	1.000E+00
1.400E+01	1.700E+01	1.000E+00
1.500E+01	1.700E+01	1.000E+00
1.600E+01	1.700E+01	1.000E+00
1.700E+01	1.700E+01	1.000E+00
1.800E+01	1.700E+01	1.059E+00
1.900E+01	1.700E+01	1.118E+00
2.000E+01	1.700E+01	1.176E+00
2.100E+01	1.700E+01	1.235E+00
2.200E+01	1.700E+01	1.294E+00
2.300E+01	1.700E+01	1.353E+00
2.400E+01	1.700E+01	1.412E+00
2.500E+01	1.700E+01	1.471E+00
2.600E+01	1.700E+01	1.529E+00
2.700E+01	1.700E+01	1.588E+00
2.800E+01	1.700E+01	1.647E+00
2.900E+01	1.700E+01	1.706E+00
3.000E+01	1.700E+01	1.765E+00
3.100E+01	1.700E+01	1.824E+00
3.200E+01	1.700E+01	1.882E+00
3.300E+01	1.700E+01	1.941E+00
3.400E+01	1.700E+01	2.000E+00
3.500E+01	1.700E+01	2.059E+00
3.600E+01	1.700E+01	2.118E+00
3.700E+01	1.700E+01	2.176E+00
3.800E+01	1.700E+01	2.235E+00
3.900E+01	1.700E+01	2.294E+00
4.000E+01	1.700E+01	2.353E+00
4.100E+01	1.700E+01	2.412E+00
4.200E+01	1.700E+01	2.471E+00
4.300E+01	1.700E+01	2.529E+00
4.400E+01	1.700E+01	2.588E+00
4.500E+01	1.700E+01	2.647E+00
4.600E+01	1.700E+01	2.706E+00
4.700E+01	1.700E+01	2.765E+00
4.800E+01	1.700E+01	2.824E+00
4.900E+01	1.700E+01	2.882E+00
5.000E+01	1.700E+01	2.941E+00
1.000E+00	1.800E+01	1.000E+00
2.000E+00	1.800E+01	1.000E+00
3.000E+00	1.800E+01	1.000E+00
4.000E+00	1.800E+01	1.000E+00
5.000E+00	1.800E+01	1.000E+00
6.000E+00	1.800E+01	1.000E+00
7.000E+00	1.800E+01	1.000E+00
8.000E+00	1.800E+01	1.000E+00
9.000E+00	1.800E+01	1.000E+00
1.000E+01	1.800E+01	1.000E+00
1.100E+01	1.800E+01	1.000E+00
1.200E+01	1.800E+01	1.000E+00
1.300E+01	1.800E+01	1.000E+00
1.400E+01	1.800E+01	1.000E+00
1.500E+01	1.800E+01	1.000E+00
1.600E+01	1.800E+01	1.000E+00
1.700E+01	1.800E+01	1.000E+00
1.800E+01	1.800E+01	1.000E+00
1.900E+01	1.800E+01	1.056E+00
2.000E+01	1.800E+01	1.111E+00
2.100E+01	1.800E+01	1.167E+00
2.200E+01	1.800E+01	1.222E+00
2.300E+01	1.800E+01	1.278E+00
2.400E+01	1.800E+01	1.333E+00
2.500E+01	1.800E+01	1.389E+00
2.600E+01	1.800E+01	1.444E+00
2.700E+01	1.800E+01	1.500E+00
2.800E+01	1.800E+01	1.556E+00
2.900E+01	1.800E+01	1.611E+00
3.000E+01	1.800E+01	1.667E+00
3.100E+01	1.800E+01	1.722E+00
3.200E+01	1.800E+01	1.778E+00
3.300E+01	1.800E+01	1.833E+00
3.400E+01	1.800E+01	1.889E+00
3.500E+01	1.800E+01	1.944E+00
3.600E+01	1.800E+01	2.000E+00
3.700E+01	1.800E+01	2.056E+00
3.800E+01	1.800E+01	2.111E+00
3.900E+01	1.800E+01	2.167E+00
4.000E+01	1.800E+01	2.222E+00
4.100E+01	1.800E+01	2.278E+00
4.200E+01	1.800E+01	2.333E+00
4.300E+01	1.800E+01	2.389E+00
4.400E+01	1.800E+01	2.444E+00
4.500E+01	1.800E+01	2.500E+00
4.600E+01	1.800E+01	2.556E+00
4.700E+01	1.800E+01	2.611E+00
4.800E+01	1.800E+01	2.667E+00
4.900E+01	1.800E+01	2.722E+00
5.000E+01	1.800E+01	2.778E+00
1.000E+00	1.900E+01	1.000E+00
2.000E+00	1.900E+01	1.000E+00
3.000E+00	1.900E+01	1.000E+00
4.000E+00	1.900E+01	1.000E+00
5.000E+00	1.900E+01	1.000E+00
6.000E+00	1.900E+01	1.000E+00
7.000E+00	1.900E+01	1.000E+00
8.000E+00	1.900E+01	1.000E+00
9.000E+00	1.900E+01	1.000E+00
1.000E+01	1.900E+01	1.000E+00
1.100E+01	1.900E+01	1.000E+00
1.200E+01	1.900E+01	1.000E+00
1.300E+01	1.900E+01	1.000E+00
1.400E+01	1.900E+01	1.000E+00
1.500E+01	1.900E+01	1.000E+00
1.600E+01	1.900E+01	1.000E+00
1.700E+01	1.900E+01	1.000E+00
1.800E+01	1.900E+01	1.000E+00
1.900E+01	1.900E+01	1.000E+00
2.000E+01	1.900E+01	1.053E+00
2.100E+01	1.900E+01	1.105E+00
2.200E+01	1.900E+01	1.158E+00
2.300E+01	1.900E+01	1.211E+00
2.400E+01	1.900E+01	1.263E+00
2.500E+01	1.900E+01	1.316E+00
2.600E+01	1.900E+01	1.368E+00
2.700E+01	1.900E+01	1.421E+00
2.800E+01	1.900E+01	1.474E+00
2.900E+01	1.900E+01	1.526E+00
3.000E+01	1.900E+01	1.579E+00
3.100E+01	1.900E+01	1.632E+00
3.200E+01	1.900E+01	1.684E+00
3.300E+01	1.900E+01	1.737E+00
3.400E+01	1.900E+01	1.789E+00
3.500E+01	1.900E+01	1.842E+00
3.600E+01	1.900E+01	1.895E+00
3.700E+01	1.900E+01	1.947E+00
3.800E+01	1.900E+01	2.000E+00
3.900E+01	1.900E+01	2.053E+00
4.000E+01	1.900E+01	2.105E+00
4.100E+01	1.900E+01	2.158E+00
4.200E+01	1.900E+01	2.211E+00
4.300E+01	1.900E+01	2.263E+00
4.400E+01	1.900E+01	2.316E+00
4.500E+01	1.900E+01	2.368E+00
4.600E+01	1.900E+01	2.421E+00
4.700E+01	1.900E+01	2.474E+00
4.800E+01	1.900E+01	2.526E+00
4.900E+01	1.900E+01	2.579E+00
5.000E+01	1.900E+01	2.632E+00
1.000E+00	2.000E+01	1.000E+00
2.000E+00	2.000E+01	1.000E+00
3.000E+00	2.000E+01	1.000E+00
4.000E+00	2.000E+01	1.000E+00
5.000E+00	2.000E+01	1.000E+00
6.000E+00	2.000E+01	1.000E+00
7.000E+00	2.000E+01	1.000E+00
8.000E+00	2.000E+01	1.000E+00
9.000E+00	2.000E+01	1.000E+00
1.000E+01	2.000E+01	1.000E+00
1.100E+01	2.000E+01	1.000E+00
1.200E+01	2.000E+01	1.000E+00
1.300E+01	2.000E+01	1.000E+00
1.400E+01	2.000E+01	1.000E+00
1.500E+01	2.000E+01	1.000E+00
1.600E+01	2.000E+01	1.000E+00
1.700E+01	2.000E+01	1.000E+00
1.800E+01	2.000E+01	1.000E+00
1.900E+01	2.000E+01	1.000E+00
2.000E+01	2.000E+01	1.000E+00
2.100E+01	2.000E+01	1.050E+00
2.200E+01	2.000E+01	1.100E+00
2.300E+01	2.000E+01	1.150E+00
2.400E+01	2.000E+01	1.200E+00
2.500E+01	2.000E+01	1.250E+00
2.600E+01	2.000E+01	1.300E+00
2.700E+01	2.000E+01	1.350E+00
2.800E+01	2.000E+01	1.400E+00
2.900E+01	2.000E+01	1.450E+00
3.000E+01	2.000E+01	1.500E+00
3.100E+01	2.000E+01	1.550E+00
3.200E+01	2.000E+01	1.600E+00
3.300E+01	2.000E+01	1.650E+00
3.400E+01	2.000E+01	1.700E+00
3.500E+01	2.000E+01	1.750E+00
3.600E+01	2.000E+01	1.800E+00
3.700E+01	2.000E+01	1.850E+00
3.800E+01	2.000E+01	1.900E+00
3.900E+01	2.000E+01	1.950E+00
4.000E+01	2.000E+01	2.000E+00
4.100E+01	2.000E+01	2.050E+00
4.200E+01	2.000E+01	2.100E+00
4.300E+01	2.000E+01	2.150E+00
4.400E+01	2.000E+01	2.200E+00
4.500E+01	2.000E+01	2.250E+00
4.600E+01	2.000E+01	2.300E+00
4.700E+01	2.000E+01	2.350E+00
4.800E+01	2.000E+01	2.400E+00
4.900E+01	2.000E+01	2.450E+00
5.000E+01	2.000E+01	2.500E+00
1.000E+00	2.100E+01	1.000E+00
2.000E+00	2.100E+01	1.000E+00
3.000E+00	2.100E+01	1.000E+00
4.000E+00	2.100E+01	1.000E+00
5.000E+00	2.100E+01	1.000E+00
6.000E+00	2.100E+01	1.000E+00
7.000E+00	2.100E+01	1.000E+00
8.000E+00	2.100E+01	1.000E+00
9.000E+00	2.100E+01	1.000E+00
1.000E+01	2.100E+01	1.000E+00
1.100E+01	2.100E+01	1.000E+00
1.200E+01	2.100E+01	1.000E+00
1.300E+01	2.100E+01	1.000E+00
1.400E+01	2.100E+01	1.000E+00
1.500E+01	2.100E+01	1.000E+00
1.600E+01	2.100E+01	1.000E+00
1.700E+01	2.100E+01	1.000E+00
1.800E+01	2.100E+01	1.000E+00
1.900E+01	2.100E+01	1.000E+00
2.000E+01	2.100E+01	1.000E+00
2.100E+01	2.100E+01	1.000E+00
2.200E+01	2.100E+01	1.048E+00
2.300E+01	2.100E+01	1.095E+00
2.400E+01	2.100E+01	1.143E+00
2.500E+01	2.100E+01	1.190E+00
2.600E+01	2.100E+01	1.238E+00
2.700E+01	2.100E+01	1.286E+00
2.800E+01	2.100E+01	1.333E+00
2.900E+01	2.100E+01	1.381E+00
3.000E+01	2.100E+01	1.429E+00
3.100E+01	2.100E+01	1.476E+00
3.200E+01	2.100E+01	1.524E+00
3.300E+01	2.100E+01	1.571E+00
3.400E+01	2.100E+01	1.619E+00
3.500E+01	2.100E+01	1.667E+00
3.600E+01	2.100E+01	1.714E+00
3.700E+01	2.100E+01	1.762E+00
3.800E+01	2.100E+01	1.810E+00
3.900E+01	2.100E+01	1.857E+00
4.000E+01	2.100E+01	1.905E+00
4.100E+01	2.100E+01	1.952E+00
4.200E+01	2.100E+01	2.000E+00
4.300E+01	2.100E+01	2.048E+00
4.400E+01	2.100E+01	2.095E+00
4.500E+01	2.100E+01	2.143E+00
4.600E+01	2.100E+01	2.190E+00
4.700E+01	2.100E+01	2.238E+00
4.800E+01	2.100E+01	2.286E+00
4.900E+01	2.100E+01	2.333E+00
5.000E+01	2.100E+01	2.381E+00
1.000E+00	2.200E+01	1.000E+00
2.000E+00	2.200E+01	1.000E+00
3.000E+00	2.200E+01	1.000E+00
4.000E+00	2.200E+01	1.000E+00
5.000E+00	2.200E+01	1.000E+00
6.000E+00	2.200E+01	1.000E+00
7.000E+00	2.200E+01	1.000E+00
8.000E+00	2.200E+01	1.000E+00
9.000E+00	2.200E+01	1.000E+00
1.000E+01	2.200E+01	1.000E+00
1.100E+01	2.200E+01	1.000E+00
1.200E+01	2.200E+01	1.000E+00
1.300E+01	2.200E+01	1.000E+00
1.400E+01	2.200E+01	1.000E+00
1.500E+01	2.200E+01	1.000E+00
1.600E+01	2.200E+01	1.000E+00
1.700E+01	2.200E+01	1.000E+00
1.800E+01	2.200E+01	1.000E+00
1.900E+01	2.200E+01	1.000E+00
2.000E+01	2.200E+01	1.000E+00
2.100E+01	2.200E+01	1.000E+00
2.200E+01	2.200E+01	1.000E+00
2.300E+01	2.200E+01	1.045E+00
2.400E+01	2.200E+01	1.091E+00
2.500E+01	2.200E+01	1.136E+00
2.600E+01	2.200E+01	1.182E+00
2.700E+01	2.200E+01	1.227E+00
2.800E+01	2.200E+01	1.273E+00
2.900E+01	2.200E+01	1.318E+00
3.000E+01	2.200E+01	1.364E+00
3.100E+01	2.200E+01	1.409E+00
3.200E+01	2.200E+01	1.455E+00
3.300E+01	2.200E+01	1.500E+00
3.400E+01	2.200E+01	1.545E+00
3.500E+01	2.200E+01	1.591E+00
3.600E+01	2.200E+01	1.636E+00
3.700E+01	2.200E+01	1.682E+00
3.800E+01	2.200E+01	1.727E+00
3.900E+01	2.200E+01	1.773E+00
4.000E+01	2.200E+01	1.818E+00
4.100E+01	2.200E+01	1.864E+00
4.200E+01	2.200E+01	1.909E+00
4.300E+01	2.200E+01	1.955E+00
4.400E+01	2.200E+01	2.000E+00
4.500E+01	2.200E+01	2.045E+00
4.600E+01	2.200E+01	2.091E+00
4.700E+01	2.200E+01	2.136E+00
4.800E+01	2.200E+01	2.182E+00
4.900E+01	2.200E+01	2.227E+00
5.000E+01	2.200E+01	2.273E+00
1.000E+00	2.300E+01	1.000E+00
2.000E+00	2.300E+01	1.000E+00
3.000E+00	2.300E+01	1.000E+00
4.000E+00	2.300E+01	1.000E+00
5.000E+00	2.300E+01	1.000E+00
6.000E+00	2.300E+01	1.000E+00
7.000E+00	2.300E+01	1.000E+00
8.000E+00	2.300E+01	1.000E+00
9.000E+00	2.300E+01	1.000E+00
1.000E+01	2.300E+01	1.000E+00
1.100E+01	2.300E+01	1.000E+00
1.200E+01	2.300E+01	1.000E+00
1.300E+01	2.300E+01	1.000E+00
1.400E+01	2.300E+01	1.000E+00
1.500E+01	2.300E+01	1.000E+00
1.600E+01	2.300E+01	1.000E+00
1.700E+01	2.300E+01	1.000E+00
1.800E+01	2.300E+01	1.000E+00
1.900E+01	2.300E+01	1.000E+00
2.000E+01	2.300E+01	1.000E+00
2.100E+01	2.300E+01	1.000E+00
2.200E+01	2.300E+01	1.000E+00
2.300E+01	2.300E+01	1.000E+00
2.400E+01	2.300E+01	1.043E+00
2.500E+01	2.300E+01	1.087E+00
2.600E+01	2.300E+01	1.130E+00
2.700E+01	2.300E+01	1.174E+00
2.800E+01	2.300E+01	1.217E+00
2.900E+01	2.300E+01	1.261E+00
3.000E+01	2.300E+01	1.304E+00
3.100E+01	2.300E+01	1.348E+00
3.200E+01	2.300E+01	1.391E+00
3.300E+01	2.300E+01	1.435E+00
3.400E+01	2.300E+01	1.478E+00
3.500E+01	2.300E+01	1.522E+00
3.600E+01	2.300E+01	1.565E+00
3.700E+01	2.300E+01	1.609E+00
3.800E+01	2.300E+01	1.652E+00
3.900E+01	2.300E+01	1.696E+00
4.000E+01	2.300E+01	1.739E+00
4.100E+01	2.300E+01	1.783E+00
4.200E+01	2.300E+01	1.826E+00
4.300E+01	2.300E+01	1.870E+00
4.400E+01	2.300E+01	1.913E+00
4.500E+01	2.300E+01	1.957E+00
4.600E+01	2.300E+01	2.000E+00
4.700E+01	2.300E+01	2.043E+00
4.800E+01	2.300E+01	2.087E+00
4.900E+01	2.300E+01	2.130E+00
5.000E+01	2.300E+01	2.174E+00
1.000E+00	2.400E+01	1.000E+00
2.000E+00	2.400E+01	1.000E+00
3.000E+00	2.400E+01	1.000E+00
4.000E+00	2.400E+01	1.000E+00
5.000E+00	2.400E+01	1.000E+00
6.000E+00	2.400E+01	1.000E+00
7.000E+00	2.400E+01	1.000E+00
8.000E+00	2.400E+01	1.000E+00
9.000E+00	2.400E+01	1.000E+00
1.000E+01	2.400E+01	1.000E+00
1.100E+01	2.400E+01	1.000E+00
1.200E+01	2.400E+01	1.000E+00
1.300E+01	2.400E+01	1.000E+00
1.400E+01	2.400E+01	1.000E+00
1.500E+01	2.400E+01	1.000E+00
1.600E+01	2.400E+01	1.000E+00
1.700E+01	2.400E+01	1.000E+00
1.800E+01	2.400E+01	1.000E+00
1.900E+01	2.400E+01	1.000E+00
2.000E+01	2.400E+01	1.000E+00
2.100E+01	2.400E+01	1.000E+00
2.200E+01	2.400E+01	1.000E+00
2.300E+01	2.400E+01	1.000E+00
2.400E+01	2.400E+01	1.000E+00
2.500E+01	2.400E+01	1.042E+00
2.600E+01	2.400E+01	1.083E+00
2.700E+01	2.400E+01	1.125E+00
2.800E+01	2.400E+01	1.167E+00
2.900E+01	2.400E+01	1.208E+00
3.000E+01	2.400E+01	1.250E+00
3.100E+01	2.400E+01	1.292E+00
3.200E+01	2.400E+01	1.333E+00
3.300E+01	2.400E+01	1.375E+00
3.400E+01	2.400E+01	1.417E+00
3.500E+01	2.400E+01	1.458E+00
3.600E+01	2.400E+01	1.500E+00
3.700E+01	2.400E+01	1.542E+00
3.800E+01	2.400E+01	1.583E+00
3.900E+01	2.400E+01	1.625E+00
4.000E+01	2.400E+01	1.667E+00
4.100E+01	2.400E+01	1.708E+00
4.200E+01	2.400E+01	1.750E+00
4.300E+01	2.400E+01	1.792E+00
4.400E+01	2.400E+01	1.833E+00
4.500E+01	2.400E+01	1.875E+00
4.600E+01	2.400E+01	1.917E+00
4.700E+01	2.400E+01	1.958E+00
4.800E+01	2.400E+01	2.000E+00
4.900E+01	2.400E+01	2.042E+00
5.000E+01	2.400E+01	2.083E+00
1.000E+00	2.500E+01	1.000E+00
2.000E+00	2.500E+01	1.000E+00
3.000E+00	2.500E+01	1.000E+00
4.000E+00	2.500E+01	1.000E+00
5.000E+00	2.500E+01	1.000E+00
6.000E+00	2.500E+01	1.000E+00
7.000E+00	2.500E+01	1.000E+00
8.000E+00	2.500E+01	1.000E+00
9.000E+00	2.500E+01	1.000E+00
1.000E+01	2.500E+01	1.000E+00
1.100E+01	2.500E+01	1.000E+00
1.200E+01	2.500E+01	1.000E+00
1.300E+01	2.500E+01	1.000E+00
1.400E+01	2.500E+01	1.000E+00
1.500E+01	2.500E+01	1.000E+00
1.600E+01	2.500E+01	1.000E+00
1.700E+01	2.500E+01	1.000E+00
1.800E+01	2.500E+01	1.000E+00
1.900E+01	2.500E+01	1.000E+00
2.000E+01	2.500E+01	1.000E+00
2.100E+01	2.500E+01	1.000E+00
2.200E+01	2.500E+01	1.000E+00
2.300E+01	2.500E+01	1.000E+00
2.400E+01	2.500E+01	1.000E+00
2.500E+01	2.500E+01	1.000E+00
2.600E+01	2.500E+01	1.040E+00
2.700E+01	2.500E+01	1.080E+00
2.800E+01	2.500E+01	1.120E+00
2.900E+01	2.500E+01	1.160E+00
3.000E+01	2.500E+01	1.200E+00
3.100E+01	2.500E+01	1.240E+00
3.200E+01	2.500E+01	1.280E+00
3.300E+01	2.500E+01	1.320E+00
3.400E+01	2.500E+01	1.360E+00
3.500E+01	2.500E+01	1.400E+00
3.600E+01	2.500E+01	1.440E+00
3.700E+01	2.500E+01	1.480E+00
3.800E+01	2.500E+01	1.520E+00
3.900E+01	2.500E+01	1.560E+00
4.000E+01	2.500E+01	1.600E+00
4.100E+01	2.500E+01	1.640E+00
4.200E+01	2.500E+01	1.680E+00
4.300E+01	2.500E+01	1.720E+00
4.400E+01	2.500E+01	1.760E+00
4.500E+01	2.500E+01	1.800E+00
4.600E+01	2.500E+01	1.840E+00
4.700E+01	2.500E+01	1.880E+00
4.800E+01	2.500E+01	1.920E+00
4.900E+01	2.500E+01	1.960E+00
5.000E+01	2.500E+01	2.000E+00
1.000E+00	2.600E+01	1.000E+00
2.000E+00	2.600E+01	1.000E+00
3.000E+00	2.600E+01	1.000E+00
4.000E+00	2.600E+01	1.000E+00
5.000E+00	2.600E+01	1.000E+00
6.000E+00	2.600E+01	1.000E+00
7.000E+00	2.600E+01	1.000E+00
8.000E+00	2.600E+01	1.000E+00
9.000E+00	2.600E+01	1.000E+00
1.000E+01	2.600E+01	1.000E+00
1.100E+01	2.600E+01	1.000E+00
1.200E+01	2.600E+01	1.000E+00
1.300E+01	2.600E+01	1.000E+00
1.400E+01	2.600E+01	1.000E+00
1.500E+01	2.600E+01	1.000E+00
1.600E+01	2.600E+01	1.000E+00
1.700E+01	2.600E+01	1.000E+00
1.800E+01	2.600E+01	1.000E+00
1.900E+01	2.600E+01	1.000E+00
2.000E+01	2.600E+01	1.000E+00
2.100E+01	2.600E+01	1.000E+00
2.200E+01	2.600E+01	1.000E+00
2.300E+01	2.600E+01	1.000E+00
2.400E+01	2.600E+01	1.000E+00
2.500E+01	2.600E+01	1.000E+00
2.600E+01	2.600E+01	1.000E+00
2.700E+01	2.600E+01	1.038E+00
2.800E+01	2.600E+01	1.077E+00
2.900E+01	2.600E+01	1.115E+00
3.000E+01	2.600E+01	1.154E+00
3.100E+01	2.600E+01	1.192E+00
3.200E+01	2.600E+01	1.231E+00
3.300E+01	2.600E+01	1.269E+00
3.400E+01	2.600E+01	1.308E+00
3.500E+01	2.600E+01	1.346E+00
3.600E+01	2.600E+01	1.385E+00
3.700E+01	2.600E+01	1.423E+00
3.800E+01	2.600E+01	1.462E+00
3.900E+01	2.600E+01	1.500E+00
4.000E+01	2.600E+01	1.538E+00
4.100E+01	2.600E+01	1.577E+00
4.200E+01	2.600E+01	1.615E+00
4.300E+01	2.600E+01	1.654E+00
4.400E+01	2.600E+01	1.692E+00
4.500E+01	2.600E+01	1.731E+00
4.600E+01	2.600E+01	1.769E+00
4.700E+01	2.600E+01	1.808E+00
4.800E+01	2.600E+01	1.846E+00
4.900E+01	2.600E+01	1.885E+00
5.000E+01	2.600E+01	1.923E+00
1.000E+00	2.700E+01	1.000E+00
2.000E+00	2.700E+01	1.000E+00
3.000E+00	2.700E+01	1.000E+00
4.000E+00	2.700E+01	1.000E+00
5.000E+00	2.700E+01	1.000E+00
6.000E+00	2.700E+01	1.000E+00
7.000E+00	2.700E+01	1.000E+00
8.000E+00	2.700E+01	1.000E+00
9.000E+00	2.700E+01	1.000E+00
1.000E+01	2.700E+01	1.000E+00
1.100E+01	2.700E+01	1.000E+00
1.200E+01	2.700E+01	1.000E+00
1.300E+01	2.700E+01	1.000E+00
1.400E+01	2.700E+01	1.000E+00
1.500E+01	2.700E+01	1.000E+00
1.600E+01	2.700E+01	1.000E+00
1.700E+01	2.700E+01	1.000E+00
1.800E+01	2.700E+01	1.000E+00
1.900E+01	2.700E+01	1.000E+00
2.000E+01	2.700E+01	1.000E+00
2.100E+01	2.700E+01	1.000E+00
2.200E+01	2.700E+01	1.000E+00
2.300E+01	2.700E+01	1.000E+00
2.400E+01	2.700E+01	1.000E+00
2.500E+01	2.700E+01	1.000E+00
2.600E+01	2.700E+01	1.000E+00
2.700E+01	2.700E+01	1.000E+00
2.800E+01	2.700E+01	1.037E+00
2.900E+01	2.700E+01	1.074E+00
3.000E+01	2.700E+01	1.111E+00
3.100E+01	2.700E+01	1.148E+00
3.200E+01	2.700E+01	1.185E+00
3.300E+01	2.700E+01	1.222E+00
3.400E+01	2.700E+01	1.259E+00
3.500E+01	2.700E+01	1.296E+00
3.600E+01	2.700E+01	1.333E+00
3.700E+01	2.700E+01	1.370E+00
3.800E+01	2.700E+01	1.407E+00
3.900E+01	2.700E+01	1.444E+00
4.000E+01	2.700E+01	1.481E+00
4.100E+01	2.700E+01	1.519E+00
4.200E+01	2.700E+01	1.556E+00
4.300E+01	2.700E+01	1.593E+00
4.400E+01	2.700E+01	1.630E+00
4.500E+01	2.700E+01	1.667E+00
4.600E+01	2.700E+01	1.704E+00
4.700E+01	2.700E+01	1.741E+00
4.800E+01	2.700E+01	1.778E+00
4.900E+01	2.700E+01	1.815E+00
5.000E+01	2.700E+01	1.852E+00
1.000E+00	2.800E+01	1.000E+00
2.000E+00	2.800E+01	1.000E+00
3.000E+00	2.800E+01	1.000E+00
4.000E+00	2.800E+01	1.000E+00
5.000E+00	2.800E+01	1.000E+00
6.000E+00	2.800E+01	1.000E+00
7.000E+00	2.800E+01	1.000E+00
8.000E+00	2.800E+01	1.000E+00
9.000E+00	2.800E+01	1.000E+00
1.000E+01	2.800E+01	1.000E+00
1.100E+01	2.800E+01	1.000E+00
1.200E+01	2.800E+01	1.000E+00
1.300E+01	2.800E+01	1.000E+00
1.400E+01	2.800E+01	1.000E+00
1.500E+01	2.800E+01	1.000E+00
1.600E+01	2.800E+01	1.000E+00
1.700E+01	2.800E+01	1.000E+00
1.800E+01	2.800E+01	1.000E+00
1.900E+01	2.800E+01	1.000E+00
2.000E+01	2.800E+01	1.000E+00
2.100E+01	2.800E+01	1.000E+00
2.200E+01	2.800E+01	1.000E+00
2.300E+01	2.800E+01	1.000E+00
2.400E+01	2.800E+01	1.000E+00
2.500E+01	2.800E+01	1.000E+00
2.600E+01	2.800E+01	1.000E+00
2.700E+01	2.800E+01	1.000E+00
2.800E+01	2.800E+01	1.000E+00
2.900E+01	2.800E+01	1.036E+00
3.000E+01	2.800E+01	1.071E+00
3.100E+01	2.800E+01	1.107E+00
3.200E+01	2.800E+01	1.143E+00
3.300E+01	2.800E+01	1.179E+00
3.400E+01	2.800E+01	1.214E+00
3.500E+01	2.800E+01	1.250E+00
3.600E+01	2.800E+01	1.286E+00
3.700E+01	2.800E+01	1.321E+00
3.800E+01	2.800E+01	1.357E+00
3.900E+01	2.800E+01	1.393E+00
4.000E+01	2.800E+01	1.429E+00
4.100E+01	2.800E+01	1.464E+00
4.200E+01	2.800E+01	1.500E+00
4.300E+01	2.800E+01	1.536E+00
4.400E+01	2.800E+01	1.571E+00
4.500E+01	2.800E+01	1.607E+00
4.600E+01	2.800E+01	1.643E+00
4.700E+01	2.800E+01	1.679E+00
4.800E+01	2.800E+01	1.714E+00
4.900E+01	2.800E+01	1.750E+00
5.000E+01	2.800E+01	1.786E+00
1.000E+00	2.900E+01	1.000E+00
2.000E+00	2.900E+01	1.000E+00
3.000E+00	2.900E+01	1.000E+00
4.000E+00	2.900E+01	1.000E+00
5.000E+00	2.900E+01	1.000E+00
6.000E+00	2.900E+01	1.000E+00
7.000E+00	2.900E+01	1.000E+00
8.000E+00	2.900E+01	1.000E+00
9.000E+00	2.900E+01	1.000E+00
1.000E+01	2.900E+01	1.000E+00
1.100E+01	2.900E+01	1.000E+00
1.200E+01	2.900E+01	1.000E+00
1.300E+01	2.900E+01	1.000E+00
1.400E+01	2.900E+01	1.000E+00
1.500E+01	2.900E+01	1.000E+00
1.600E+01	2.900E+01	1.000E+00
1.700E+01	2.900E+01	1.000E+00
1.800E+01	2.900E+01	1.000E+00
1.900E+01	2.900E+01	1.000E+00
2.000E+01	2.900E+01	1.000E+00
2.100E+01	2.900E+01	1.000E+00
2.200E+01	2.900E+01	1.000E+00
2.300E+01	2.900E+01	1.000E+00
2.400E+01	2.900E+01	1.000E+00
2.500E+01	2.900E+01	1.000E+00
2.600E+01	2.900E+01	1.000E+00
2.700E+01	2.900E+01	1.000E+00
2.800E+01	2.900E+01	1.000E+00
2.900E+01	2.900E+01	1.000E+00
3.000E+01	2.900E+01	1.034E+00
3.100E+01	2.900E+01	1.069E+00
3.200E+01	2.900E+01	1.103E+00
3.300E+01	2.900E+01	1.138E+00
3.400E+01	2.900E+01	1.172E+00
3.500E+01	2.900E+01	1.207E+00
3.600E+01	2.900E+01	1.241E+00
3.700E+01	2.900E+01	1.276E+00
3.800E+01	2.900E+01	1.310E+00
3.900E+01	2.900E+01	1.345E+00
4.000E+01	2.900E+01	1.379E+00
4.100E+01	2.900E+01	1.414E+00
4.200E+01	2.900E+01	1.448E+00
4.300E+01	2.900E+01	1.483E+00
4.400E+01	2.900E+01	1.517E+00
4.500E+01	2.900E+01	1.552E+00
4.600E+01	2.900E+01	1.586E+00
4.700E+01	2.900E+01	1.621E+00
4.800E+01	2.900E+01	1.655E+00
4.900E+01	2.900E+01	1.690E+00
5.000E+01	2.900E+01	1.724E+00
1.000E+00	3.000E+01	1.000E+00
2.000E+00	3.000E+01	1.000E+00
3.000E+00	3.000E+01	1.000E+00
4.000E+00	3.000E+01	1.000E+00
5.000E+00	3.000E+01	1.000E+00
6.000E+00	3.000E+01	1.000E+00
7.000E+00	3.000E+01	1.000E+00
8.000E+00	3.000E+01	1.000E+00
9.000E+00	3.000E+01	1.000E+00
1.000E+01	3.000E+01	1.000E+00
1.100E+01	3.000E+01	1.000E+00
1.200E+01	3.000E+01	1.000E+00
1.300E+01	3.000E+01	1.000E+00
1.400E+01	3.000E+01	1.000E+00
1.500E+01	3.000E+01	1.000E+00
1.600E+01	3.000E+01	1.000E+00
1.700E+01	3.000E+01	1.000E+00
1.800E+01	3.000E+01	1.000E+00
1.900E+01	3.000E+01	1.000E+00
2.000E+01	3.000E+01	1.000E+00
2.100E+01	3.000E+01	1.000E+00
2.200E+01	3.000E+01	1.000E+00
2.300E+01	3.000E+01	1.000E+00
2.400E+01	3.000E+01	1.000E+00
2.500E+01	3.000E+01	1.000E+00
2.600E+01	3.000E+01	1.000E+00
2.700E+01	3.000E+01	1.000E+00
2.800E+01	3.000E+01	1.000E+00
2.900E+01	3.000E+01	1.000E+00
3.000E+01	3.000E+01	1.000E+00
3.100E+01	3.000E+01	1.033E+00
3.200E+01	3.000E+01	1.067E+00
3.300E+01	3.000E+01	1.100E+00
3.400E+01	3.000E+01	1.133E+00
3.500E+01	3.000E+01	1.167E+00
3.600E+01	3.000E+01	1.200E+00
3.700E+01	3.000E+01	1.233E+00
3.800E+01	3.000E+01	1.267E+00
3.900E+01	3.000E+01	1.300E+00
4.000E+01	3.000E+01	1.333E+00
4.100E+01	3.000E+01	1.367E+00
4.200E+01	3.000E+01	1.400E+00
4.300E+01	3.000E+01	1.433E+00
4.400E+01	3.000E+01	1.467E+00
4.500E+01	3.000E+01	1.500E+00
4.600E+01	3.000E+01	1.533E+00
4.700E+01	3.000E+01	1.567E+00
4.800E+01	3.000E+01	1.600E+00
4.900E+01	3.000E+01	1.633E+00
5.000E+01	3.000E+01	1.667E+00
1.000E+00	3.100E+01	1.000E+00
2.000E+00	3.100E+01	1.000E+00
3.000E+00	3.100E+01	1.000E+00
4.000E+00	3.100E+01	1.000E+00
5.000E+00	3.100E+01	1.000E+00
6.000E+00	3.100E+01	1.000E+00
7.000E+00	3.100E+01	1.000E+00
8.000E+00	3.100E+01	1.000E+00
9.000E+00	3.100E+01	1.000E+00
1.000E+01	3.100E+01	1.000E+00
1.100E+01	3.100E+01	1.000E+00
1.200E+01	3.100E+01	1.000E+00
1.300E+01	3.100E+01	1.000E+00
1.400E+01	3.100E+01	1.000E+00
1.500E+01	3.100E+01	1.000E+00
1.600E+01	3.100E+01	1.000E+00
1.700E+01	3.100E+01	1.000E+00
1.800E+01	3.100E+01	1.000E+00
1.900E+01	3.100E+01	1.000E+00
2.000E+01	3.100E+01	1.000E+00
2.100E+01	3.100E+01	1.000E+00
2.200E+01	3.100E+01	1.000E+00
2.300E+01	3.100E+01	1.000E+00
2.400E+01	3.100E+01	1.000E+00
2.500E+01	3.100E+01	1.000E+00
2.600E+01	3.100E+01	1.000E+00
2.700E+01	3.100E+01	1.000E+00
2.800E+01	3.100E+01	1.000E+00
2.900E+01	3.100E+01	1.000E+00
3.000E+01	3.100E+01	1.000E+00
3.100E+01	3.100E+01	1.000E+00
3.200E+01	3.100E+01	1.032E+00
3.300E+01	3.100E+01	1.065E+00
3.400E+01	3.100E+01	1.097E+00
3.500E+01	3.100E+01	1.129E+00
3.600E+01	3.100E+01	1.161E+00
3.700E+01	3.100E+01	1.194E+00
3.800E+01	3.100E+01	1.226E+00
3.900E+01	3.100E+01	1.258E+00
4.000E+01	3.100E+01	1.290E+00
4.100E+01	3.100E+01	1.323E+00
4.200E+01	3.100E+01	1.355E+00
4.300E+01	3.100E+01	1.387E+00
4.400E+01	3.100E+01	1.419E+00
4.500E+01	3.100E+01	1.452E+00
4.600E+01	3.100E+01	1.484E+00
4.700E+01	3.100E+01	1.516E+00
4.800E+01	3.100E+01	1.548E+00
4.900E+01	3.100E+01	1.581E+00
5.000E+01	3.100E+01	1.613E+00
1.000E+00	3.200E+01	1.000E+00
2.000E+00	3.200E+01	1.000E+00
3.000E+00	3.200E+01	1.000E+00
4.000E+00	3.200E+01	1.000E+00
5.000E+00	3.200E+01	1.000E+00
6.000E+00	3.200E+01	1.000E+00
7.000E+00	3.200E+01	1.000E+00
8.000E+00	3.200E+01	1.000E+00
9.000E+00	3.200E+01	1.000E+00
1.000E+01	3.200E+01	1.000E+00
1.100E+01	3.200E+01	1.000E+00
1.200E+01	3.200E+01	1.000E+00
1.300E+01	3.200E+01	1.000E+00
1.400E+01	3.200E+01	1.000E+00
1.500E+01	3.200E+01	1.000E+00
1.600E+01	3.200E+01	1.000E+00
1.700E+01	3.200E+01	1.000E+00
1.800E+01	3.200E+01	1.000E+00
1.900E+01	3.200E+01	1.000E+00
2.000E+01	3.200E+01	1.000E+00
2.100E+01	3.200E+01	1.000E+00
2.200E+01	3.200E+01	1.000E+00
2.300E+01	3.200E+01	1.000E+00
2.400E+01	3.200E+01	1.000E+00
2.500E+01	3.200E+01	1.000E+00
2.600E+01	3.200E+01	1.000E+00
2.700E+01	3.200E+01	1.000E+00
2.800E+01	3.200E+01	1.000E+00
2.900E+01	3.200E+01	1.000E+00
3.000E+01	3.200E+01	1.000E+00
3.100E+01	3.200E+01	1.000E+00
3.200E+01	3.200E+01	1.000E+00
3.300E+01	3.200E+01	1.031E+00
3.400E+01	3.200E+01	1.063E+00
3.500E+01	3.200E+01	1.094E+00
3.600E+01	3.200E+01	1.125E+00
3.700E+01	3.200E+01	1.156E+00
3.800E+01	3.200E+01	1.188E+00
3.900E+01	3.200E+01	1.219E+00
4.000E+01	3.200E+01	1.250E+00
4.100E+01	3.200E+01	1.281E+00
4.200E+01	3.200E+01	1.313E+00
4.300E+01	3.200E+01	1.344E+00
4.400E+01	3.200E+01	1.375E+00
4.500E+01	3.200E+01	1.406E+00
4.600E+01	3.200E+01	1.438E+00
4.700E+01	3.200E+01	1.469E+00
4.800E+01	3.200E+01	1.500E+00
4.900E+01	3.200E+01	1.531E+00
5.000E+01	3.200E+01	1.563E+00
1.000E+00	3.300E+01	1.000E+00
2.000E+00	3.300E+01	1.000E+00
3.000E+00	3.300E+01	1.000E+00
4.000E+00	3.300E+01	1.000E+00
5.000E+00	3.300E+01	1.000E+00
6.000E+00	3.300E+01	1.000E+00
7.000E+00	3.300E+01	1.000E+00
8.000E+00	3.300E+01	1.000E+00
9.000E+00	3.300E+01	1.000E+00
1.000E+01	3.300E+01	1.000E+00
1.100E+01	3.300E+01	1.000E+00
1.200E+01	3.300E+01	1.000E+00
1.300E+01	3.300E+01	1.000E+00
1.400E+01	3.300E+01	1.000E+00
1.500E+01	3.300E+01	1.000E+00
1.600E+01	3.300E+01	1.000E+00
1.700E+01	3.300E+01	1.000E+00
1.800E+01	3.300E+01	1.000E+00
1.900E+01	3.300E+01	1.000E+00
2.000E+01	3.300E+01	1.000E+00
2.100E+01	3.300E+01	1.000E+00
2.200E+01	3.300E+01	1.000E+00
2.300E+01	3.300E+01	1.000E+00
2.400E+01	3.300E+01	1.000E+00
2.500E+01	3.300E+01	1.000E+00
2.600E+01	3.300E+01	1.000E+00
2.700E+01	3.300E+01	1.000E+00
2.800E+01	3.300E+01	1.000E+00
2.900E+01	3.300E+01	1.000E+00
3.000E+01	3.300E+01	1.000E+00
3.100E+01	3.300E+01	1.000E+00
3.200E+01	3.300E+01	1.000E+00
3.300E+01	3.300E+01	1.000E+00
3.400E+01	3.300E+01	1.030E+00
3.500E+01	3.300E+01	1.061E+00
3.600E+01	3.300E+01	1.091E+00
3.700E+01	3.300E+01	1.121E+00
3.800E+01	3.300E+01	1.152E+00
3.900E+01	3.300E+01	1.182E+00
4.000E+01	3.300E+01	1.212E+00
4.100E+01	3.300E+01	1.242E+00
4.200E+01	3.300E+01	1.273E+00
4.300E+01	3.300E+01	1.303E+00
4.400E+01	3.300E+01	1.333E+00
4.500E+01	3.300E+01	1.364E+00
4.600E+01	3.300E+01	1.394E+00
4.700E+01	3.300E+01	1.424E+00
4.800E+01	3.300E+01	1.455E+00
4.900E+01	3.300E+01	1.485E+00
5.000E+01	3.300E+01	1.515E+00
1.000E+00	3.400E+01	1.000E+00
2.000E+00	3.400E+01	1.000E+00
3.000E+00	3.400E+01	1.000E+00
4.000E+00	3.400E+01	1.000E+00
5.000E+00	3.400E+01	1.000E+00
6.000E+00	3.400E+01	1.000E+00
7.000E+00	3.400E+01	1.000E+00
8.000E+00	3.400E+01	1.000E+00
9.000E+00	3.400E+01	1.000E+00
1.000E+01	3.400E+01	1.000E+00
1.100E+01	3.400E+01	1.000E+00
1.200E+01	3.400E+01	1.000E+00
1.300E+01	3.400E+01	1.000E+00
1.400E+01	3.400E+01	1.000E+00
1.500E+01	3.400E+01	1.000E+00
1.600E+01	3.400E+01	1.000E+00
1.700E+01	3.400E+01	1.000E+00
1.800E+01	3.400E+01	1.000E+00
1.900E+01	3.400E+01	1.000E+00
2.000E+01	3.400E+01	1.000E+00
2.100E+01	3.400E+01	1.000E+00
2.200E+01	3.400E+01	1.000E+00
2.300E+01	3.400E+01	1.000E+00
2.400E+01	3.400E+01	1.000E+00
2.500E+01	3.400E+01	1.000E+00
2.600E+01	3.400E+01	1.000E+00
2.700E+01	3.400E+01	1.000E+00
2.800E+01	3.400E+01	1.000E+00
2.900E+01	3.400E+01	1.000E+00
3.000E+01	3.400E+01	1.000E+00
3.100E+01	3.400E+01	1.000E+00
3.200E+01	3.400E+01	1.000E+00
3.300E+01	3.400E+01	1.000E+00
3.400E+01	3.400E+01	1.000E+00
3.500E+01	3.400E+01	1.029E+00
3.600E+01	3.400E+01	1.059E+00
3.700E+01	3.400E+01	1.088E+00
3.800E+01	3.400E+01	1.118E+00
3.900E+01	3.400E+01	1.147E+00
4.000E+01	3.400E+01	1.176E+00
4.100E+01	3.400E+01	1.206E+00
4.200E+01	3.400E+01	1.235E+00
4.300E+01	3.400E+01	1.265E+00
4.400E+01	3.400E+01	1.294E+00
4.500E+01	3.400E+01	1.324E+00
4.600E+01	3.400E+01	1.353E+00
4.700E+01	3.400E+01	1.382E+00
4.800E+01	3.400E+01	1.412E+00
4.900E+01	3.400E+01	1.441E+00
5.000E+01	3.400E+01	1.471E+00
1.000E+00	3.500E+01	1.000E+00
2.000E+00	3.500E+01	1.000E+00
3.000E+00	3.500E+01	1.000E+00
4.000E+00	3.500E+01	1.000E+00
5.000E+00	3.500E+01	1.000E+00
6.000E+00	3.500E+01	1.000E+00
7.000E+00	3.500E+01	1.000E+00
8.000E+00	3.500E+01	1.000E+00
9.000E+00	3.500E+01	1.000E+00
1.000E+01	3.500E+01	1.000E+00
1.100E+01	3.500E+01	1.000E+00
1.200E+01	3.500E+01	1.000E+00
1.300E+01	3.500E+01	1.000E+00
1.400E+01	3.500E+01	1.000E+00
1.500E+01	3.500E+01	1.000E+00
1.600E+01	3.500E+01	1.000E+00
1.700E+01	3.500E+01	1.000E+00
1.800E+01	3.500E+01	1.000E+00
1.900E+01	3.500E+01	1.000E+00
2.000E+01	3.500E+01	1.000E+00
2.100E+01	3.500E+01	1.000E+00
2.200E+01	3.500E+01	1.000E+00
2.300E+01	3.500E+01	1.000E+00
2.400E+01	3.500E+01	1.000E+00
2.500E+01	3.500E+01	1.000E+00
2.600E+01	3.500E+01	1.000E+00
2.700E+01	3.500E+01	1.000E+00
2.800E+01	3.500E+01	1.000E+00
2.900E+01	3.500E+01	1.000E+00
3.000E+01	3.500E+01	1.000E+00
3.100E+01	3.500E+01	1.000E+00
3.200E+01	3.500E+01	1.000E+00
3.300E+01	3.500E+01	1.000E+00
3.400E+01	3.500E+01	1.000E+00
3.500E+01	3.500E+01	1.000E+00
3.600E+01	3.500E+01	1.029E+00
3.700E+01	3.500E+01	1.057E+00
3.800E+01	3.500E+01	1.086E+00
3.900E+01	3.500E+01	1.114E+00
4.000E+01	3.500E+01	1.143E+00
4.100E+01	3.500E+01	1.171E+00
4.200E+01	3.500E+01	1.200E+00
4.300E+01	3.500E+01	1.229E+00
4.400E+01	3.500E+01	1.257E+00
4.500E+01	3.500E+01	1.286E+00
4.600E+01	3.500E+01	1.314E+00
4.700E+01	3.500E+01	1.343E+00
4.800E+01	3.500E+01	1.371E+00
4.900E+01	3.500E+01	1.400E+00
5.000E+01	3.500E+01	1.429E+00
1.000E+00	3.600E+01	1.000E+00
2.000E+00	3.600E+01	1.000E+00
3.000E+00	3.600E+01	1.000E+00
4.000E+00	3.600E+01	1.000E+00
5.000E+00	3.600E+01	1.000E+00
6.000E+00	3.600E+01	1.000E+00
7.000E+00	3.600E+01	1.000E+00
8.000E+00	3.600E+01	1.000E+00
9.000E+00	3.600E+01	1.000E+00
1.000E+01	3.600E+01	1.000E+00
1.100E+01	3.600E+01	1.000E+00
1.200E+01	3.600E+01	1.000E+00
1.300E+01	3.600E+01	1.000E+00
1.400E+01	3.600E+01	1.000E+00
1.500E+01	3.600E+01	1.000E+00
1.600E+01	3.600E+01	1.000E+00
1.700E+01	3.600E+01	1.000E+00
1.800E+01	3.600E+01	1.000E+00
1.900E+01	3.600E+01	1.000E+00
2.000E+01	3.600E+01	1.000E+00
2.100E+01	3.600E+01	1.000E+00
2.200E+01	3.600E+01	1.000E+00
2.300E+01	3.600E+01	1.000E+00
2.400E+01	3.600E+01	1.000E+00
2.500E+01	3.600E+01	1.000E+00
2.600E+01	3.600E+01	1.000E+00
2.700E+01	3.600E+01	1.000E+00
2.800E+01	3.600E+01	1.000E+00
2.900E+01	3.600E+01	1.000E+00
3.000E+01	3.600E+01	1.000E+00
3.100E+01	3.600E+01	1.000E+00
3.200E+01	3.600E+01	1.000E+00
3.300E+01	3.600E+01	1.000E+00
3.400E+01	3.600E+01	1.000E+00
3.500E+01	3.600E+01	1.000E+00
3.600E+01	3.600E+01	1.000E+00
3.700E+01	3.600E+01	1.028E+00
3.800E+01	3.600E+01	1.056E+00
3.900E+01	3.600E+01	1.083E+00
4.000E+01	3.600E+01	1.111E+00
4.100E+01	3.600E+01	1.139E+00
4.200E+01	3.600E+01	1.167E+00
4.300E+01	3.600E+01	1.194E+00
4.400E+01	3.600E+01	1.222E+00
4.500E+01	3.600E+01	1.250E+00
4.600E+01	3.600E+01	1.278E+00
4.700E+01	3.600E+01	1.306E+00
4.800E+01	3.600E+01	1.333E+00
4.900E+01	3.600E+01	1.361E+00
5.000E+01	3.600E+01	1.389E+00
1.000E+00	3.700E+01	1.000E+00
2.000E+00	3.700E+01	1.000E+00
3.000E+00	3.700E+01	1.000E+00
4.000E+00	3.700E+01	1.000E+00
5.000E+00	3.700E+01	1.000E+00
6.000E+00	3.700E+01	1.000E+00
7.000E+00	3.700E+01	1.000E+00
8.000E+00	3.700E+01	1.000E+00
9.000E+00	3.700E+01	1.000E+00
1.000E+01	3.700E+01	1.000E+00
1.100E+01	3.700E+01	1.000E+00
1.200E+01	3.700E+01	1.000E+00
1.300E+01	3.700E+01	1.000E+00
1.400E+01	3.700E+01	1.000E+00
1.500E+01	3.700E+01	1.000E+00
1.600E+01	3.700E+01	1.000E+00
1.700E+01	3.700E+01	1.000E+00
1.800E+01	3.700E+01	1.000E+00
1.900E+01	3.700E+01	1.000E+00
2.000E+01	3.700E+01	1.000E+00
2.100E+01	3.700E+01	1.000E+00
2.200E+01	3.700E+01	1.000E+00
2.300E+01	3.700E+01	1.000E+00
2.400E+01	3.700E+01	1.000E+00
2.500E+01	3.700E+01	1.000E+00
2.600E+01	3.700E+01	1.000E+00
2.700E+01	3.700E+01	1.000E+00
2.800E+01	3.700E+01	1.000E+00
2.900E+01	3.700E+01	1.000E+00
3.000E+01	3.700E+01	1.000E+00
3.100E+01	3.700E+01	1.000E+00
3.200E+01	3.700E+01	1.000E+00
3.300E+01	3.700E+01	1.000E+00
3.400E+01	3.700E+01	1.000E+00
3.500E+01	3.700E+01	1.000E+00
3.600E+01	3.700E+01	1.000E+00
3.700E+01	3.700E+01	1.000E+00
3.800E+01	3.700E+01	1.027E+00
3.900E+01	3.700E+01	1.054E+00
4.000E+01	3.700E+01	1.081E+00
4.100E+01	3.700E+01	1.108E+00
4.200E+01	3.700E+01	1.135E+00
4.300E+01	3.700E+01	1.162E+00
4.400E+01	3.700E+01	1.189E+00
4.500E+01	3.700E+01	1.216E+00
4.600E+01	3.700E+01	1.243E+00
4.700E+01	3.700E+01	1.270E+00
4.800E+01	3.700E+01	1.297E+00
4.900E+01	3.700E+01	1.324E+00
5.000E+01	3.700E+01	1.351E+00
1.000E+00	3.800E+01	1.000E+00
2.000E+00	3.800E+01	1.000E+00
3.000E+00	3.800E+01	1.000E+00
4.000E+00	3.800E+01	1.000E+00
5.000E+00	3.800E+01	1.000E+00
6.000E+00	3.800E+01	1.000E+00
7.000E+00	3.800E+01	1.000E+00
8.000E+00	3.800E+01	1.000E+00
9.000E+00	3.800E+01	1.000E+00
1.000E+01	3.800E+01	1.000E+00
1.100E+01	3.800E+01	1.000E+00
1.200E+01	3.800E+01	1.000E+00
1.300E+01	3.800E+01	1.000E+00
1.400E+01	3.800E+01	1.000E+00
1.500E+01	3.800E+01	1.000E+00
1.600E+01	3.800E+01	1.000E+00
1.700E+01	3.800E+01	1.000E+00
1.800E+01	3.800E+01	1.000E+00
1.900E+01	3.800E+01	1.000E+00
2.000E+01	3.800E+01	1.000E+00
2.100E+01	3.800E+01	1.000E+00
2.200E+01	3.800E+01	1.000E+00
2.300E+01	3.800E+01	1.000E+00
2.400E+01	3.800E+01	1.000E+00
2.500E+01	3.800E+01	1.000E+00
2.600E+01	3.800E+01	1.000E+00
2.700E+01	3.800E+01	1.000E+00
2.800E+01	3.800E+01	1.000E+00
2.900E+01	3.800E+01	1.000E+00
3.000E+01	3.800E+01	1.000E+00
3.100E+01	3.800E+01	1.000E+00
3.200E+01	3.800E+01	1.000E+00
3.300E+01	3.800E+01	1.000E+00
3.400E+01	3.800E+01	1.000E+00
3.500E+01	3.800E+01	1.000E+00
3.600E+01	3.800E+01	1.000E+00
3.700E+01	3.800E+01	1.000E+00
3.800E+01	3.800E+01	1.000E+00
3.900E+01	3.800E+01	1.026E+00
4.000E+01	3.800E+01	1.053E+00
4.100E+01	3.800E+01	1.079E+00
4.200E+01	3.800E+01	1.105E+00
4.300E+01	3.800E+01	1.132E+00
4.400E+01	3.800E+01	1.158E+00
4.500E+01	3.800E+01	1.184E+00
4.600E+01	3.800E+01	1.211E+00
4.700E+01	3.800E+01	1.237E+00
4.800E+01	3.800E+01	1.263E+00
4.900E+01	3.800E+01	1.289E+00
5.000E+01	3.800E+01	1.316E+00
1.000E+00	3.900E+01	1.000E+00
2.000E+00	3.900E+01	1.000E+00
3.000E+00	3.900E+01	1.000E+00
4.000E+00	3.900E+01	1.000E+00
5.000E+00	3.900E+01	1.000E+00
6.000E+00	3.900E+01	1.000E+00
7.000E+00	3.900E+01	1.000E+00
8.000E+00	3.900E+01	1.000E+00
9.000E+00	3.900E+01	1.000E+00
1.000E+01	3.900E+01	1.000E+00
1.100E+01	3.900E+01	1.000E+00
1.200E+01	3.900E+01	1.000E+00
1.300E+01	3.900E+01	1.000E+00
1.400E+01	3.900E+01	1.000E+00
1.500E+01	3.900E+01	1.000E+00
1.600E+01	3.900E+01	1.000E+00
1.700E+01	3.900E+01	1.000E+00
1.800E+01	3.900E+01	1.000E+00
1.900E+01	3.900E+01	1.000E+00
2.000E+01	3.900E+01	1.000E+00
2.100E+01	3.900E+01	1.000E+00
2.200E+01	3.900E+01	1.000E+00
2.300E+01	3.900E+01	1.000E+00
2.400E+01	3.900E+01	1.000E+00
2.500E+01	3.900E+01	1.000E+00
2.600E+01	3.900E+01	1.000E+00
2.700E+01	3.900E+01	1.000E+00
2.800E+01	3.900E+01	1.000E+00
2.900E+01	3.900E+01	1.000E+00
3.000E+01	3.900E+01	1.000E+00
3.100E+01	3.900E+01	1.000E+00
3.200E+01	3.900E+01	1.000E+00
3.300E+01	3.900E+01	1.000E+00
3.400E+01	3.900E+01	1.000E+00
3.500E+01	3.900E+01	1.000E+00
3.600E+01	3.900E+01	1.000E+00
3.700E+01	3.900E+01	1.000E+00
3.800E+01	3.900E+01	1.000E+00
3.900E+01	3.900E+01	1.000E+00
4.000E+01	3.900E+01	1.026E+00
4.100E+01	3.900E+01	1.051E+00
4.200E+01	3.900E+01	1.077E+00
4.300E+01	3.900E+01	1.103E+00
4.400E+01	3.900E+01	1.128E+00
4.500E+01	3.900E+01	1.154E+00
4.600E+01	3.900E+01	1.179E+00
4.700E+01	3.900E+01	1.205E+00
4.800E+01	3.900E+01	1.231E+00
4.900E+01	3.900E+01	1.256E+00
5.000E+01	3.900E+01	1.282E+00
1.000E+00	4.000E+01	1.000E+00
2.000E+00	4.000E+01	1.000E+00
3.000E+00	4.000E+01	1.000E+00
4.000E+00	4.000E+01	1.000E+00
5.000E+00	4.000E+01	1.000E+00
6.000E+00	4.000E+01	1.000E+00
7.000E+00	4.000E+01	1.000E+00
8.000E+00	4.000E+01	1.000E+00
9.000E+00	4.000E+01	1.000E+00
1.000E+01	4.000E+01	1.000E+00
1.100E+01	4.000E+01	1.000E+00
1.200E+01	4.000E+01	1.000E+00
1.300E+01	4.000E+01	1.000E+00
1.400E+01	4.000E+01	1.000E+00
1.500E+01	4.000E+01	1.000E+00
1.600E+01	4.000E+01	1.000E+00
1.700E+01	4.000E+01	1.000E+00
1.800E+01	4.000E+01	1.000E+00
1.900E+01	4.000E+01	1.000E+00
2.000E+01	4.000E+01	1.000E+00
2.100E+01	4.000E+01	1.000E+00
2.200E+01	4.000E+01	1.000E+00
2.300E+01	4.000E+01	1.000E+00
2.400E+01	4.000E+01	1.000E+00
2.500E+01	4.000E+01	1.000E+00
2.600E+01	4.000E+01	1.000E+00
2.700E+01	4.000E+01	1.000E+00
2.800E+01	4.000E+01	1.000E+00
2.900E+01	4.000E+01	1.000E+00
3.000E+01	4.000E+01	1.000E+00
3.100E+01	4.000E+01	1.000E+00
3.200E+01	4.000E+01	1.000E+00
3.300E+01	4.000E+01	1.000E+00
3.400E+01	4.000E+01	1.000E+00
3.500E+01	4.000E+01	1.000E+00
3.600E+01	4.000E+01	1.000E+00
3.700E+01	4.000E+01	1.000E+00
3.800E+01	4.000E+01	1.000E+00
3.900E+01	4.000E+01	1.000E+00
4.000E+01	4.000E+01	1.000E+00
4.100E+01	4.000E+01	1.025E+00
4.200E+01	4.000E+01	1.050E+00
4.300E+01	4.000E+01	1.075E+00
4.400E+01	4.000E+01	1.100E+00
4.500E+01	4.000E+01	1.125E+00
4.600E+01	4.000E+01	1.150E+00
4.700E+01	4.000E+01	1.175E+00
4.800E+01	4.000E+01	1.200E+00
4.900E+01	4.000E+01	1.225E+00
5.000E+01	4.000E+01	1.250E+00
[truncated: 500 more rows]
