# Supplementary material for: Frequency switching between oscillatory homeostats and the regulation of p53
Source: PLoS One. 2020 May 20;15(5):e0227786. doi: 10.1371/journal.pone.0227786 (PMC7239446; doi:10.1371/journal.pone.0227786)
Supplement: S1 Gnuplot — A zip-file with a gnuplot script and an avi video file showing an interactive view of Fig 4. (ZIP) [file pone.0227786.s002.zip › S1 Gnuplot/TOPOe-m3m5v1-01.txt]

1.000E+00	1.000E+00	1.001E+00	2.504E-07	1.414E-03
2.000E+00	1.000E+00	2.000E+00	6.667E-07	2.000E-06
3.000E+00	1.000E+00	3.000E+00	1.500E-06	1.000E-06
4.000E+00	1.000E+00	4.000E+00	4.000E-06	6.667E-07
5.000E+00	1.000E+00	4.995E+00	1.000E-03	5.006E-07
6.000E+00	1.000E+00	5.000E+00	2.000E-01	5.000E-07
7.000E+00	1.000E+00	5.000E+00	4.000E-01	5.000E-07
8.000E+00	1.000E+00	5.000E+00	6.000E-01	5.000E-07
9.000E+00	1.000E+00	5.000E+00	8.000E-01	5.000E-07
1.000E+01	1.000E+00	5.000E+00	1.000E+00	5.000E-07
1.100E+01	1.000E+00	5.000E+00	1.200E+00	5.000E-07
1.200E+01	1.000E+00	5.000E+00	1.400E+00	5.000E-07
1.300E+01	1.000E+00	5.000E+00	1.600E+00	5.000E-07
1.400E+01	1.000E+00	5.000E+00	1.800E+00	5.000E-07
1.500E+01	1.000E+00	5.000E+00	2.000E+00	5.000E-07
1.600E+01	1.000E+00	5.000E+00	2.200E+00	5.000E-07
1.700E+01	1.000E+00	5.000E+00	2.400E+00	5.000E-07
1.800E+01	1.000E+00	5.000E+00	2.600E+00	5.000E-07
1.900E+01	1.000E+00	5.000E+00	2.800E+00	5.000E-07
2.000E+01	1.000E+00	5.000E+00	3.000E+00	5.000E-07
2.100E+01	1.000E+00	5.000E+00	3.200E+00	5.000E-07
2.200E+01	1.000E+00	5.000E+00	3.400E+00	5.000E-07
2.300E+01	1.000E+00	5.000E+00	3.600E+00	5.000E-07
2.400E+01	1.000E+00	5.000E+00	3.800E+00	5.000E-07
2.500E+01	1.000E+00	5.000E+00	4.000E+00	5.000E-07
2.600E+01	1.000E+00	5.000E+00	4.200E+00	5.000E-07
2.700E+01	1.000E+00	5.000E+00	4.400E+00	5.000E-07
2.800E+01	1.000E+00	5.000E+00	4.600E+00	5.000E-07
2.900E+01	1.000E+00	5.000E+00	4.800E+00	5.000E-07
3.000E+01	1.000E+00	5.000E+00	5.000E+00	5.000E-07
3.100E+01	1.000E+00	5.000E+00	5.200E+00	5.000E-07
3.200E+01	1.000E+00	5.000E+00	5.400E+00	5.000E-07
3.300E+01	1.000E+00	5.000E+00	5.600E+00	5.000E-07
3.400E+01	1.000E+00	5.000E+00	5.800E+00	5.000E-07
3.500E+01	1.000E+00	5.000E+00	6.000E+00	5.000E-07
3.600E+01	1.000E+00	5.000E+00	6.200E+00	5.000E-07
3.700E+01	1.000E+00	5.000E+00	6.400E+00	5.000E-07
3.800E+01	1.000E+00	5.000E+00	6.600E+00	5.000E-07
3.900E+01	1.000E+00	5.000E+00	6.800E+00	5.000E-07
4.000E+01	1.000E+00	5.000E+00	7.000E+00	5.000E-07
4.100E+01	1.000E+00	5.000E+00	7.200E+00	5.000E-07
4.200E+01	1.000E+00	5.000E+00	7.400E+00	5.000E-07
4.300E+01	1.000E+00	5.000E+00	7.600E+00	5.000E-07
4.400E+01	1.000E+00	5.000E+00	7.800E+00	5.000E-07
4.500E+01	1.000E+00	5.000E+00	8.000E+00	5.000E-07
4.600E+01	1.000E+00	5.000E+00	8.200E+00	5.000E-07
4.700E+01	1.000E+00	5.000E+00	8.400E+00	5.000E-07
4.800E+01	1.000E+00	5.000E+00	8.600E+00	5.000E-07
4.900E+01	1.000E+00	5.000E+00	8.800E+00	5.000E-07
5.000E+01	1.000E+00	5.000E+00	9.000E+00	5.000E-07
1.000E+00	2.000E+00	1.000E+00	2.500E-07	1.000E+00
2.000E+00	2.000E+00	1.001E+00	2.503E-07	2.000E-03
3.000E+00	2.000E+00	1.500E+00	4.286E-07	4.000E-06
4.000E+00	2.000E+00	2.000E+00	6.667E-07	2.000E-06
5.000E+00	2.000E+00	2.500E+00	1.000E-06	1.333E-06
6.000E+00	2.000E+00	3.000E+00	1.500E-06	1.000E-06
7.000E+00	2.000E+00	3.500E+00	2.333E-06	8.000E-07
8.000E+00	2.000E+00	4.000E+00	4.000E-06	6.667E-07
9.000E+00	2.000E+00	4.500E+00	9.000E-06	5.714E-07
1.000E+01	2.000E+00	4.996E+00	1.414E-03	5.004E-07
1.100E+01	2.000E+00	5.000E+00	2.000E-01	5.000E-07
1.200E+01	2.000E+00	5.000E+00	4.000E-01	5.000E-07
1.300E+01	2.000E+00	5.000E+00	6.000E-01	5.000E-07
1.400E+01	2.000E+00	5.000E+00	8.000E-01	5.000E-07
1.500E+01	2.000E+00	5.000E+00	1.000E+00	5.000E-07
1.600E+01	2.000E+00	5.000E+00	1.200E+00	5.000E-07
1.700E+01	2.000E+00	5.000E+00	1.400E+00	5.000E-07
1.800E+01	2.000E+00	5.000E+00	1.600E+00	5.000E-07
1.900E+01	2.000E+00	5.000E+00	1.800E+00	5.000E-07
2.000E+01	2.000E+00	5.000E+00	2.000E+00	5.000E-07
2.100E+01	2.000E+00	5.000E+00	2.200E+00	5.000E-07
2.200E+01	2.000E+00	5.000E+00	2.400E+00	5.000E-07
2.300E+01	2.000E+00	5.000E+00	2.600E+00	5.000E-07
2.400E+01	2.000E+00	5.000E+00	2.800E+00	5.000E-07
2.500E+01	2.000E+00	5.000E+00	3.000E+00	5.000E-07
2.600E+01	2.000E+00	5.000E+00	3.200E+00	5.000E-07
2.700E+01	2.000E+00	5.000E+00	3.400E+00	5.000E-07
2.800E+01	2.000E+00	5.000E+00	3.600E+00	5.000E-07
2.900E+01	2.000E+00	5.000E+00	3.800E+00	5.000E-07
3.000E+01	2.000E+00	5.000E+00	4.000E+00	5.000E-07
3.100E+01	2.000E+00	5.000E+00	4.200E+00	5.000E-07
3.200E+01	2.000E+00	5.000E+00	4.400E+00	5.000E-07
3.300E+01	2.000E+00	5.000E+00	4.600E+00	5.000E-07
3.400E+01	2.000E+00	5.000E+00	4.800E+00	5.000E-07
3.500E+01	2.000E+00	5.000E+00	5.000E+00	5.000E-07
3.600E+01	2.000E+00	5.000E+00	5.200E+00	5.000E-07
3.700E+01	2.000E+00	5.000E+00	5.400E+00	5.000E-07
3.800E+01	2.000E+00	5.000E+00	5.600E+00	5.000E-07
3.900E+01	2.000E+00	5.000E+00	5.800E+00	5.000E-07
4.000E+01	2.000E+00	5.000E+00	6.000E+00	5.000E-07
4.100E+01	2.000E+00	5.000E+00	6.200E+00	5.000E-07
4.200E+01	2.000E+00	5.000E+00	6.400E+00	5.000E-07
4.300E+01	2.000E+00	5.000E+00	6.600E+00	5.000E-07
4.400E+01	2.000E+00	5.000E+00	6.800E+00	5.000E-07
4.500E+01	2.000E+00	5.000E+00	7.000E+00	5.000E-07
4.600E+01	2.000E+00	5.000E+00	7.200E+00	5.000E-07
4.700E+01	2.000E+00	5.000E+00	7.400E+00	5.000E-07
4.800E+01	2.000E+00	5.000E+00	7.600E+00	5.000E-07
4.900E+01	2.000E+00	5.000E+00	7.800E+00	5.000E-07
5.000E+01	2.000E+00	5.000E+00	8.000E+00	5.000E-07
1.000E+00	3.000E+00	1.000E+00	2.500E-07	2.000E+00
2.000E+00	3.000E+00	1.000E+00	2.500E-07	1.000E+00
3.000E+00	3.000E+00	1.001E+00	2.503E-07	2.450E-03
4.000E+00	3.000E+00	1.333E+00	3.636E-07	6.000E-06
5.000E+00	3.000E+00	1.667E+00	5.000E-07	3.000E-06
6.000E+00	3.000E+00	2.000E+00	6.667E-07	2.000E-06
7.000E+00	3.000E+00	2.333E+00	8.750E-07	1.500E-06
8.000E+00	3.000E+00	2.667E+00	1.143E-06	1.200E-06
9.000E+00	3.000E+00	3.000E+00	1.500E-06	1.000E-06
1.000E+01	3.000E+00	3.333E+00	2.000E-06	8.571E-07
1.100E+01	3.000E+00	3.667E+00	2.750E-06	7.500E-07
1.200E+01	3.000E+00	4.000E+00	4.000E-06	6.667E-07
1.300E+01	3.000E+00	4.333E+00	6.500E-06	6.000E-07
1.400E+01	3.000E+00	4.667E+00	1.400E-05	5.455E-07
1.500E+01	3.000E+00	4.997E+00	1.732E-03	5.004E-07
1.600E+01	3.000E+00	5.000E+00	2.000E-01	5.000E-07
1.700E+01	3.000E+00	5.000E+00	4.000E-01	5.000E-07
1.800E+01	3.000E+00	5.000E+00	6.000E-01	5.000E-07
1.900E+01	3.000E+00	5.000E+00	8.000E-01	5.000E-07
2.000E+01	3.000E+00	5.000E+00	1.000E+00	5.000E-07
2.100E+01	3.000E+00	5.000E+00	1.200E+00	5.000E-07
2.200E+01	3.000E+00	5.000E+00	1.400E+00	5.000E-07
2.300E+01	3.000E+00	5.000E+00	1.600E+00	5.000E-07
2.400E+01	3.000E+00	5.000E+00	1.800E+00	5.000E-07
2.500E+01	3.000E+00	5.000E+00	2.000E+00	5.000E-07
2.600E+01	3.000E+00	5.000E+00	2.200E+00	5.000E-07
2.700E+01	3.000E+00	5.000E+00	2.400E+00	5.000E-07
2.800E+01	3.000E+00	5.000E+00	2.600E+00	5.000E-07
2.900E+01	3.000E+00	5.000E+00	2.800E+00	5.000E-07
3.000E+01	3.000E+00	5.000E+00	3.000E+00	5.000E-07
3.100E+01	3.000E+00	5.000E+00	3.200E+00	5.000E-07
3.200E+01	3.000E+00	5.000E+00	3.400E+00	5.000E-07
3.300E+01	3.000E+00	5.000E+00	3.600E+00	5.000E-07
3.400E+01	3.000E+00	5.000E+00	3.800E+00	5.000E-07
3.500E+01	3.000E+00	5.000E+00	4.000E+00	5.000E-07
3.600E+01	3.000E+00	5.000E+00	4.200E+00	5.000E-07
3.700E+01	3.000E+00	5.000E+00	4.400E+00	5.000E-07
3.800E+01	3.000E+00	5.000E+00	4.600E+00	5.000E-07
3.900E+01	3.000E+00	5.000E+00	4.800E+00	5.000E-07
4.000E+01	3.000E+00	5.000E+00	5.000E+00	5.000E-07
4.100E+01	3.000E+00	5.000E+00	5.200E+00	5.000E-07
4.200E+01	3.000E+00	5.000E+00	5.400E+00	5.000E-07
4.300E+01	3.000E+00	5.000E+00	5.600E+00	5.000E-07
4.400E+01	3.000E+00	5.000E+00	5.800E+00	5.000E-07
4.500E+01	3.000E+00	5.000E+00	6.000E+00	5.000E-07
4.600E+01	3.000E+00	5.000E+00	6.200E+00	5.000E-07
4.700E+01	3.000E+00	5.000E+00	6.400E+00	5.000E-07
4.800E+01	3.000E+00	5.000E+00	6.600E+00	5.000E-07
4.900E+01	3.000E+00	5.000E+00	6.800E+00	5.000E-07
5.000E+01	3.000E+00	5.000E+00	7.000E+00	5.000E-07
1.000E+00	4.000E+00	1.000E+00	2.500E-07	3.000E+00
2.000E+00	4.000E+00	1.000E+00	2.500E-07	2.000E+00
3.000E+00	4.000E+00	1.000E+00	2.500E-07	1.000E+00
4.000E+00	4.000E+00	1.001E+00	2.502E-07	2.829E-03
5.000E+00	4.000E+00	1.250E+00	3.333E-07	8.000E-06
6.000E+00	4.000E+00	1.500E+00	4.286E-07	4.000E-06
7.000E+00	4.000E+00	1.750E+00	5.385E-07	2.667E-06
8.000E+00	4.000E+00	2.000E+00	6.667E-07	2.000E-06
9.000E+00	4.000E+00	2.250E+00	8.182E-07	1.600E-06
1.000E+01	4.000E+00	2.500E+00	1.000E-06	1.333E-06
1.100E+01	4.000E+00	2.750E+00	1.222E-06	1.143E-06
1.200E+01	4.000E+00	3.000E+00	1.500E-06	1.000E-06
1.300E+01	4.000E+00	3.250E+00	1.857E-06	8.889E-07
1.400E+01	4.000E+00	3.500E+00	2.333E-06	8.000E-07
1.500E+01	4.000E+00	3.750E+00	3.000E-06	7.273E-07
1.600E+01	4.000E+00	4.000E+00	4.000E-06	6.667E-07
1.700E+01	4.000E+00	4.250E+00	5.667E-06	6.154E-07
1.800E+01	4.000E+00	4.500E+00	9.000E-06	5.714E-07
1.900E+01	4.000E+00	4.750E+00	1.900E-05	5.333E-07
2.000E+01	4.000E+00	4.998E+00	2.000E-03	5.003E-07
2.100E+01	4.000E+00	5.000E+00	2.000E-01	5.000E-07
2.200E+01	4.000E+00	5.000E+00	4.000E-01	5.000E-07
2.300E+01	4.000E+00	5.000E+00	6.000E-01	5.000E-07
2.400E+01	4.000E+00	5.000E+00	8.000E-01	5.000E-07
2.500E+01	4.000E+00	5.000E+00	1.000E+00	5.000E-07
2.600E+01	4.000E+00	5.000E+00	1.200E+00	5.000E-07
2.700E+01	4.000E+00	5.000E+00	1.400E+00	5.000E-07
2.800E+01	4.000E+00	5.000E+00	1.600E+00	5.000E-07
2.900E+01	4.000E+00	5.000E+00	1.800E+00	5.000E-07
3.000E+01	4.000E+00	5.000E+00	2.000E+00	5.000E-07
3.100E+01	4.000E+00	5.000E+00	2.200E+00	5.000E-07
3.200E+01	4.000E+00	5.000E+00	2.400E+00	5.000E-07
3.300E+01	4.000E+00	5.000E+00	2.600E+00	5.000E-07
3.400E+01	4.000E+00	5.000E+00	2.800E+00	5.000E-07
3.500E+01	4.000E+00	5.000E+00	3.000E+00	5.000E-07
3.600E+01	4.000E+00	5.000E+00	3.200E+00	5.000E-07
3.700E+01	4.000E+00	5.000E+00	3.400E+00	5.000E-07
3.800E+01	4.000E+00	5.000E+00	3.600E+00	5.000E-07
3.900E+01	4.000E+00	5.000E+00	3.800E+00	5.000E-07
4.000E+01	4.000E+00	5.000E+00	4.000E+00	5.000E-07
4.100E+01	4.000E+00	5.000E+00	4.200E+00	5.000E-07
4.200E+01	4.000E+00	5.000E+00	4.400E+00	5.000E-07
4.300E+01	4.000E+00	5.000E+00	4.600E+00	5.000E-07
4.400E+01	4.000E+00	5.000E+00	4.800E+00	5.000E-07
4.500E+01	4.000E+00	5.000E+00	5.000E+00	5.000E-07
4.600E+01	4.000E+00	5.000E+00	5.200E+00	5.000E-07
4.700E+01	4.000E+00	5.000E+00	5.400E+00	5.000E-07
4.800E+01	4.000E+00	5.000E+00	5.600E+00	5.000E-07
4.900E+01	4.000E+00	5.000E+00	5.800E+00	5.000E-07
5.000E+01	4.000E+00	5.000E+00	6.000E+00	5.000E-07
1.000E+00	5.000E+00	1.000E+00	2.500E-07	4.000E+00
2.000E+00	5.000E+00	1.000E+00	2.500E-07	3.000E+00
3.000E+00	5.000E+00	1.000E+00	2.500E-07	2.000E+00
4.000E+00	5.000E+00	1.000E+00	2.500E-07	1.000E+00
5.000E+00	5.000E+00	1.001E+00	2.502E-07	3.162E-03
6.000E+00	5.000E+00	1.200E+00	3.158E-07	1.000E-05
7.000E+00	5.000E+00	1.400E+00	3.889E-07	5.000E-06
8.000E+00	5.000E+00	1.600E+00	4.706E-07	3.333E-06
9.000E+00	5.000E+00	1.800E+00	5.625E-07	2.500E-06
1.000E+01	5.000E+00	2.000E+00	6.667E-07	2.000E-06
1.100E+01	5.000E+00	2.200E+00	7.857E-07	1.667E-06
1.200E+01	5.000E+00	2.400E+00	9.231E-07	1.429E-06
1.300E+01	5.000E+00	2.600E+00	1.083E-06	1.250E-06
1.400E+01	5.000E+00	2.800E+00	1.273E-06	1.111E-06
1.500E+01	5.000E+00	3.000E+00	1.500E-06	1.000E-06
1.600E+01	5.000E+00	3.200E+00	1.778E-06	9.091E-07
1.700E+01	5.000E+00	3.400E+00	2.125E-06	8.333E-07
1.800E+01	5.000E+00	3.600E+00	2.571E-06	7.692E-07
1.900E+01	5.000E+00	3.800E+00	3.167E-06	7.143E-07
2.000E+01	5.000E+00	4.000E+00	4.000E-06	6.667E-07
2.100E+01	5.000E+00	4.200E+00	5.250E-06	6.250E-07
2.200E+01	5.000E+00	4.400E+00	7.333E-06	5.882E-07
2.300E+01	5.000E+00	4.600E+00	1.150E-05	5.556E-07
2.400E+01	5.000E+00	4.800E+00	2.400E-05	5.263E-07
2.500E+01	5.000E+00	4.998E+00	2.236E-03	5.003E-07
2.600E+01	5.000E+00	5.000E+00	2.000E-01	5.000E-07
2.700E+01	5.000E+00	5.000E+00	4.000E-01	5.000E-07
2.800E+01	5.000E+00	5.000E+00	6.000E-01	5.000E-07
2.900E+01	5.000E+00	5.000E+00	8.000E-01	5.000E-07
3.000E+01	5.000E+00	5.000E+00	1.000E+00	5.000E-07
3.100E+01	5.000E+00	5.000E+00	1.200E+00	5.000E-07
3.200E+01	5.000E+00	5.000E+00	1.400E+00	5.000E-07
3.300E+01	5.000E+00	5.000E+00	1.600E+00	5.000E-07
3.400E+01	5.000E+00	5.000E+00	1.800E+00	5.000E-07
3.500E+01	5.000E+00	5.000E+00	2.000E+00	5.000E-07
3.600E+01	5.000E+00	5.000E+00	2.200E+00	5.000E-07
3.700E+01	5.000E+00	5.000E+00	2.400E+00	5.000E-07
3.800E+01	5.000E+00	5.000E+00	2.600E+00	5.000E-07
3.900E+01	5.000E+00	5.000E+00	2.800E+00	5.000E-07
4.000E+01	5.000E+00	5.000E+00	3.000E+00	5.000E-07
4.100E+01	5.000E+00	5.000E+00	3.200E+00	5.000E-07
4.200E+01	5.000E+00	5.000E+00	3.400E+00	5.000E-07
4.300E+01	5.000E+00	5.000E+00	3.600E+00	5.000E-07
4.400E+01	5.000E+00	5.000E+00	3.800E+00	5.000E-07
4.500E+01	5.000E+00	5.000E+00	4.000E+00	5.000E-07
4.600E+01	5.000E+00	5.000E+00	4.200E+00	5.000E-07
4.700E+01	5.000E+00	5.000E+00	4.400E+00	5.000E-07
4.800E+01	5.000E+00	5.000E+00	4.600E+00	5.000E-07
4.900E+01	5.000E+00	5.000E+00	4.800E+00	5.000E-07
5.000E+01	5.000E+00	5.000E+00	5.000E+00	5.000E-07
1.000E+00	6.000E+00	1.000E+00	2.500E-07	5.000E+00
2.000E+00	6.000E+00	1.000E+00	2.500E-07	4.000E+00
3.000E+00	6.000E+00	1.000E+00	2.500E-07	3.000E+00
4.000E+00	6.000E+00	1.000E+00	2.500E-07	2.000E+00
5.000E+00	6.000E+00	1.000E+00	2.500E-07	1.000E+00
6.000E+00	6.000E+00	1.001E+00	2.502E-07	3.464E-03
7.000E+00	6.000E+00	1.167E+00	3.043E-07	1.200E-05
8.000E+00	6.000E+00	1.333E+00	3.636E-07	6.000E-06
9.000E+00	6.000E+00	1.500E+00	4.286E-07	4.000E-06
1.000E+01	6.000E+00	1.667E+00	5.000E-07	3.000E-06
1.100E+01	6.000E+00	1.833E+00	5.789E-07	2.400E-06
1.200E+01	6.000E+00	2.000E+00	6.667E-07	2.000E-06
1.300E+01	6.000E+00	2.167E+00	7.647E-07	1.714E-06
1.400E+01	6.000E+00	2.333E+00	8.750E-07	1.500E-06
1.500E+01	6.000E+00	2.500E+00	1.000E-06	1.333E-06
1.600E+01	6.000E+00	2.667E+00	1.143E-06	1.200E-06
1.700E+01	6.000E+00	2.833E+00	1.308E-06	1.091E-06
1.800E+01	6.000E+00	3.000E+00	1.500E-06	1.000E-06
1.900E+01	6.000E+00	3.167E+00	1.727E-06	9.231E-07
2.000E+01	6.000E+00	3.333E+00	2.000E-06	8.571E-07
2.100E+01	6.000E+00	3.500E+00	2.333E-06	8.000E-07
2.200E+01	6.000E+00	3.667E+00	2.750E-06	7.500E-07
2.300E+01	6.000E+00	3.833E+00	3.286E-06	7.059E-07
2.400E+01	6.000E+00	4.000E+00	4.000E-06	6.667E-07
2.500E+01	6.000E+00	4.167E+00	5.000E-06	6.316E-07
2.600E+01	6.000E+00	4.333E+00	6.500E-06	6.000E-07
2.700E+01	6.000E+00	4.500E+00	9.000E-06	5.714E-07
2.800E+01	6.000E+00	4.667E+00	1.400E-05	5.455E-07
2.900E+01	6.000E+00	4.833E+00	2.900E-05	5.217E-07
3.000E+01	6.000E+00	4.998E+00	2.450E-03	5.003E-07
3.100E+01	6.000E+00	5.000E+00	2.000E-01	5.000E-07
3.200E+01	6.000E+00	5.000E+00	4.000E-01	5.000E-07
3.300E+01	6.000E+00	5.000E+00	6.000E-01	5.000E-07
3.400E+01	6.000E+00	5.000E+00	8.000E-01	5.000E-07
3.500E+01	6.000E+00	5.000E+00	1.000E+00	5.000E-07
3.600E+01	6.000E+00	5.000E+00	1.200E+00	5.000E-07
3.700E+01	6.000E+00	5.000E+00	1.400E+00	5.000E-07
3.800E+01	6.000E+00	5.000E+00	1.600E+00	5.000E-07
3.900E+01	6.000E+00	5.000E+00	1.800E+00	5.000E-07
4.000E+01	6.000E+00	5.000E+00	2.000E+00	5.000E-07
4.100E+01	6.000E+00	5.000E+00	2.200E+00	5.000E-07
4.200E+01	6.000E+00	5.000E+00	2.400E+00	5.000E-07
4.300E+01	6.000E+00	5.000E+00	2.600E+00	5.000E-07
4.400E+01	6.000E+00	5.000E+00	2.800E+00	5.000E-07
4.500E+01	6.000E+00	5.000E+00	3.000E+00	5.000E-07
4.600E+01	6.000E+00	5.000E+00	3.200E+00	5.000E-07
4.700E+01	6.000E+00	5.000E+00	3.400E+00	5.000E-07
4.800E+01	6.000E+00	5.000E+00	3.600E+00	5.000E-07
4.900E+01	6.000E+00	5.000E+00	3.800E+00	5.000E-07
5.000E+01	6.000E+00	5.000E+00	4.000E+00	5.000E-07
1.000E+00	7.000E+00	1.000E+00	2.500E-07	6.000E+00
2.000E+00	7.000E+00	1.000E+00	2.500E-07	5.000E+00
3.000E+00	7.000E+00	1.000E+00	2.500E-07	4.000E+00
4.000E+00	7.000E+00	1.000E+00	2.500E-07	3.000E+00
5.000E+00	7.000E+00	1.000E+00	2.500E-07	2.000E+00
6.000E+00	7.000E+00	1.000E+00	2.500E-07	1.000E+00
7.000E+00	7.000E+00	1.001E+00	2.502E-07	3.742E-03
8.000E+00	7.000E+00	1.143E+00	2.963E-07	1.400E-05
9.000E+00	7.000E+00	1.286E+00	3.462E-07	7.000E-06
1.000E+01	7.000E+00	1.429E+00	4.000E-07	4.667E-06
1.100E+01	7.000E+00	1.571E+00	4.583E-07	3.500E-06
1.200E+01	7.000E+00	1.714E+00	5.217E-07	2.800E-06
1.300E+01	7.000E+00	1.857E+00	5.909E-07	2.333E-06
1.400E+01	7.000E+00	2.000E+00	6.667E-07	2.000E-06
1.500E+01	7.000E+00	2.143E+00	7.500E-07	1.750E-06
1.600E+01	7.000E+00	2.286E+00	8.421E-07	1.556E-06
1.700E+01	7.000E+00	2.429E+00	9.444E-07	1.400E-06
1.800E+01	7.000E+00	2.571E+00	1.059E-06	1.273E-06
1.900E+01	7.000E+00	2.714E+00	1.187E-06	1.167E-06
2.000E+01	7.000E+00	2.857E+00	1.333E-06	1.077E-06
2.100E+01	7.000E+00	3.000E+00	1.500E-06	1.000E-06
2.200E+01	7.000E+00	3.143E+00	1.692E-06	9.333E-07
2.300E+01	7.000E+00	3.286E+00	1.917E-06	8.750E-07
2.400E+01	7.000E+00	3.429E+00	2.182E-06	8.235E-07
2.500E+01	7.000E+00	3.571E+00	2.500E-06	7.778E-07
2.600E+01	7.000E+00	3.714E+00	2.889E-06	7.368E-07
2.700E+01	7.000E+00	3.857E+00	3.375E-06	7.000E-07
2.800E+01	7.000E+00	4.000E+00	4.000E-06	6.667E-07
2.900E+01	7.000E+00	4.143E+00	4.833E-06	6.364E-07
3.000E+01	7.000E+00	4.286E+00	6.000E-06	6.087E-07
3.100E+01	7.000E+00	4.429E+00	7.750E-06	5.833E-07
3.200E+01	7.000E+00	4.571E+00	1.067E-05	5.600E-07
3.300E+01	7.000E+00	4.714E+00	1.650E-05	5.385E-07
3.400E+01	7.000E+00	4.857E+00	3.399E-05	5.185E-07
3.500E+01	7.000E+00	4.998E+00	2.646E-03	5.002E-07
3.600E+01	7.000E+00	5.000E+00	2.000E-01	5.000E-07
3.700E+01	7.000E+00	5.000E+00	4.000E-01	5.000E-07
3.800E+01	7.000E+00	5.000E+00	6.000E-01	5.000E-07
3.900E+01	7.000E+00	5.000E+00	8.000E-01	5.000E-07
4.000E+01	7.000E+00	5.000E+00	1.000E+00	5.000E-07
4.100E+01	7.000E+00	5.000E+00	1.200E+00	5.000E-07
4.200E+01	7.000E+00	5.000E+00	1.400E+00	5.000E-07
4.300E+01	7.000E+00	5.000E+00	1.600E+00	5.000E-07
4.400E+01	7.000E+00	5.000E+00	1.800E+00	5.000E-07
4.500E+01	7.000E+00	5.000E+00	2.000E+00	5.000E-07
4.600E+01	7.000E+00	5.000E+00	2.200E+00	5.000E-07
4.700E+01	7.000E+00	5.000E+00	2.400E+00	5.000E-07
4.800E+01	7.000E+00	5.000E+00	2.600E+00	5.000E-07
4.900E+01	7.000E+00	5.000E+00	2.800E+00	5.000E-07
5.000E+01	7.000E+00	5.000E+00	3.000E+00	5.000E-07
1.000E+00	8.000E+00	1.000E+00	2.500E-07	7.000E+00
2.000E+00	8.000E+00	1.000E+00	2.500E-07	6.000E+00
3.000E+00	8.000E+00	1.000E+00	2.500E-07	5.000E+00
4.000E+00	8.000E+00	1.000E+00	2.500E-07	4.000E+00
5.000E+00	8.000E+00	1.000E+00	2.500E-07	3.000E+00
6.000E+00	8.000E+00	1.000E+00	2.500E-07	2.000E+00
7.000E+00	8.000E+00	1.000E+00	2.500E-07	1.000E+00
8.000E+00	8.000E+00	1.000E+00	2.502E-07	4.000E-03
9.000E+00	8.000E+00	1.125E+00	2.903E-07	1.600E-05
1.000E+01	8.000E+00	1.250E+00	3.333E-07	8.000E-06
1.100E+01	8.000E+00	1.375E+00	3.793E-07	5.333E-06
1.200E+01	8.000E+00	1.500E+00	4.286E-07	4.000E-06
1.300E+01	8.000E+00	1.625E+00	4.815E-07	3.200E-06
1.400E+01	8.000E+00	1.750E+00	5.385E-07	2.667E-06
1.500E+01	8.000E+00	1.875E+00	6.000E-07	2.286E-06
1.600E+01	8.000E+00	2.000E+00	6.667E-07	2.000E-06
1.700E+01	8.000E+00	2.125E+00	7.391E-07	1.778E-06
1.800E+01	8.000E+00	2.250E+00	8.182E-07	1.600E-06
1.900E+01	8.000E+00	2.375E+00	9.048E-07	1.455E-06
2.000E+01	8.000E+00	2.500E+00	1.000E-06	1.333E-06
2.100E+01	8.000E+00	2.625E+00	1.105E-06	1.231E-06
2.200E+01	8.000E+00	2.750E+00	1.222E-06	1.143E-06
2.300E+01	8.000E+00	2.875E+00	1.353E-06	1.067E-06
2.400E+01	8.000E+00	3.000E+00	1.500E-06	1.000E-06
2.500E+01	8.000E+00	3.125E+00	1.667E-06	9.412E-07
2.600E+01	8.000E+00	3.250E+00	1.857E-06	8.889E-07
2.700E+01	8.000E+00	3.375E+00	2.077E-06	8.421E-07
2.800E+01	8.000E+00	3.500E+00	2.333E-06	8.000E-07
2.900E+01	8.000E+00	3.625E+00	2.636E-06	7.619E-07
3.000E+01	8.000E+00	3.750E+00	3.000E-06	7.273E-07
3.100E+01	8.000E+00	3.875E+00	3.444E-06	6.957E-07
3.200E+01	8.000E+00	4.000E+00	4.000E-06	6.667E-07
3.300E+01	8.000E+00	4.125E+00	4.714E-06	6.400E-07
3.400E+01	8.000E+00	4.250E+00	5.667E-06	6.154E-07
3.500E+01	8.000E+00	4.375E+00	7.000E-06	5.926E-07
3.600E+01	8.000E+00	4.500E+00	9.000E-06	5.714E-07
3.700E+01	8.000E+00	4.625E+00	1.233E-05	5.517E-07
3.800E+01	8.000E+00	4.750E+00	1.900E-05	5.333E-07
3.900E+01	8.000E+00	4.875E+00	3.899E-05	5.161E-07
4.000E+01	8.000E+00	4.998E+00	2.828E-03	5.002E-07
4.100E+01	8.000E+00	5.000E+00	2.000E-01	5.000E-07
4.200E+01	8.000E+00	5.000E+00	4.000E-01	5.000E-07
4.300E+01	8.000E+00	5.000E+00	6.000E-01	5.000E-07
4.400E+01	8.000E+00	5.000E+00	8.000E-01	5.000E-07
4.500E+01	8.000E+00	5.000E+00	1.000E+00	5.000E-07
4.600E+01	8.000E+00	5.000E+00	1.200E+00	5.000E-07
4.700E+01	8.000E+00	5.000E+00	1.400E+00	5.000E-07
4.800E+01	8.000E+00	5.000E+00	1.600E+00	5.000E-07
4.900E+01	8.000E+00	5.000E+00	1.800E+00	5.000E-07
5.000E+01	8.000E+00	5.000E+00	2.000E+00	5.000E-07
1.000E+00	9.000E+00	1.000E+00	2.500E-07	8.000E+00
2.000E+00	9.000E+00	1.000E+00	2.500E-07	7.000E+00
3.000E+00	9.000E+00	1.000E+00	2.500E-07	6.000E+00
4.000E+00	9.000E+00	1.000E+00	2.500E-07	5.000E+00
5.000E+00	9.000E+00	1.000E+00	2.500E-07	4.000E+00
6.000E+00	9.000E+00	1.000E+00	2.500E-07	3.000E+00
7.000E+00	9.000E+00	1.000E+00	2.500E-07	2.000E+00
8.000E+00	9.000E+00	1.000E+00	2.500E-07	1.000E+00
9.000E+00	9.000E+00	1.000E+00	2.501E-07	4.243E-03
1.000E+01	9.000E+00	1.111E+00	2.857E-07	1.800E-05
1.100E+01	9.000E+00	1.222E+00	3.235E-07	9.000E-06
1.200E+01	9.000E+00	1.333E+00	3.636E-07	6.000E-06
1.300E+01	9.000E+00	1.444E+00	4.063E-07	4.500E-06
1.400E+01	9.000E+00	1.556E+00	4.516E-07	3.600E-06
1.500E+01	9.000E+00	1.667E+00	5.000E-07	3.000E-06
1.600E+01	9.000E+00	1.778E+00	5.517E-07	2.571E-06
1.700E+01	9.000E+00	1.889E+00	6.071E-07	2.250E-06
1.800E+01	9.000E+00	2.000E+00	6.667E-07	2.000E-06
1.900E+01	9.000E+00	2.111E+00	7.308E-07	1.800E-06
2.000E+01	9.000E+00	2.222E+00	8.000E-07	1.636E-06
2.100E+01	9.000E+00	2.333E+00	8.750E-07	1.500E-06
2.200E+01	9.000E+00	2.444E+00	9.565E-07	1.385E-06
2.300E+01	9.000E+00	2.556E+00	1.045E-06	1.286E-06
2.400E+01	9.000E+00	2.667E+00	1.143E-06	1.200E-06
2.500E+01	9.000E+00	2.778E+00	1.250E-06	1.125E-06
2.600E+01	9.000E+00	2.889E+00	1.368E-06	1.059E-06
2.700E+01	9.000E+00	3.000E+00	1.500E-06	1.000E-06
2.800E+01	9.000E+00	3.111E+00	1.647E-06	9.474E-07
2.900E+01	9.000E+00	3.222E+00	1.812E-06	9.000E-07
3.000E+01	9.000E+00	3.333E+00	2.000E-06	8.571E-07
3.100E+01	9.000E+00	3.444E+00	2.214E-06	8.182E-07
3.200E+01	9.000E+00	3.556E+00	2.462E-06	7.826E-07
3.300E+01	9.000E+00	3.667E+00	2.750E-06	7.500E-07
3.400E+01	9.000E+00	3.778E+00	3.091E-06	7.200E-07
3.500E+01	9.000E+00	3.889E+00	3.500E-06	6.923E-07
3.600E+01	9.000E+00	4.000E+00	4.000E-06	6.667E-07
3.700E+01	9.000E+00	4.111E+00	4.625E-06	6.429E-07
3.800E+01	9.000E+00	4.222E+00	5.429E-06	6.207E-07
3.900E+01	9.000E+00	4.333E+00	6.500E-06	6.000E-07
4.000E+01	9.000E+00	4.444E+00	8.000E-06	5.806E-07
4.100E+01	9.000E+00	4.556E+00	1.025E-05	5.625E-07
4.200E+01	9.000E+00	4.667E+00	1.400E-05	5.455E-07
4.300E+01	9.000E+00	4.778E+00	2.150E-05	5.294E-07
4.400E+01	9.000E+00	4.889E+00	4.399E-05	5.143E-07
4.500E+01	9.000E+00	4.998E+00	3.000E-03	5.002E-07
4.600E+01	9.000E+00	5.000E+00	2.000E-01	5.000E-07
4.700E+01	9.000E+00	5.000E+00	4.000E-01	5.000E-07
4.800E+01	9.000E+00	5.000E+00	6.000E-01	5.000E-07
4.900E+01	9.000E+00	5.000E+00	8.000E-01	5.000E-07
5.000E+01	9.000E+00	5.000E+00	1.000E+00	5.000E-07
1.000E+00	1.000E+01	1.000E+00	2.500E-07	9.000E+00
2.000E+00	1.000E+01	1.000E+00	2.500E-07	8.000E+00
3.000E+00	1.000E+01	1.000E+00	2.500E-07	7.000E+00
4.000E+00	1.000E+01	1.000E+00	2.500E-07	6.000E+00
5.000E+00	1.000E+01	1.000E+00	2.500E-07	5.000E+00
6.000E+00	1.000E+01	1.000E+00	2.500E-07	4.000E+00
7.000E+00	1.000E+01	1.000E+00	2.500E-07	3.000E+00
8.000E+00	1.000E+01	1.000E+00	2.500E-07	2.000E+00
9.000E+00	1.000E+01	1.000E+00	2.500E-07	1.000E+00
1.000E+01	1.000E+01	1.000E+00	2.501E-07	4.472E-03
1.100E+01	1.000E+01	1.100E+00	2.821E-07	2.000E-05
1.200E+01	1.000E+01	1.200E+00	3.158E-07	1.000E-05
1.300E+01	1.000E+01	1.300E+00	3.514E-07	6.667E-06
1.400E+01	1.000E+01	1.400E+00	3.889E-07	5.000E-06
1.500E+01	1.000E+01	1.500E+00	4.286E-07	4.000E-06
1.600E+01	1.000E+01	1.600E+00	4.706E-07	3.333E-06
1.700E+01	1.000E+01	1.700E+00	5.152E-07	2.857E-06
1.800E+01	1.000E+01	1.800E+00	5.625E-07	2.500E-06
1.900E+01	1.000E+01	1.900E+00	6.129E-07	2.222E-06
2.000E+01	1.000E+01	2.000E+00	6.667E-07	2.000E-06
2.100E+01	1.000E+01	2.100E+00	7.241E-07	1.818E-06
2.200E+01	1.000E+01	2.200E+00	7.857E-07	1.667E-06
2.300E+01	1.000E+01	2.300E+00	8.519E-07	1.538E-06
2.400E+01	1.000E+01	2.400E+00	9.231E-07	1.429E-06
2.500E+01	1.000E+01	2.500E+00	1.000E-06	1.333E-06
2.600E+01	1.000E+01	2.600E+00	1.083E-06	1.250E-06
2.700E+01	1.000E+01	2.700E+00	1.174E-06	1.176E-06
2.800E+01	1.000E+01	2.800E+00	1.273E-06	1.111E-06
2.900E+01	1.000E+01	2.900E+00	1.381E-06	1.053E-06
3.000E+01	1.000E+01	3.000E+00	1.500E-06	1.000E-06
3.100E+01	1.000E+01	3.100E+00	1.632E-06	9.524E-07
3.200E+01	1.000E+01	3.200E+00	1.778E-06	9.091E-07
3.300E+01	1.000E+01	3.300E+00	1.941E-06	8.696E-07
3.400E+01	1.000E+01	3.400E+00	2.125E-06	8.333E-07
3.500E+01	1.000E+01	3.500E+00	2.333E-06	8.000E-07
3.600E+01	1.000E+01	3.600E+00	2.571E-06	7.692E-07
3.700E+01	1.000E+01	3.700E+00	2.846E-06	7.407E-07
3.800E+01	1.000E+01	3.800E+00	3.167E-06	7.143E-07
3.900E+01	1.000E+01	3.900E+00	3.545E-06	6.897E-07
4.000E+01	1.000E+01	4.000E+00	4.000E-06	6.667E-07
4.100E+01	1.000E+01	4.100E+00	4.556E-06	6.452E-07
4.200E+01	1.000E+01	4.200E+00	5.250E-06	6.250E-07
4.300E+01	1.000E+01	4.300E+00	6.143E-06	6.061E-07
4.400E+01	1.000E+01	4.400E+00	7.333E-06	5.882E-07
4.500E+01	1.000E+01	4.500E+00	9.000E-06	5.714E-07
4.600E+01	1.000E+01	4.600E+00	1.150E-05	5.556E-07
4.700E+01	1.000E+01	4.700E+00	1.567E-05	5.405E-07
4.800E+01	1.000E+01	4.800E+00	2.400E-05	5.263E-07
4.900E+01	1.000E+01	4.900E+00	4.899E-05	5.128E-07
5.000E+01	1.000E+01	4.998E+00	3.162E-03	5.002E-07
1.000E+00	1.100E+01	1.000E+00	2.500E-07	1.000E+01
2.000E+00	1.100E+01	1.000E+00	2.500E-07	9.000E+00
3.000E+00	1.100E+01	1.000E+00	2.500E-07	8.000E+00
4.000E+00	1.100E+01	1.000E+00	2.500E-07	7.000E+00
5.000E+00	1.100E+01	1.000E+00	2.500E-07	6.000E+00
6.000E+00	1.100E+01	1.000E+00	2.500E-07	5.000E+00
7.000E+00	1.100E+01	1.000E+00	2.500E-07	4.000E+00
8.000E+00	1.100E+01	1.000E+00	2.500E-07	3.000E+00
9.000E+00	1.100E+01	1.000E+00	2.500E-07	2.000E+00
1.000E+01	1.100E+01	1.000E+00	2.500E-07	1.000E+00
1.100E+01	1.100E+01	1.000E+00	2.501E-07	4.691E-03
1.200E+01	1.100E+01	1.091E+00	2.791E-07	2.200E-05
1.300E+01	1.100E+01	1.182E+00	3.095E-07	1.100E-05
1.400E+01	1.100E+01	1.273E+00	3.415E-07	7.333E-06
1.500E+01	1.100E+01	1.364E+00	3.750E-07	5.500E-06
1.600E+01	1.100E+01	1.455E+00	4.103E-07	4.400E-06
1.700E+01	1.100E+01	1.545E+00	4.474E-07	3.667E-06
1.800E+01	1.100E+01	1.636E+00	4.865E-07	3.143E-06
1.900E+01	1.100E+01	1.727E+00	5.278E-07	2.750E-06
2.000E+01	1.100E+01	1.818E+00	5.714E-07	2.444E-06
2.100E+01	1.100E+01	1.909E+00	6.176E-07	2.200E-06
2.200E+01	1.100E+01	2.000E+00	6.667E-07	2.000E-06
2.300E+01	1.100E+01	2.091E+00	7.188E-07	1.833E-06
2.400E+01	1.100E+01	2.182E+00	7.742E-07	1.692E-06
2.500E+01	1.100E+01	2.273E+00	8.333E-07	1.571E-06
2.600E+01	1.100E+01	2.364E+00	8.966E-07	1.467E-06
2.700E+01	1.100E+01	2.455E+00	9.643E-07	1.375E-06
2.800E+01	1.100E+01	2.545E+00	1.037E-06	1.294E-06
2.900E+01	1.100E+01	2.636E+00	1.115E-06	1.222E-06
3.000E+01	1.100E+01	2.727E+00	1.200E-06	1.158E-06
3.100E+01	1.100E+01	2.818E+00	1.292E-06	1.100E-06
3.200E+01	1.100E+01	2.909E+00	1.391E-06	1.048E-06
3.300E+01	1.100E+01	3.000E+00	1.500E-06	1.000E-06
3.400E+01	1.100E+01	3.091E+00	1.619E-06	9.565E-07
3.500E+01	1.100E+01	3.182E+00	1.750E-06	9.167E-07
3.600E+01	1.100E+01	3.273E+00	1.895E-06	8.800E-07
3.700E+01	1.100E+01	3.364E+00	2.056E-06	8.462E-07
3.800E+01	1.100E+01	3.455E+00	2.235E-06	8.148E-07
3.900E+01	1.100E+01	3.545E+00	2.437E-06	7.857E-07
4.000E+01	1.100E+01	3.636E+00	2.667E-06	7.586E-07
4.100E+01	1.100E+01	3.727E+00	2.929E-06	7.333E-07
4.200E+01	1.100E+01	3.818E+00	3.231E-06	7.097E-07
4.300E+01	1.100E+01	3.909E+00	3.583E-06	6.875E-07
4.400E+01	1.100E+01	4.000E+00	4.000E-06	6.667E-07
4.500E+01	1.100E+01	4.091E+00	4.500E-06	6.471E-07
4.600E+01	1.100E+01	4.182E+00	5.111E-06	6.286E-07
4.700E+01	1.100E+01	4.273E+00	5.875E-06	6.111E-07
4.800E+01	1.100E+01	4.364E+00	6.857E-06	5.946E-07
4.900E+01	1.100E+01	4.455E+00	8.167E-06	5.789E-07
5.000E+01	1.100E+01	4.545E+00	1.000E-05	5.641E-07
1.000E+00	1.200E+01	1.000E+00	2.500E-07	1.100E+01
2.000E+00	1.200E+01	1.000E+00	2.500E-07	1.000E+01
3.000E+00	1.200E+01	1.000E+00	2.500E-07	9.000E+00
4.000E+00	1.200E+01	1.000E+00	2.500E-07	8.000E+00
5.000E+00	1.200E+01	1.000E+00	2.500E-07	7.000E+00
6.000E+00	1.200E+01	1.000E+00	2.500E-07	6.000E+00
7.000E+00	1.200E+01	1.000E+00	2.500E-07	5.000E+00
8.000E+00	1.200E+01	1.000E+00	2.500E-07	4.000E+00
9.000E+00	1.200E+01	1.000E+00	2.500E-07	3.000E+00
1.000E+01	1.200E+01	1.000E+00	2.500E-07	2.000E+00
1.100E+01	1.200E+01	1.000E+00	2.500E-07	1.000E+00
1.200E+01	1.200E+01	1.000E+00	2.501E-07	4.899E-03
1.300E+01	1.200E+01	1.083E+00	2.766E-07	2.400E-05
1.400E+01	1.200E+01	1.167E+00	3.043E-07	1.200E-05
1.500E+01	1.200E+01	1.250E+00	3.333E-07	8.000E-06
1.600E+01	1.200E+01	1.333E+00	3.636E-07	6.000E-06
1.700E+01	1.200E+01	1.417E+00	3.953E-07	4.800E-06
1.800E+01	1.200E+01	1.500E+00	4.286E-07	4.000E-06
1.900E+01	1.200E+01	1.583E+00	4.634E-07	3.429E-06
2.000E+01	1.200E+01	1.667E+00	5.000E-07	3.000E-06
2.100E+01	1.200E+01	1.750E+00	5.385E-07	2.667E-06
2.200E+01	1.200E+01	1.833E+00	5.789E-07	2.400E-06
2.300E+01	1.200E+01	1.917E+00	6.216E-07	2.182E-06
2.400E+01	1.200E+01	2.000E+00	6.667E-07	2.000E-06
2.500E+01	1.200E+01	2.083E+00	7.143E-07	1.846E-06
2.600E+01	1.200E+01	2.167E+00	7.647E-07	1.714E-06
2.700E+01	1.200E+01	2.250E+00	8.182E-07	1.600E-06
2.800E+01	1.200E+01	2.333E+00	8.750E-07	1.500E-06
2.900E+01	1.200E+01	2.417E+00	9.355E-07	1.412E-06
3.000E+01	1.200E+01	2.500E+00	1.000E-06	1.333E-06
3.100E+01	1.200E+01	2.583E+00	1.069E-06	1.263E-06
3.200E+01	1.200E+01	2.667E+00	1.143E-06	1.200E-06
3.300E+01	1.200E+01	2.750E+00	1.222E-06	1.143E-06
3.400E+01	1.200E+01	2.833E+00	1.308E-06	1.091E-06
3.500E+01	1.200E+01	2.917E+00	1.400E-06	1.043E-06
3.600E+01	1.200E+01	3.000E+00	1.500E-06	1.000E-06
3.700E+01	1.200E+01	3.083E+00	1.609E-06	9.600E-07
3.800E+01	1.200E+01	3.167E+00	1.727E-06	9.231E-07
3.900E+01	1.200E+01	3.250E+00	1.857E-06	8.889E-07
4.000E+01	1.200E+01	3.333E+00	2.000E-06	8.571E-07
4.100E+01	1.200E+01	3.417E+00	2.158E-06	8.276E-07
4.200E+01	1.200E+01	3.500E+00	2.333E-06	8.000E-07
4.300E+01	1.200E+01	3.583E+00	2.529E-06	7.742E-07
4.400E+01	1.200E+01	3.667E+00	2.750E-06	7.500E-07
4.500E+01	1.200E+01	3.750E+00	3.000E-06	7.273E-07
4.600E+01	1.200E+01	3.833E+00	3.286E-06	7.059E-07
4.700E+01	1.200E+01	3.917E+00	3.615E-06	6.857E-07
4.800E+01	1.200E+01	4.000E+00	4.000E-06	6.667E-07
4.900E+01	1.200E+01	4.083E+00	4.455E-06	6.486E-07
5.000E+01	1.200E+01	4.167E+00	5.000E-06	6.316E-07
1.000E+00	1.300E+01	1.000E+00	2.500E-07	1.200E+01
2.000E+00	1.300E+01	1.000E+00	2.500E-07	1.100E+01
3.000E+00	1.300E+01	1.000E+00	2.500E-07	1.000E+01
4.000E+00	1.300E+01	1.000E+00	2.500E-07	9.000E+00
5.000E+00	1.300E+01	1.000E+00	2.500E-07	8.000E+00
6.000E+00	1.300E+01	1.000E+00	2.500E-07	7.000E+00
7.000E+00	1.300E+01	1.000E+00	2.500E-07	6.000E+00
8.000E+00	1.300E+01	1.000E+00	2.500E-07	5.000E+00
9.000E+00	1.300E+01	1.000E+00	2.500E-07	4.000E+00
1.000E+01	1.300E+01	1.000E+00	2.500E-07	3.000E+00
1.100E+01	1.300E+01	1.000E+00	2.500E-07	2.000E+00
1.200E+01	1.300E+01	1.000E+00	2.500E-07	1.000E+00
1.300E+01	1.300E+01	1.000E+00	2.501E-07	5.099E-03
1.400E+01	1.300E+01	1.077E+00	2.745E-07	2.600E-05
1.500E+01	1.300E+01	1.154E+00	3.000E-07	1.300E-05
1.600E+01	1.300E+01	1.231E+00	3.265E-07	8.667E-06
1.700E+01	1.300E+01	1.308E+00	3.542E-07	6.500E-06
1.800E+01	1.300E+01	1.385E+00	3.830E-07	5.200E-06
1.900E+01	1.300E+01	1.462E+00	4.130E-07	4.333E-06
2.000E+01	1.300E+01	1.538E+00	4.444E-07	3.714E-06
2.100E+01	1.300E+01	1.615E+00	4.773E-07	3.250E-06
2.200E+01	1.300E+01	1.692E+00	5.116E-07	2.889E-06
2.300E+01	1.300E+01	1.769E+00	5.476E-07	2.600E-06
2.400E+01	1.300E+01	1.846E+00	5.854E-07	2.364E-06
2.500E+01	1.300E+01	1.923E+00	6.250E-07	2.167E-06
2.600E+01	1.300E+01	2.000E+00	6.667E-07	2.000E-06
2.700E+01	1.300E+01	2.077E+00	7.105E-07	1.857E-06
2.800E+01	1.300E+01	2.154E+00	7.568E-07	1.733E-06
2.900E+01	1.300E+01	2.231E+00	8.056E-07	1.625E-06
3.000E+01	1.300E+01	2.308E+00	8.571E-07	1.529E-06
3.100E+01	1.300E+01	2.385E+00	9.118E-07	1.444E-06
3.200E+01	1.300E+01	2.462E+00	9.697E-07	1.368E-06
3.300E+01	1.300E+01	2.538E+00	1.031E-06	1.300E-06
3.400E+01	1.300E+01	2.615E+00	1.097E-06	1.238E-06
3.500E+01	1.300E+01	2.692E+00	1.167E-06	1.182E-06
3.600E+01	1.300E+01	2.769E+00	1.241E-06	1.130E-06
3.700E+01	1.300E+01	2.846E+00	1.321E-06	1.083E-06
3.800E+01	1.300E+01	2.923E+00	1.407E-06	1.040E-06
3.900E+01	1.300E+01	3.000E+00	1.500E-06	1.000E-06
4.000E+01	1.300E+01	3.077E+00	1.600E-06	9.630E-07
4.100E+01	1.300E+01	3.154E+00	1.708E-06	9.286E-07
4.200E+01	1.300E+01	3.231E+00	1.826E-06	8.966E-07
4.300E+01	1.300E+01	3.308E+00	1.955E-06	8.667E-07
4.400E+01	1.300E+01	3.385E+00	2.095E-06	8.387E-07
4.500E+01	1.300E+01	3.462E+00	2.250E-06	8.125E-07
4.600E+01	1.300E+01	3.538E+00	2.421E-06	7.879E-07
4.700E+01	1.300E+01	3.615E+00	2.611E-06	7.647E-07
4.800E+01	1.300E+01	3.692E+00	2.824E-06	7.429E-07
4.900E+01	1.300E+01	3.769E+00	3.062E-06	7.222E-07
5.000E+01	1.300E+01	3.846E+00	3.333E-06	7.027E-07
1.000E+00	1.400E+01	1.000E+00	2.500E-07	1.300E+01
2.000E+00	1.400E+01	1.000E+00	2.500E-07	1.200E+01
3.000E+00	1.400E+01	1.000E+00	2.500E-07	1.100E+01
4.000E+00	1.400E+01	1.000E+00	2.500E-07	1.000E+01
5.000E+00	1.400E+01	1.000E+00	2.500E-07	9.000E+00
6.000E+00	1.400E+01	1.000E+00	2.500E-07	8.000E+00
7.000E+00	1.400E+01	1.000E+00	2.500E-07	7.000E+00
8.000E+00	1.400E+01	1.000E+00	2.500E-07	6.000E+00
9.000E+00	1.400E+01	1.000E+00	2.500E-07	5.000E+00
1.000E+01	1.400E+01	1.000E+00	2.500E-07	4.000E+00
1.100E+01	1.400E+01	1.000E+00	2.500E-07	3.000E+00
1.200E+01	1.400E+01	1.000E+00	2.500E-07	2.000E+00
1.300E+01	1.400E+01	1.000E+00	2.500E-07	1.000E+00
1.400E+01	1.400E+01	1.000E+00	2.501E-07	5.292E-03
1.500E+01	1.400E+01	1.071E+00	2.727E-07	2.800E-05
1.600E+01	1.400E+01	1.143E+00	2.963E-07	1.400E-05
1.700E+01	1.400E+01	1.214E+00	3.208E-07	9.333E-06
1.800E+01	1.400E+01	1.286E+00	3.462E-07	7.000E-06
1.900E+01	1.400E+01	1.357E+00	3.725E-07	5.600E-06
2.000E+01	1.400E+01	1.429E+00	4.000E-07	4.667E-06
2.100E+01	1.400E+01	1.500E+00	4.286E-07	4.000E-06
2.200E+01	1.400E+01	1.571E+00	4.583E-07	3.500E-06
2.300E+01	1.400E+01	1.643E+00	4.894E-07	3.111E-06
2.400E+01	1.400E+01	1.714E+00	5.217E-07	2.800E-06
2.500E+01	1.400E+01	1.786E+00	5.556E-07	2.545E-06
2.600E+01	1.400E+01	1.857E+00	5.909E-07	2.333E-06
2.700E+01	1.400E+01	1.929E+00	6.279E-07	2.154E-06
2.800E+01	1.400E+01	2.000E+00	6.667E-07	2.000E-06
2.900E+01	1.400E+01	2.071E+00	7.073E-07	1.867E-06
3.000E+01	1.400E+01	2.143E+00	7.500E-07	1.750E-06
3.100E+01	1.400E+01	2.214E+00	7.949E-07	1.647E-06
3.200E+01	1.400E+01	2.286E+00	8.421E-07	1.556E-06
3.300E+01	1.400E+01	2.357E+00	8.919E-07	1.474E-06
3.400E+01	1.400E+01	2.429E+00	9.444E-07	1.400E-06
3.500E+01	1.400E+01	2.500E+00	1.000E-06	1.333E-06
3.600E+01	1.400E+01	2.571E+00	1.059E-06	1.273E-06
3.700E+01	1.400E+01	2.643E+00	1.121E-06	1.217E-06
3.800E+01	1.400E+01	2.714E+00	1.187E-06	1.167E-06
3.900E+01	1.400E+01	2.786E+00	1.258E-06	1.120E-06
4.000E+01	1.400E+01	2.857E+00	1.333E-06	1.077E-06
4.100E+01	1.400E+01	2.929E+00	1.414E-06	1.037E-06
4.200E+01	1.400E+01	3.000E+00	1.500E-06	1.000E-06
4.300E+01	1.400E+01	3.071E+00	1.593E-06	9.655E-07
4.400E+01	1.400E+01	3.143E+00	1.692E-06	9.333E-07
4.500E+01	1.400E+01	3.214E+00	1.800E-06	9.032E-07
4.600E+01	1.400E+01	3.286E+00	1.917E-06	8.750E-07
4.700E+01	1.400E+01	3.357E+00	2.043E-06	8.485E-07
4.800E+01	1.400E+01	3.429E+00	2.182E-06	8.235E-07
4.900E+01	1.400E+01	3.500E+00	2.333E-06	8.000E-07
5.000E+01	1.400E+01	3.571E+00	2.500E-06	7.778E-07
1.000E+00	1.500E+01	1.000E+00	2.500E-07	1.400E+01
2.000E+00	1.500E+01	1.000E+00	2.500E-07	1.300E+01
3.000E+00	1.500E+01	1.000E+00	2.500E-07	1.200E+01
4.000E+00	1.500E+01	1.000E+00	2.500E-07	1.100E+01
5.000E+00	1.500E+01	1.000E+00	2.500E-07	1.000E+01
6.000E+00	1.500E+01	1.000E+00	2.500E-07	9.000E+00
7.000E+00	1.500E+01	1.000E+00	2.500E-07	8.000E+00
8.000E+00	1.500E+01	1.000E+00	2.500E-07	7.000E+00
9.000E+00	1.500E+01	1.000E+00	2.500E-07	6.000E+00
1.000E+01	1.500E+01	1.000E+00	2.500E-07	5.000E+00
1.100E+01	1.500E+01	1.000E+00	2.500E-07	4.000E+00
1.200E+01	1.500E+01	1.000E+00	2.500E-07	3.000E+00
1.300E+01	1.500E+01	1.000E+00	2.500E-07	2.000E+00
1.400E+01	1.500E+01	1.000E+00	2.500E-07	1.000E+00
1.500E+01	1.500E+01	1.000E+00	2.501E-07	5.477E-03
1.600E+01	1.500E+01	1.067E+00	2.712E-07	3.000E-05
1.700E+01	1.500E+01	1.133E+00	2.931E-07	1.500E-05
1.800E+01	1.500E+01	1.200E+00	3.158E-07	1.000E-05
1.900E+01	1.500E+01	1.267E+00	3.393E-07	7.500E-06
2.000E+01	1.500E+01	1.333E+00	3.636E-07	6.000E-06
2.100E+01	1.500E+01	1.400E+00	3.889E-07	5.000E-06
2.200E+01	1.500E+01	1.467E+00	4.151E-07	4.286E-06
2.300E+01	1.500E+01	1.533E+00	4.423E-07	3.750E-06
2.400E+01	1.500E+01	1.600E+00	4.706E-07	3.333E-06
2.500E+01	1.500E+01	1.667E+00	5.000E-07	3.000E-06
2.600E+01	1.500E+01	1.733E+00	5.306E-07	2.727E-06
2.700E+01	1.500E+01	1.800E+00	5.625E-07	2.500E-06
2.800E+01	1.500E+01	1.867E+00	5.957E-07	2.308E-06
2.900E+01	1.500E+01	1.933E+00	6.304E-07	2.143E-06
3.000E+01	1.500E+01	2.000E+00	6.667E-07	2.000E-06
3.100E+01	1.500E+01	2.067E+00	7.045E-07	1.875E-06
3.200E+01	1.500E+01	2.133E+00	7.442E-07	1.765E-06
3.300E+01	1.500E+01	2.200E+00	7.857E-07	1.667E-06
3.400E+01	1.500E+01	2.267E+00	8.293E-07	1.579E-06
3.500E+01	1.500E+01	2.333E+00	8.750E-07	1.500E-06
3.600E+01	1.500E+01	2.400E+00	9.231E-07	1.429E-06
3.700E+01	1.500E+01	2.467E+00	9.737E-07	1.364E-06
3.800E+01	1.500E+01	2.533E+00	1.027E-06	1.304E-06
3.900E+01	1.500E+01	2.600E+00	1.083E-06	1.250E-06
4.000E+01	1.500E+01	2.667E+00	1.143E-06	1.200E-06
4.100E+01	1.500E+01	2.733E+00	1.206E-06	1.154E-06
4.200E+01	1.500E+01	2.800E+00	1.273E-06	1.111E-06
4.300E+01	1.500E+01	2.867E+00	1.344E-06	1.071E-06
4.400E+01	1.500E+01	2.933E+00	1.419E-06	1.034E-06
4.500E+01	1.500E+01	3.000E+00	1.500E-06	1.000E-06
4.600E+01	1.500E+01	3.067E+00	1.586E-06	9.677E-07
4.700E+01	1.500E+01	3.133E+00	1.679E-06	9.375E-07
4.800E+01	1.500E+01	3.200E+00	1.778E-06	9.091E-07
4.900E+01	1.500E+01	3.267E+00	1.885E-06	8.824E-07
5.000E+01	1.500E+01	3.333E+00	2.000E-06	8.571E-07
1.000E+00	1.600E+01	1.000E+00	2.500E-07	1.500E+01
2.000E+00	1.600E+01	1.000E+00	2.500E-07	1.400E+01
3.000E+00	1.600E+01	1.000E+00	2.500E-07	1.300E+01
4.000E+00	1.600E+01	1.000E+00	2.500E-07	1.200E+01
5.000E+00	1.600E+01	1.000E+00	2.500E-07	1.100E+01
6.000E+00	1.600E+01	1.000E+00	2.500E-07	1.000E+01
7.000E+00	1.600E+01	1.000E+00	2.500E-07	9.000E+00
8.000E+00	1.600E+01	1.000E+00	2.500E-07	8.000E+00
9.000E+00	1.600E+01	1.000E+00	2.500E-07	7.000E+00
1.000E+01	1.600E+01	1.000E+00	2.500E-07	6.000E+00
1.100E+01	1.600E+01	1.000E+00	2.500E-07	5.000E+00
1.200E+01	1.600E+01	1.000E+00	2.500E-07	4.000E+00
1.300E+01	1.600E+01	1.000E+00	2.500E-07	3.000E+00
1.400E+01	1.600E+01	1.000E+00	2.500E-07	2.000E+00
1.500E+01	1.600E+01	1.000E+00	2.500E-07	1.000E+00
1.600E+01	1.600E+01	1.000E+00	2.501E-07	5.657E-03
1.700E+01	1.600E+01	1.063E+00	2.698E-07	3.200E-05
1.800E+01	1.600E+01	1.125E+00	2.903E-07	1.600E-05
1.900E+01	1.600E+01	1.188E+00	3.115E-07	1.067E-05
2.000E+01	1.600E+01	1.250E+00	3.333E-07	8.000E-06
2.100E+01	1.600E+01	1.313E+00	3.559E-07	6.400E-06
2.200E+01	1.600E+01	1.375E+00	3.793E-07	5.333E-06
2.300E+01	1.600E+01	1.438E+00	4.035E-07	4.571E-06
2.400E+01	1.600E+01	1.500E+00	4.286E-07	4.000E-06
2.500E+01	1.600E+01	1.563E+00	4.545E-07	3.556E-06
2.600E+01	1.600E+01	1.625E+00	4.815E-07	3.200E-06
2.700E+01	1.600E+01	1.688E+00	5.094E-07	2.909E-06
2.800E+01	1.600E+01	1.750E+00	5.385E-07	2.667E-06
2.900E+01	1.600E+01	1.813E+00	5.686E-07	2.462E-06
3.000E+01	1.600E+01	1.875E+00	6.000E-07	2.286E-06
3.100E+01	1.600E+01	1.938E+00	6.327E-07	2.133E-06
3.200E+01	1.600E+01	2.000E+00	6.667E-07	2.000E-06
3.300E+01	1.600E+01	2.063E+00	7.021E-07	1.882E-06
3.400E+01	1.600E+01	2.125E+00	7.391E-07	1.778E-06
3.500E+01	1.600E+01	2.187E+00	7.778E-07	1.684E-06
3.600E+01	1.600E+01	2.250E+00	8.182E-07	1.600E-06
3.700E+01	1.600E+01	2.312E+00	8.605E-07	1.524E-06
3.800E+01	1.600E+01	2.375E+00	9.048E-07	1.455E-06
3.900E+01	1.600E+01	2.437E+00	9.512E-07	1.391E-06
4.000E+01	1.600E+01	2.500E+00	1.000E-06	1.333E-06
4.100E+01	1.600E+01	2.562E+00	1.051E-06	1.280E-06
4.200E+01	1.600E+01	2.625E+00	1.105E-06	1.231E-06
4.300E+01	1.600E+01	2.687E+00	1.162E-06	1.185E-06
4.400E+01	1.600E+01	2.750E+00	1.222E-06	1.143E-06
4.500E+01	1.600E+01	2.812E+00	1.286E-06	1.103E-06
4.600E+01	1.600E+01	2.875E+00	1.353E-06	1.067E-06
4.700E+01	1.600E+01	2.937E+00	1.424E-06	1.032E-06
4.800E+01	1.600E+01	3.000E+00	1.500E-06	1.000E-06
4.900E+01	1.600E+01	3.062E+00	1.581E-06	9.697E-07
5.000E+01	1.600E+01	3.125E+00	1.667E-06	9.412E-07
1.000E+00	1.700E+01	1.000E+00	2.500E-07	1.600E+01
2.000E+00	1.700E+01	1.000E+00	2.500E-07	1.500E+01
3.000E+00	1.700E+01	1.000E+00	2.500E-07	1.400E+01
4.000E+00	1.700E+01	1.000E+00	2.500E-07	1.300E+01
5.000E+00	1.700E+01	1.000E+00	2.500E-07	1.200E+01
6.000E+00	1.700E+01	1.000E+00	2.500E-07	1.100E+01
7.000E+00	1.700E+01	1.000E+00	2.500E-07	1.000E+01
8.000E+00	1.700E+01	1.000E+00	2.500E-07	9.000E+00
9.000E+00	1.700E+01	1.000E+00	2.500E-07	8.000E+00
1.000E+01	1.700E+01	1.000E+00	2.500E-07	7.000E+00
1.100E+01	1.700E+01	1.000E+00	2.500E-07	6.000E+00
1.200E+01	1.700E+01	1.000E+00	2.500E-07	5.000E+00
1.300E+01	1.700E+01	1.000E+00	2.500E-07	4.000E+00
1.400E+01	1.700E+01	1.000E+00	2.500E-07	3.000E+00
1.500E+01	1.700E+01	1.000E+00	2.500E-07	2.000E+00
1.600E+01	1.700E+01	1.000E+00	2.500E-07	1.000E+00
1.700E+01	1.700E+01	1.000E+00	2.501E-07	5.831E-03
1.800E+01	1.700E+01	1.059E+00	2.687E-07	3.400E-05
1.900E+01	1.700E+01	1.118E+00	2.879E-07	1.700E-05
2.000E+01	1.700E+01	1.176E+00	3.077E-07	1.133E-05
2.100E+01	1.700E+01	1.235E+00	3.281E-07	8.500E-06
2.200E+01	1.700E+01	1.294E+00	3.492E-07	6.800E-06
2.300E+01	1.700E+01	1.353E+00	3.710E-07	5.667E-06
2.400E+01	1.700E+01	1.412E+00	3.934E-07	4.857E-06
2.500E+01	1.700E+01	1.471E+00	4.167E-07	4.250E-06
2.600E+01	1.700E+01	1.529E+00	4.407E-07	3.778E-06
2.700E+01	1.700E+01	1.588E+00	4.655E-07	3.400E-06
2.800E+01	1.700E+01	1.647E+00	4.912E-07	3.091E-06
2.900E+01	1.700E+01	1.706E+00	5.179E-07	2.833E-06
3.000E+01	1.700E+01	1.765E+00	5.455E-07	2.615E-06
3.100E+01	1.700E+01	1.824E+00	5.741E-07	2.429E-06
3.200E+01	1.700E+01	1.882E+00	6.038E-07	2.267E-06
3.300E+01	1.700E+01	1.941E+00	6.346E-07	2.125E-06
3.400E+01	1.700E+01	2.000E+00	6.667E-07	2.000E-06
3.500E+01	1.700E+01	2.059E+00	7.000E-07	1.889E-06
3.600E+01	1.700E+01	2.118E+00	7.347E-07	1.789E-06
3.700E+01	1.700E+01	2.176E+00	7.708E-07	1.700E-06
3.800E+01	1.700E+01	2.235E+00	8.085E-07	1.619E-06
3.900E+01	1.700E+01	2.294E+00	8.478E-07	1.545E-06
4.000E+01	1.700E+01	2.353E+00	8.889E-07	1.478E-06
4.100E+01	1.700E+01	2.412E+00	9.318E-07	1.417E-06
4.200E+01	1.700E+01	2.471E+00	9.767E-07	1.360E-06
4.300E+01	1.700E+01	2.529E+00	1.024E-06	1.308E-06
4.400E+01	1.700E+01	2.588E+00	1.073E-06	1.259E-06
4.500E+01	1.700E+01	2.647E+00	1.125E-06	1.214E-06
4.600E+01	1.700E+01	2.706E+00	1.179E-06	1.172E-06
4.700E+01	1.700E+01	2.765E+00	1.237E-06	1.133E-06
4.800E+01	1.700E+01	2.824E+00	1.297E-06	1.097E-06
4.900E+01	1.700E+01	2.882E+00	1.361E-06	1.063E-06
5.000E+01	1.700E+01	2.941E+00	1.429E-06	1.030E-06
1.000E+00	1.800E+01	1.000E+00	2.500E-07	1.700E+01
2.000E+00	1.800E+01	1.000E+00	2.500E-07	1.600E+01
3.000E+00	1.800E+01	1.000E+00	2.500E-07	1.500E+01
4.000E+00	1.800E+01	1.000E+00	2.500E-07	1.400E+01
5.000E+00	1.800E+01	1.000E+00	2.500E-07	1.300E+01
6.000E+00	1.800E+01	1.000E+00	2.500E-07	1.200E+01
7.000E+00	1.800E+01	1.000E+00	2.500E-07	1.100E+01
8.000E+00	1.800E+01	1.000E+00	2.500E-07	1.000E+01
9.000E+00	1.800E+01	1.000E+00	2.500E-07	9.000E+00
1.000E+01	1.800E+01	1.000E+00	2.500E-07	8.000E+00
1.100E+01	1.800E+01	1.000E+00	2.500E-07	7.000E+00
1.200E+01	1.800E+01	1.000E+00	2.500E-07	6.000E+00
1.300E+01	1.800E+01	1.000E+00	2.500E-07	5.000E+00
1.400E+01	1.800E+01	1.000E+00	2.500E-07	4.000E+00
1.500E+01	1.800E+01	1.000E+00	2.500E-07	3.000E+00
1.600E+01	1.800E+01	1.000E+00	2.500E-07	2.000E+00
1.700E+01	1.800E+01	1.000E+00	2.500E-07	1.000E+00
1.800E+01	1.800E+01	1.000E+00	2.501E-07	6.000E-03
1.900E+01	1.800E+01	1.056E+00	2.676E-07	3.600E-05
2.000E+01	1.800E+01	1.111E+00	2.857E-07	1.800E-05
2.100E+01	1.800E+01	1.167E+00	3.043E-07	1.200E-05
2.200E+01	1.800E+01	1.222E+00	3.235E-07	9.000E-06
2.300E+01	1.800E+01	1.278E+00	3.433E-07	7.200E-06
2.400E+01	1.800E+01	1.333E+00	3.636E-07	6.000E-06
2.500E+01	1.800E+01	1.389E+00	3.846E-07	5.143E-06
2.600E+01	1.800E+01	1.444E+00	4.063E-07	4.500E-06
2.700E+01	1.800E+01	1.500E+00	4.286E-07	4.000E-06
2.800E+01	1.800E+01	1.556E+00	4.516E-07	3.600E-06
2.900E+01	1.800E+01	1.611E+00	4.754E-07	3.273E-06
3.000E+01	1.800E+01	1.667E+00	5.000E-07	3.000E-06
3.100E+01	1.800E+01	1.722E+00	5.254E-07	2.769E-06
3.200E+01	1.800E+01	1.778E+00	5.517E-07	2.571E-06
3.300E+01	1.800E+01	1.833E+00	5.789E-07	2.400E-06
3.400E+01	1.800E+01	1.889E+00	6.071E-07	2.250E-06
3.500E+01	1.800E+01	1.944E+00	6.364E-07	2.118E-06
3.600E+01	1.800E+01	2.000E+00	6.667E-07	2.000E-06
3.700E+01	1.800E+01	2.056E+00	6.981E-07	1.895E-06
3.800E+01	1.800E+01	2.111E+00	7.308E-07	1.800E-06
3.900E+01	1.800E+01	2.167E+00	7.647E-07	1.714E-06
4.000E+01	1.800E+01	2.222E+00	8.000E-07	1.636E-06
4.100E+01	1.800E+01	2.278E+00	8.367E-07	1.565E-06
4.200E+01	1.800E+01	2.333E+00	8.750E-07	1.500E-06
4.300E+01	1.800E+01	2.389E+00	9.149E-07	1.440E-06
4.400E+01	1.800E+01	2.444E+00	9.565E-07	1.385E-06
4.500E+01	1.800E+01	2.500E+00	1.000E-06	1.333E-06
4.600E+01	1.800E+01	2.556E+00	1.045E-06	1.286E-06
4.700E+01	1.800E+01	2.611E+00	1.093E-06	1.241E-06
4.800E+01	1.800E+01	2.667E+00	1.143E-06	1.200E-06
4.900E+01	1.800E+01	2.722E+00	1.195E-06	1.161E-06
5.000E+01	1.800E+01	2.778E+00	1.250E-06	1.125E-06
1.000E+00	1.900E+01	1.000E+00	2.500E-07	1.800E+01
2.000E+00	1.900E+01	1.000E+00	2.500E-07	1.700E+01
3.000E+00	1.900E+01	1.000E+00	2.500E-07	1.600E+01
4.000E+00	1.900E+01	1.000E+00	2.500E-07	1.500E+01
5.000E+00	1.900E+01	1.000E+00	2.500E-07	1.400E+01
6.000E+00	1.900E+01	1.000E+00	2.500E-07	1.300E+01
7.000E+00	1.900E+01	1.000E+00	2.500E-07	1.200E+01
8.000E+00	1.900E+01	1.000E+00	2.500E-07	1.100E+01
9.000E+00	1.900E+01	1.000E+00	2.500E-07	1.000E+01
1.000E+01	1.900E+01	1.000E+00	2.500E-07	9.000E+00
1.100E+01	1.900E+01	1.000E+00	2.500E-07	8.000E+00
1.200E+01	1.900E+01	1.000E+00	2.500E-07	7.000E+00
1.300E+01	1.900E+01	1.000E+00	2.500E-07	6.000E+00
1.400E+01	1.900E+01	1.000E+00	2.500E-07	5.000E+00
1.500E+01	1.900E+01	1.000E+00	2.500E-07	4.000E+00
1.600E+01	1.900E+01	1.000E+00	2.500E-07	3.000E+00
1.700E+01	1.900E+01	1.000E+00	2.500E-07	2.000E+00
1.800E+01	1.900E+01	1.000E+00	2.500E-07	1.000E+00
1.900E+01	1.900E+01	1.000E+00	2.501E-07	6.165E-03
2.000E+01	1.900E+01	1.053E+00	2.667E-07	3.800E-05
2.100E+01	1.900E+01	1.105E+00	2.838E-07	1.900E-05
2.200E+01	1.900E+01	1.158E+00	3.014E-07	1.267E-05
2.300E+01	1.900E+01	1.211E+00	3.194E-07	9.500E-06
2.400E+01	1.900E+01	1.263E+00	3.380E-07	7.600E-06
2.500E+01	1.900E+01	1.316E+00	3.571E-07	6.333E-06
2.600E+01	1.900E+01	1.368E+00	3.768E-07	5.429E-06
2.700E+01	1.900E+01	1.421E+00	3.971E-07	4.750E-06
2.800E+01	1.900E+01	1.474E+00	4.179E-07	4.222E-06
2.900E+01	1.900E+01	1.526E+00	4.394E-07	3.800E-06
3.000E+01	1.900E+01	1.579E+00	4.615E-07	3.455E-06
3.100E+01	1.900E+01	1.632E+00	4.844E-07	3.167E-06
3.200E+01	1.900E+01	1.684E+00	5.079E-07	2.923E-06
3.300E+01	1.900E+01	1.737E+00	5.323E-07	2.714E-06
3.400E+01	1.900E+01	1.789E+00	5.574E-07	2.533E-06
3.500E+01	1.900E+01	1.842E+00	5.833E-07	2.375E-06
3.600E+01	1.900E+01	1.895E+00	6.102E-07	2.235E-06
3.700E+01	1.900E+01	1.947E+00	6.379E-07	2.111E-06
3.800E+01	1.900E+01	2.000E+00	6.667E-07	2.000E-06
3.900E+01	1.900E+01	2.053E+00	6.964E-07	1.900E-06
4.000E+01	1.900E+01	2.105E+00	7.273E-07	1.810E-06
4.100E+01	1.900E+01	2.158E+00	7.593E-07	1.727E-06
4.200E+01	1.900E+01	2.211E+00	7.925E-07	1.652E-06
4.300E+01	1.900E+01	2.263E+00	8.269E-07	1.583E-06
4.400E+01	1.900E+01	2.316E+00	8.627E-07	1.520E-06
4.500E+01	1.900E+01	2.368E+00	9.000E-07	1.462E-06
4.600E+01	1.900E+01	2.421E+00	9.388E-07	1.407E-06
4.700E+01	1.900E+01	2.474E+00	9.792E-07	1.357E-06
4.800E+01	1.900E+01	2.526E+00	1.021E-06	1.310E-06
4.900E+01	1.900E+01	2.579E+00	1.065E-06	1.267E-06
5.000E+01	1.900E+01	2.632E+00	1.111E-06	1.226E-06
1.000E+00	2.000E+01	1.000E+00	2.500E-07	1.900E+01
2.000E+00	2.000E+01	1.000E+00	2.500E-07	1.800E+01
3.000E+00	2.000E+01	1.000E+00	2.500E-07	1.700E+01
4.000E+00	2.000E+01	1.000E+00	2.500E-07	1.600E+01
5.000E+00	2.000E+01	1.000E+00	2.500E-07	1.500E+01
6.000E+00	2.000E+01	1.000E+00	2.500E-07	1.400E+01
7.000E+00	2.000E+01	1.000E+00	2.500E-07	1.300E+01
8.000E+00	2.000E+01	1.000E+00	2.500E-07	1.200E+01
9.000E+00	2.000E+01	1.000E+00	2.500E-07	1.100E+01
1.000E+01	2.000E+01	1.000E+00	2.500E-07	1.000E+01
1.100E+01	2.000E+01	1.000E+00	2.500E-07	9.000E+00
1.200E+01	2.000E+01	1.000E+00	2.500E-07	8.000E+00
1.300E+01	2.000E+01	1.000E+00	2.500E-07	7.000E+00
1.400E+01	2.000E+01	1.000E+00	2.500E-07	6.000E+00
1.500E+01	2.000E+01	1.000E+00	2.500E-07	5.000E+00
1.600E+01	2.000E+01	1.000E+00	2.500E-07	4.000E+00
1.700E+01	2.000E+01	1.000E+00	2.500E-07	3.000E+00
1.800E+01	2.000E+01	1.000E+00	2.500E-07	2.000E+00
1.900E+01	2.000E+01	1.000E+00	2.500E-07	1.000E+00
2.000E+01	2.000E+01	1.000E+00	2.501E-07	6.325E-03
2.100E+01	2.000E+01	1.050E+00	2.658E-07	4.000E-05
2.200E+01	2.000E+01	1.100E+00	2.821E-07	2.000E-05
2.300E+01	2.000E+01	1.150E+00	2.987E-07	1.333E-05
2.400E+01	2.000E+01	1.200E+00	3.158E-07	1.000E-05
2.500E+01	2.000E+01	1.250E+00	3.333E-07	8.000E-06
2.600E+01	2.000E+01	1.300E+00	3.514E-07	6.667E-06
2.700E+01	2.000E+01	1.350E+00	3.699E-07	5.714E-06
2.800E+01	2.000E+01	1.400E+00	3.889E-07	5.000E-06
2.900E+01	2.000E+01	1.450E+00	4.085E-07	4.444E-06
3.000E+01	2.000E+01	1.500E+00	4.286E-07	4.000E-06
3.100E+01	2.000E+01	1.550E+00	4.493E-07	3.636E-06
3.200E+01	2.000E+01	1.600E+00	4.706E-07	3.333E-06
3.300E+01	2.000E+01	1.650E+00	4.925E-07	3.077E-06
3.400E+01	2.000E+01	1.700E+00	5.152E-07	2.857E-06
3.500E+01	2.000E+01	1.750E+00	5.385E-07	2.667E-06
3.600E+01	2.000E+01	1.800E+00	5.625E-07	2.500E-06
3.700E+01	2.000E+01	1.850E+00	5.873E-07	2.353E-06
3.800E+01	2.000E+01	1.900E+00	6.129E-07	2.222E-06
3.900E+01	2.000E+01	1.950E+00	6.393E-07	2.105E-06
4.000E+01	2.000E+01	2.000E+00	6.667E-07	2.000E-06
4.100E+01	2.000E+01	2.050E+00	6.949E-07	1.905E-06
4.200E+01	2.000E+01	2.100E+00	7.241E-07	1.818E-06
4.300E+01	2.000E+01	2.150E+00	7.544E-07	1.739E-06
4.400E+01	2.000E+01	2.200E+00	7.857E-07	1.667E-06
4.500E+01	2.000E+01	2.250E+00	8.182E-07	1.600E-06
4.600E+01	2.000E+01	2.300E+00	8.519E-07	1.538E-06
4.700E+01	2.000E+01	2.350E+00	8.868E-07	1.481E-06
4.800E+01	2.000E+01	2.400E+00	9.231E-07	1.429E-06
4.900E+01	2.000E+01	2.450E+00	9.608E-07	1.379E-06
5.000E+01	2.000E+01	2.500E+00	1.000E-06	1.333E-06
1.000E+00	2.100E+01	1.000E+00	2.500E-07	2.000E+01
2.000E+00	2.100E+01	1.000E+00	2.500E-07	1.900E+01
3.000E+00	2.100E+01	1.000E+00	2.500E-07	1.800E+01
4.000E+00	2.100E+01	1.000E+00	2.500E-07	1.700E+01
5.000E+00	2.100E+01	1.000E+00	2.500E-07	1.600E+01
6.000E+00	2.100E+01	1.000E+00	2.500E-07	1.500E+01
7.000E+00	2.100E+01	1.000E+00	2.500E-07	1.400E+01
8.000E+00	2.100E+01	1.000E+00	2.500E-07	1.300E+01
9.000E+00	2.100E+01	1.000E+00	2.500E-07	1.200E+01
1.000E+01	2.100E+01	1.000E+00	2.500E-07	1.100E+01
1.100E+01	2.100E+01	1.000E+00	2.500E-07	1.000E+01
1.200E+01	2.100E+01	1.000E+00	2.500E-07	9.000E+00
1.300E+01	2.100E+01	1.000E+00	2.500E-07	8.000E+00
1.400E+01	2.100E+01	1.000E+00	2.500E-07	7.000E+00
1.500E+01	2.100E+01	1.000E+00	2.500E-07	6.000E+00
1.600E+01	2.100E+01	1.000E+00	2.500E-07	5.000E+00
1.700E+01	2.100E+01	1.000E+00	2.500E-07	4.000E+00
1.800E+01	2.100E+01	1.000E+00	2.500E-07	3.000E+00
1.900E+01	2.100E+01	1.000E+00	2.500E-07	2.000E+00
2.000E+01	2.100E+01	1.000E+00	2.500E-07	1.000E+00
2.100E+01	2.100E+01	1.000E+00	2.501E-07	6.481E-03
2.200E+01	2.100E+01	1.048E+00	2.651E-07	4.200E-05
2.300E+01	2.100E+01	1.095E+00	2.805E-07	2.100E-05
2.400E+01	2.100E+01	1.143E+00	2.963E-07	1.400E-05
2.500E+01	2.100E+01	1.190E+00	3.125E-07	1.050E-05
2.600E+01	2.100E+01	1.238E+00	3.291E-07	8.400E-06
2.700E+01	2.100E+01	1.286E+00	3.462E-07	7.000E-06
2.800E+01	2.100E+01	1.333E+00	3.636E-07	6.000E-06
2.900E+01	2.100E+01	1.381E+00	3.816E-07	5.250E-06
3.000E+01	2.100E+01	1.429E+00	4.000E-07	4.667E-06
3.100E+01	2.100E+01	1.476E+00	4.189E-07	4.200E-06
3.200E+01	2.100E+01	1.524E+00	4.384E-07	3.818E-06
3.300E+01	2.100E+01	1.571E+00	4.583E-07	3.500E-06
3.400E+01	2.100E+01	1.619E+00	4.789E-07	3.231E-06
3.500E+01	2.100E+01	1.667E+00	5.000E-07	3.000E-06
3.600E+01	2.100E+01	1.714E+00	5.217E-07	2.800E-06
3.700E+01	2.100E+01	1.762E+00	5.441E-07	2.625E-06
3.800E+01	2.100E+01	1.810E+00	5.672E-07	2.471E-06
3.900E+01	2.100E+01	1.857E+00	5.909E-07	2.333E-06
4.000E+01	2.100E+01	1.905E+00	6.154E-07	2.211E-06
4.100E+01	2.100E+01	1.952E+00	6.406E-07	2.100E-06
4.200E+01	2.100E+01	2.000E+00	6.667E-07	2.000E-06
4.300E+01	2.100E+01	2.048E+00	6.935E-07	1.909E-06
4.400E+01	2.100E+01	2.095E+00	7.213E-07	1.826E-06
4.500E+01	2.100E+01	2.143E+00	7.500E-07	1.750E-06
4.600E+01	2.100E+01	2.190E+00	7.797E-07	1.680E-06
4.700E+01	2.100E+01	2.238E+00	8.103E-07	1.615E-06
4.800E+01	2.100E+01	2.286E+00	8.421E-07	1.556E-06
4.900E+01	2.100E+01	2.333E+00	8.750E-07	1.500E-06
5.000E+01	2.100E+01	2.381E+00	9.091E-07	1.448E-06
1.000E+00	2.200E+01	1.000E+00	2.500E-07	2.100E+01
2.000E+00	2.200E+01	1.000E+00	2.500E-07	2.000E+01
3.000E+00	2.200E+01	1.000E+00	2.500E-07	1.900E+01
4.000E+00	2.200E+01	1.000E+00	2.500E-07	1.800E+01
5.000E+00	2.200E+01	1.000E+00	2.500E-07	1.700E+01
6.000E+00	2.200E+01	1.000E+00	2.500E-07	1.600E+01
7.000E+00	2.200E+01	1.000E+00	2.500E-07	1.500E+01
8.000E+00	2.200E+01	1.000E+00	2.500E-07	1.400E+01
9.000E+00	2.200E+01	1.000E+00	2.500E-07	1.300E+01
1.000E+01	2.200E+01	1.000E+00	2.500E-07	1.200E+01
1.100E+01	2.200E+01	1.000E+00	2.500E-07	1.100E+01
1.200E+01	2.200E+01	1.000E+00	2.500E-07	1.000E+01
1.300E+01	2.200E+01	1.000E+00	2.500E-07	9.000E+00
1.400E+01	2.200E+01	1.000E+00	2.500E-07	8.000E+00
1.500E+01	2.200E+01	1.000E+00	2.500E-07	7.000E+00
1.600E+01	2.200E+01	1.000E+00	2.500E-07	6.000E+00
1.700E+01	2.200E+01	1.000E+00	2.500E-07	5.000E+00
1.800E+01	2.200E+01	1.000E+00	2.500E-07	4.000E+00
1.900E+01	2.200E+01	1.000E+00	2.500E-07	3.000E+00
2.000E+01	2.200E+01	1.000E+00	2.500E-07	2.000E+00
2.100E+01	2.200E+01	1.000E+00	2.500E-07	1.000E+00
2.200E+01	2.200E+01	1.000E+00	2.501E-07	6.633E-03
2.300E+01	2.200E+01	1.045E+00	2.644E-07	4.400E-05
2.400E+01	2.200E+01	1.091E+00	2.791E-07	2.200E-05
2.500E+01	2.200E+01	1.136E+00	2.941E-07	1.467E-05
2.600E+01	2.200E+01	1.182E+00	3.095E-07	1.100E-05
2.700E+01	2.200E+01	1.227E+00	3.253E-07	8.800E-06
2.800E+01	2.200E+01	1.273E+00	3.415E-07	7.333E-06
2.900E+01	2.200E+01	1.318E+00	3.580E-07	6.286E-06
3.000E+01	2.200E+01	1.364E+00	3.750E-07	5.500E-06
3.100E+01	2.200E+01	1.409E+00	3.924E-07	4.889E-06
3.200E+01	2.200E+01	1.455E+00	4.103E-07	4.400E-06
3.300E+01	2.200E+01	1.500E+00	4.286E-07	4.000E-06
3.400E+01	2.200E+01	1.545E+00	4.474E-07	3.667E-06
3.500E+01	2.200E+01	1.591E+00	4.667E-07	3.385E-06
3.600E+01	2.200E+01	1.636E+00	4.865E-07	3.143E-06
3.700E+01	2.200E+01	1.682E+00	5.068E-07	2.933E-06
3.800E+01	2.200E+01	1.727E+00	5.278E-07	2.750E-06
3.900E+01	2.200E+01	1.773E+00	5.493E-07	2.588E-06
4.000E+01	2.200E+01	1.818E+00	5.714E-07	2.444E-06
4.100E+01	2.200E+01	1.864E+00	5.942E-07	2.316E-06
4.200E+01	2.200E+01	1.909E+00	6.176E-07	2.200E-06
4.300E+01	2.200E+01	1.955E+00	6.418E-07	2.095E-06
4.400E+01	2.200E+01	2.000E+00	6.667E-07	2.000E-06
4.500E+01	2.200E+01	2.045E+00	6.923E-07	1.913E-06
4.600E+01	2.200E+01	2.091E+00	7.188E-07	1.833E-06
4.700E+01	2.200E+01	2.136E+00	7.460E-07	1.760E-06
4.800E+01	2.200E+01	2.182E+00	7.742E-07	1.692E-06
4.900E+01	2.200E+01	2.227E+00	8.033E-07	1.630E-06
5.000E+01	2.200E+01	2.273E+00	8.333E-07	1.571E-06
1.000E+00	2.300E+01	1.000E+00	2.500E-07	2.200E+01
2.000E+00	2.300E+01	1.000E+00	2.500E-07	2.100E+01
3.000E+00	2.300E+01	1.000E+00	2.500E-07	2.000E+01
4.000E+00	2.300E+01	1.000E+00	2.500E-07	1.900E+01
5.000E+00	2.300E+01	1.000E+00	2.500E-07	1.800E+01
6.000E+00	2.300E+01	1.000E+00	2.500E-07	1.700E+01
7.000E+00	2.300E+01	1.000E+00	2.500E-07	1.600E+01
8.000E+00	2.300E+01	1.000E+00	2.500E-07	1.500E+01
9.000E+00	2.300E+01	1.000E+00	2.500E-07	1.400E+01
1.000E+01	2.300E+01	1.000E+00	2.500E-07	1.300E+01
1.100E+01	2.300E+01	1.000E+00	2.500E-07	1.200E+01
1.200E+01	2.300E+01	1.000E+00	2.500E-07	1.100E+01
1.300E+01	2.300E+01	1.000E+00	2.500E-07	1.000E+01
1.400E+01	2.300E+01	1.000E+00	2.500E-07	9.000E+00
1.500E+01	2.300E+01	1.000E+00	2.500E-07	8.000E+00
1.600E+01	2.300E+01	1.000E+00	2.500E-07	7.000E+00
1.700E+01	2.300E+01	1.000E+00	2.500E-07	6.000E+00
1.800E+01	2.300E+01	1.000E+00	2.500E-07	5.000E+00
1.900E+01	2.300E+01	1.000E+00	2.500E-07	4.000E+00
2.000E+01	2.300E+01	1.000E+00	2.500E-07	3.000E+00
2.100E+01	2.300E+01	1.000E+00	2.500E-07	2.000E+00
2.200E+01	2.300E+01	1.000E+00	2.500E-07	1.000E+00
2.300E+01	2.300E+01	1.000E+00	2.501E-07	6.782E-03
2.400E+01	2.300E+01	1.043E+00	2.637E-07	4.600E-05
2.500E+01	2.300E+01	1.087E+00	2.778E-07	2.300E-05
2.600E+01	2.300E+01	1.130E+00	2.921E-07	1.533E-05
2.700E+01	2.300E+01	1.174E+00	3.068E-07	1.150E-05
2.800E+01	2.300E+01	1.217E+00	3.218E-07	9.200E-06
2.900E+01	2.300E+01	1.261E+00	3.372E-07	7.667E-06
3.000E+01	2.300E+01	1.304E+00	3.529E-07	6.571E-06
3.100E+01	2.300E+01	1.348E+00	3.690E-07	5.750E-06
3.200E+01	2.300E+01	1.391E+00	3.855E-07	5.111E-06
3.300E+01	2.300E+01	1.435E+00	4.024E-07	4.600E-06
3.400E+01	2.300E+01	1.478E+00	4.198E-07	4.182E-06
3.500E+01	2.300E+01	1.522E+00	4.375E-07	3.833E-06
3.600E+01	2.300E+01	1.565E+00	4.557E-07	3.538E-06
3.700E+01	2.300E+01	1.609E+00	4.744E-07	3.286E-06
3.800E+01	2.300E+01	1.652E+00	4.935E-07	3.067E-06
3.900E+01	2.300E+01	1.696E+00	5.132E-07	2.875E-06
4.000E+01	2.300E+01	1.739E+00	5.333E-07	2.706E-06
4.100E+01	2.300E+01	1.783E+00	5.541E-07	2.556E-06
4.200E+01	2.300E+01	1.826E+00	5.753E-07	2.421E-06
4.300E+01	2.300E+01	1.870E+00	5.972E-07	2.300E-06
4.400E+01	2.300E+01	1.913E+00	6.197E-07	2.190E-06
4.500E+01	2.300E+01	1.957E+00	6.429E-07	2.091E-06
4.600E+01	2.300E+01	2.000E+00	6.667E-07	2.000E-06
4.700E+01	2.300E+01	2.043E+00	6.912E-07	1.917E-06
4.800E+01	2.300E+01	2.087E+00	7.164E-07	1.840E-06
4.900E+01	2.300E+01	2.130E+00	7.424E-07	1.769E-06
5.000E+01	2.300E+01	2.174E+00	7.692E-07	1.704E-06
1.000E+00	2.400E+01	1.000E+00	2.500E-07	2.300E+01
2.000E+00	2.400E+01	1.000E+00	2.500E-07	2.200E+01
3.000E+00	2.400E+01	1.000E+00	2.500E-07	2.100E+01
4.000E+00	2.400E+01	1.000E+00	2.500E-07	2.000E+01
5.000E+00	2.400E+01	1.000E+00	2.500E-07	1.900E+01
6.000E+00	2.400E+01	1.000E+00	2.500E-07	1.800E+01
7.000E+00	2.400E+01	1.000E+00	2.500E-07	1.700E+01
8.000E+00	2.400E+01	1.000E+00	2.500E-07	1.600E+01
9.000E+00	2.400E+01	1.000E+00	2.500E-07	1.500E+01
1.000E+01	2.400E+01	1.000E+00	2.500E-07	1.400E+01
1.100E+01	2.400E+01	1.000E+00	2.500E-07	1.300E+01
1.200E+01	2.400E+01	1.000E+00	2.500E-07	1.200E+01
1.300E+01	2.400E+01	1.000E+00	2.500E-07	1.100E+01
1.400E+01	2.400E+01	1.000E+00	2.500E-07	1.000E+01
1.500E+01	2.400E+01	1.000E+00	2.500E-07	9.000E+00
1.600E+01	2.400E+01	1.000E+00	2.500E-07	8.000E+00
1.700E+01	2.400E+01	1.000E+00	2.500E-07	7.000E+00
1.800E+01	2.400E+01	1.000E+00	2.500E-07	6.000E+00
1.900E+01	2.400E+01	1.000E+00	2.500E-07	5.000E+00
2.000E+01	2.400E+01	1.000E+00	2.500E-07	4.000E+00
2.100E+01	2.400E+01	1.000E+00	2.500E-07	3.000E+00
2.200E+01	2.400E+01	1.000E+00	2.500E-07	2.000E+00
2.300E+01	2.400E+01	1.000E+00	2.500E-07	1.000E+00
2.400E+01	2.400E+01	1.000E+00	2.501E-07	6.928E-03
2.500E+01	2.400E+01	1.042E+00	2.632E-07	4.800E-05
2.600E+01	2.400E+01	1.083E+00	2.766E-07	2.400E-05
2.700E+01	2.400E+01	1.125E+00	2.903E-07	1.600E-05
2.800E+01	2.400E+01	1.167E+00	3.043E-07	1.200E-05
2.900E+01	2.400E+01	1.208E+00	3.187E-07	9.600E-06
3.000E+01	2.400E+01	1.250E+00	3.333E-07	8.000E-06
3.100E+01	2.400E+01	1.292E+00	3.483E-07	6.857E-06
3.200E+01	2.400E+01	1.333E+00	3.636E-07	6.000E-06
3.300E+01	2.400E+01	1.375E+00	3.793E-07	5.333E-06
3.400E+01	2.400E+01	1.417E+00	3.953E-07	4.800E-06
3.500E+01	2.400E+01	1.458E+00	4.118E-07	4.364E-06
3.600E+01	2.400E+01	1.500E+00	4.286E-07	4.000E-06
3.700E+01	2.400E+01	1.542E+00	4.458E-07	3.692E-06
3.800E+01	2.400E+01	1.583E+00	4.634E-07	3.429E-06
3.900E+01	2.400E+01	1.625E+00	4.815E-07	3.200E-06
4.000E+01	2.400E+01	1.667E+00	5.000E-07	3.000E-06
4.100E+01	2.400E+01	1.708E+00	5.190E-07	2.824E-06
4.200E+01	2.400E+01	1.750E+00	5.385E-07	2.667E-06
4.300E+01	2.400E+01	1.792E+00	5.584E-07	2.526E-06
4.400E+01	2.400E+01	1.833E+00	5.789E-07	2.400E-06
4.500E+01	2.400E+01	1.875E+00	6.000E-07	2.286E-06
4.600E+01	2.400E+01	1.917E+00	6.216E-07	2.182E-06
4.700E+01	2.400E+01	1.958E+00	6.438E-07	2.087E-06
4.800E+01	2.400E+01	2.000E+00	6.667E-07	2.000E-06
4.900E+01	2.400E+01	2.042E+00	6.901E-07	1.920E-06
5.000E+01	2.400E+01	2.083E+00	7.143E-07	1.846E-06
1.000E+00	2.500E+01	1.000E+00	2.500E-07	2.400E+01
2.000E+00	2.500E+01	1.000E+00	2.500E-07	2.300E+01
3.000E+00	2.500E+01	1.000E+00	2.500E-07	2.200E+01
4.000E+00	2.500E+01	1.000E+00	2.500E-07	2.100E+01
5.000E+00	2.500E+01	1.000E+00	2.500E-07	2.000E+01
6.000E+00	2.500E+01	1.000E+00	2.500E-07	1.900E+01
7.000E+00	2.500E+01	1.000E+00	2.500E-07	1.800E+01
8.000E+00	2.500E+01	1.000E+00	2.500E-07	1.700E+01
9.000E+00	2.500E+01	1.000E+00	2.500E-07	1.600E+01
1.000E+01	2.500E+01	1.000E+00	2.500E-07	1.500E+01
1.100E+01	2.500E+01	1.000E+00	2.500E-07	1.400E+01
1.200E+01	2.500E+01	1.000E+00	2.500E-07	1.300E+01
1.300E+01	2.500E+01	1.000E+00	2.500E-07	1.200E+01
1.400E+01	2.500E+01	1.000E+00	2.500E-07	1.100E+01
1.500E+01	2.500E+01	1.000E+00	2.500E-07	1.000E+01
1.600E+01	2.500E+01	1.000E+00	2.500E-07	9.000E+00
1.700E+01	2.500E+01	1.000E+00	2.500E-07	8.000E+00
1.800E+01	2.500E+01	1.000E+00	2.500E-07	7.000E+00
1.900E+01	2.500E+01	1.000E+00	2.500E-07	6.000E+00
2.000E+01	2.500E+01	1.000E+00	2.500E-07	5.000E+00
2.100E+01	2.500E+01	1.000E+00	2.500E-07	4.000E+00
2.200E+01	2.500E+01	1.000E+00	2.500E-07	3.000E+00
2.300E+01	2.500E+01	1.000E+00	2.500E-07	2.000E+00
2.400E+01	2.500E+01	1.000E+00	2.500E-07	1.000E+00
2.500E+01	2.500E+01	1.000E+00	2.501E-07	7.071E-03
2.600E+01	2.500E+01	1.040E+00	2.626E-07	5.000E-05
2.700E+01	2.500E+01	1.080E+00	2.755E-07	2.500E-05
2.800E+01	2.500E+01	1.120E+00	2.887E-07	1.667E-05
2.900E+01	2.500E+01	1.160E+00	3.021E-07	1.250E-05
3.000E+01	2.500E+01	1.200E+00	3.158E-07	1.000E-05
3.100E+01	2.500E+01	1.240E+00	3.298E-07	8.333E-06
3.200E+01	2.500E+01	1.280E+00	3.441E-07	7.143E-06
3.300E+01	2.500E+01	1.320E+00	3.587E-07	6.250E-06
3.400E+01	2.500E+01	1.360E+00	3.736E-07	5.556E-06
3.500E+01	2.500E+01	1.400E+00	3.889E-07	5.000E-06
3.600E+01	2.500E+01	1.440E+00	4.045E-07	4.545E-06
3.700E+01	2.500E+01	1.480E+00	4.205E-07	4.167E-06
3.800E+01	2.500E+01	1.520E+00	4.368E-07	3.846E-06
3.900E+01	2.500E+01	1.560E+00	4.535E-07	3.571E-06
4.000E+01	2.500E+01	1.600E+00	4.706E-07	3.333E-06
4.100E+01	2.500E+01	1.640E+00	4.881E-07	3.125E-06
4.200E+01	2.500E+01	1.680E+00	5.060E-07	2.941E-06
4.300E+01	2.500E+01	1.720E+00	5.244E-07	2.778E-06
4.400E+01	2.500E+01	1.760E+00	5.432E-07	2.632E-06
4.500E+01	2.500E+01	1.800E+00	5.625E-07	2.500E-06
4.600E+01	2.500E+01	1.840E+00	5.823E-07	2.381E-06
4.700E+01	2.500E+01	1.880E+00	6.026E-07	2.273E-06
4.800E+01	2.500E+01	1.920E+00	6.234E-07	2.174E-06
4.900E+01	2.500E+01	1.960E+00	6.447E-07	2.083E-06
5.000E+01	2.500E+01	2.000E+00	6.667E-07	2.000E-06
1.000E+00	2.600E+01	1.000E+00	2.500E-07	2.500E+01
2.000E+00	2.600E+01	1.000E+00	2.500E-07	2.400E+01
3.000E+00	2.600E+01	1.000E+00	2.500E-07	2.300E+01
4.000E+00	2.600E+01	1.000E+00	2.500E-07	2.200E+01
5.000E+00	2.600E+01	1.000E+00	2.500E-07	2.100E+01
6.000E+00	2.600E+01	1.000E+00	2.500E-07	2.000E+01
7.000E+00	2.600E+01	1.000E+00	2.500E-07	1.900E+01
8.000E+00	2.600E+01	1.000E+00	2.500E-07	1.800E+01
9.000E+00	2.600E+01	1.000E+00	2.500E-07	1.700E+01
1.000E+01	2.600E+01	1.000E+00	2.500E-07	1.600E+01
1.100E+01	2.600E+01	1.000E+00	2.500E-07	1.500E+01
1.200E+01	2.600E+01	1.000E+00	2.500E-07	1.400E+01
1.300E+01	2.600E+01	1.000E+00	2.500E-07	1.300E+01
1.400E+01	2.600E+01	1.000E+00	2.500E-07	1.200E+01
1.500E+01	2.600E+01	1.000E+00	2.500E-07	1.100E+01
1.600E+01	2.600E+01	1.000E+00	2.500E-07	1.000E+01
1.700E+01	2.600E+01	1.000E+00	2.500E-07	9.000E+00
1.800E+01	2.600E+01	1.000E+00	2.500E-07	8.000E+00
1.900E+01	2.600E+01	1.000E+00	2.500E-07	7.000E+00
2.000E+01	2.600E+01	1.000E+00	2.500E-07	6.000E+00
2.100E+01	2.600E+01	1.000E+00	2.500E-07	5.000E+00
2.200E+01	2.600E+01	1.000E+00	2.500E-07	4.000E+00
2.300E+01	2.600E+01	1.000E+00	2.500E-07	3.000E+00
2.400E+01	2.600E+01	1.000E+00	2.500E-07	2.000E+00
2.500E+01	2.600E+01	1.000E+00	2.500E-07	1.000E+00
2.600E+01	2.600E+01	1.000E+00	2.501E-07	7.211E-03
2.700E+01	2.600E+01	1.038E+00	2.621E-07	5.200E-05
2.800E+01	2.600E+01	1.077E+00	2.745E-07	2.600E-05
2.900E+01	2.600E+01	1.115E+00	2.871E-07	1.733E-05
3.000E+01	2.600E+01	1.154E+00	3.000E-07	1.300E-05
3.100E+01	2.600E+01	1.192E+00	3.131E-07	1.040E-05
3.200E+01	2.600E+01	1.231E+00	3.265E-07	8.667E-06
3.300E+01	2.600E+01	1.269E+00	3.402E-07	7.429E-06
3.400E+01	2.600E+01	1.308E+00	3.542E-07	6.500E-06
3.500E+01	2.600E+01	1.346E+00	3.684E-07	5.778E-06
3.600E+01	2.600E+01	1.385E+00	3.830E-07	5.200E-06
3.700E+01	2.600E+01	1.423E+00	3.978E-07	4.727E-06
3.800E+01	2.600E+01	1.462E+00	4.130E-07	4.333E-06
3.900E+01	2.600E+01	1.500E+00	4.286E-07	4.000E-06
4.000E+01	2.600E+01	1.538E+00	4.444E-07	3.714E-06
4.100E+01	2.600E+01	1.577E+00	4.607E-07	3.467E-06
4.200E+01	2.600E+01	1.615E+00	4.773E-07	3.250E-06
4.300E+01	2.600E+01	1.654E+00	4.943E-07	3.059E-06
4.400E+01	2.600E+01	1.692E+00	5.116E-07	2.889E-06
4.500E+01	2.600E+01	1.731E+00	5.294E-07	2.737E-06
4.600E+01	2.600E+01	1.769E+00	5.476E-07	2.600E-06
4.700E+01	2.600E+01	1.808E+00	5.663E-07	2.476E-06
4.800E+01	2.600E+01	1.846E+00	5.854E-07	2.364E-06
4.900E+01	2.600E+01	1.885E+00	6.049E-07	2.261E-06
5.000E+01	2.600E+01	1.923E+00	6.250E-07	2.167E-06
1.000E+00	2.700E+01	1.000E+00	2.500E-07	2.600E+01
2.000E+00	2.700E+01	1.000E+00	2.500E-07	2.500E+01
3.000E+00	2.700E+01	1.000E+00	2.500E-07	2.400E+01
4.000E+00	2.700E+01	1.000E+00	2.500E-07	2.300E+01
5.000E+00	2.700E+01	1.000E+00	2.500E-07	2.200E+01
6.000E+00	2.700E+01	1.000E+00	2.500E-07	2.100E+01
7.000E+00	2.700E+01	1.000E+00	2.500E-07	2.000E+01
8.000E+00	2.700E+01	1.000E+00	2.500E-07	1.900E+01
9.000E+00	2.700E+01	1.000E+00	2.500E-07	1.800E+01
1.000E+01	2.700E+01	1.000E+00	2.500E-07	1.700E+01
1.100E+01	2.700E+01	1.000E+00	2.500E-07	1.600E+01
1.200E+01	2.700E+01	1.000E+00	2.500E-07	1.500E+01
1.300E+01	2.700E+01	1.000E+00	2.500E-07	1.400E+01
1.400E+01	2.700E+01	1.000E+00	2.500E-07	1.300E+01
1.500E+01	2.700E+01	1.000E+00	2.500E-07	1.200E+01
1.600E+01	2.700E+01	1.000E+00	2.500E-07	1.100E+01
1.700E+01	2.700E+01	1.000E+00	2.500E-07	1.000E+01
1.800E+01	2.700E+01	1.000E+00	2.500E-07	9.000E+00
1.900E+01	2.700E+01	1.000E+00	2.500E-07	8.000E+00
2.000E+01	2.700E+01	1.000E+00	2.500E-07	7.000E+00
2.100E+01	2.700E+01	1.000E+00	2.500E-07	6.000E+00
2.200E+01	2.700E+01	1.000E+00	2.500E-07	5.000E+00
2.300E+01	2.700E+01	1.000E+00	2.500E-07	4.000E+00
2.400E+01	2.700E+01	1.000E+00	2.500E-07	3.000E+00
2.500E+01	2.700E+01	1.000E+00	2.500E-07	2.000E+00
2.600E+01	2.700E+01	1.000E+00	2.500E-07	1.000E+00
2.700E+01	2.700E+01	1.000E+00	2.501E-07	7.349E-03
2.800E+01	2.700E+01	1.037E+00	2.617E-07	5.400E-05
2.900E+01	2.700E+01	1.074E+00	2.736E-07	2.700E-05
3.000E+01	2.700E+01	1.111E+00	2.857E-07	1.800E-05
3.100E+01	2.700E+01	1.148E+00	2.981E-07	1.350E-05
3.200E+01	2.700E+01	1.185E+00	3.107E-07	1.080E-05
3.300E+01	2.700E+01	1.222E+00	3.235E-07	9.000E-06
3.400E+01	2.700E+01	1.259E+00	3.366E-07	7.714E-06
3.500E+01	2.700E+01	1.296E+00	3.500E-07	6.750E-06
3.600E+01	2.700E+01	1.333E+00	3.636E-07	6.000E-06
3.700E+01	2.700E+01	1.370E+00	3.776E-07	5.400E-06
3.800E+01	2.700E+01	1.407E+00	3.918E-07	4.909E-06
3.900E+01	2.700E+01	1.444E+00	4.063E-07	4.500E-06
4.000E+01	2.700E+01	1.481E+00	4.211E-07	4.154E-06
4.100E+01	2.700E+01	1.519E+00	4.362E-07	3.857E-06
4.200E+01	2.700E+01	1.556E+00	4.516E-07	3.600E-06
4.300E+01	2.700E+01	1.593E+00	4.674E-07	3.375E-06
4.400E+01	2.700E+01	1.630E+00	4.835E-07	3.176E-06
4.500E+01	2.700E+01	1.667E+00	5.000E-07	3.000E-06
4.600E+01	2.700E+01	1.704E+00	5.169E-07	2.842E-06
4.700E+01	2.700E+01	1.741E+00	5.341E-07	2.700E-06
4.800E+01	2.700E+01	1.778E+00	5.517E-07	2.571E-06
4.900E+01	2.700E+01	1.815E+00	5.698E-07	2.455E-06
5.000E+01	2.700E+01	1.852E+00	5.882E-07	2.348E-06
1.000E+00	2.800E+01	1.000E+00	2.500E-07	2.700E+01
2.000E+00	2.800E+01	1.000E+00	2.500E-07	2.600E+01
3.000E+00	2.800E+01	1.000E+00	2.500E-07	2.500E+01
4.000E+00	2.800E+01	1.000E+00	2.500E-07	2.400E+01
5.000E+00	2.800E+01	1.000E+00	2.500E-07	2.300E+01
6.000E+00	2.800E+01	1.000E+00	2.500E-07	2.200E+01
7.000E+00	2.800E+01	1.000E+00	2.500E-07	2.100E+01
8.000E+00	2.800E+01	1.000E+00	2.500E-07	2.000E+01
9.000E+00	2.800E+01	1.000E+00	2.500E-07	1.900E+01
1.000E+01	2.800E+01	1.000E+00	2.500E-07	1.800E+01
1.100E+01	2.800E+01	1.000E+00	2.500E-07	1.700E+01
1.200E+01	2.800E+01	1.000E+00	2.500E-07	1.600E+01
1.300E+01	2.800E+01	1.000E+00	2.500E-07	1.500E+01
1.400E+01	2.800E+01	1.000E+00	2.500E-07	1.400E+01
1.500E+01	2.800E+01	1.000E+00	2.500E-07	1.300E+01
1.600E+01	2.800E+01	1.000E+00	2.500E-07	1.200E+01
1.700E+01	2.800E+01	1.000E+00	2.500E-07	1.100E+01
1.800E+01	2.800E+01	1.000E+00	2.500E-07	1.000E+01
1.900E+01	2.800E+01	1.000E+00	2.500E-07	9.000E+00
2.000E+01	2.800E+01	1.000E+00	2.500E-07	8.000E+00
2.100E+01	2.800E+01	1.000E+00	2.500E-07	7.000E+00
2.200E+01	2.800E+01	1.000E+00	2.500E-07	6.000E+00
2.300E+01	2.800E+01	1.000E+00	2.500E-07	5.000E+00
2.400E+01	2.800E+01	1.000E+00	2.500E-07	4.000E+00
2.500E+01	2.800E+01	1.000E+00	2.500E-07	3.000E+00
2.600E+01	2.800E+01	1.000E+00	2.500E-07	2.000E+00
2.700E+01	2.800E+01	1.000E+00	2.500E-07	1.000E+00
2.800E+01	2.800E+01	1.000E+00	2.501E-07	7.483E-03
2.900E+01	2.800E+01	1.036E+00	2.613E-07	5.600E-05
3.000E+01	2.800E+01	1.071E+00	2.727E-07	2.800E-05
3.100E+01	2.800E+01	1.107E+00	2.844E-07	1.867E-05
3.200E+01	2.800E+01	1.143E+00	2.963E-07	1.400E-05
3.300E+01	2.800E+01	1.179E+00	3.084E-07	1.120E-05
3.400E+01	2.800E+01	1.214E+00	3.208E-07	9.333E-06
3.500E+01	2.800E+01	1.250E+00	3.333E-07	8.000E-06
3.600E+01	2.800E+01	1.286E+00	3.462E-07	7.000E-06
3.700E+01	2.800E+01	1.321E+00	3.592E-07	6.222E-06
3.800E+01	2.800E+01	1.357E+00	3.725E-07	5.600E-06
3.900E+01	2.800E+01	1.393E+00	3.861E-07	5.091E-06
4.000E+01	2.800E+01	1.429E+00	4.000E-07	4.667E-06
4.100E+01	2.800E+01	1.464E+00	4.141E-07	4.308E-06
4.200E+01	2.800E+01	1.500E+00	4.286E-07	4.000E-06
4.300E+01	2.800E+01	1.536E+00	4.433E-07	3.733E-06
4.400E+01	2.800E+01	1.571E+00	4.583E-07	3.500E-06
4.500E+01	2.800E+01	1.607E+00	4.737E-07	3.294E-06
4.600E+01	2.800E+01	1.643E+00	4.894E-07	3.111E-06
4.700E+01	2.800E+01	1.679E+00	5.054E-07	2.947E-06
4.800E+01	2.800E+01	1.714E+00	5.217E-07	2.800E-06
4.900E+01	2.800E+01	1.750E+00	5.385E-07	2.667E-06
5.000E+01	2.800E+01	1.786E+00	5.556E-07	2.545E-06
1.000E+00	2.900E+01	1.000E+00	2.500E-07	2.800E+01
2.000E+00	2.900E+01	1.000E+00	2.500E-07	2.700E+01
3.000E+00	2.900E+01	1.000E+00	2.500E-07	2.600E+01
4.000E+00	2.900E+01	1.000E+00	2.500E-07	2.500E+01
5.000E+00	2.900E+01	1.000E+00	2.500E-07	2.400E+01
6.000E+00	2.900E+01	1.000E+00	2.500E-07	2.300E+01
7.000E+00	2.900E+01	1.000E+00	2.500E-07	2.200E+01
8.000E+00	2.900E+01	1.000E+00	2.500E-07	2.100E+01
9.000E+00	2.900E+01	1.000E+00	2.500E-07	2.000E+01
1.000E+01	2.900E+01	1.000E+00	2.500E-07	1.900E+01
1.100E+01	2.900E+01	1.000E+00	2.500E-07	1.800E+01
1.200E+01	2.900E+01	1.000E+00	2.500E-07	1.700E+01
1.300E+01	2.900E+01	1.000E+00	2.500E-07	1.600E+01
1.400E+01	2.900E+01	1.000E+00	2.500E-07	1.500E+01
1.500E+01	2.900E+01	1.000E+00	2.500E-07	1.400E+01
1.600E+01	2.900E+01	1.000E+00	2.500E-07	1.300E+01
1.700E+01	2.900E+01	1.000E+00	2.500E-07	1.200E+01
1.800E+01	2.900E+01	1.000E+00	2.500E-07	1.100E+01
1.900E+01	2.900E+01	1.000E+00	2.500E-07	1.000E+01
2.000E+01	2.900E+01	1.000E+00	2.500E-07	9.000E+00
2.100E+01	2.900E+01	1.000E+00	2.500E-07	8.000E+00
2.200E+01	2.900E+01	1.000E+00	2.500E-07	7.000E+00
2.300E+01	2.900E+01	1.000E+00	2.500E-07	6.000E+00
2.400E+01	2.900E+01	1.000E+00	2.500E-07	5.000E+00
2.500E+01	2.900E+01	1.000E+00	2.500E-07	4.000E+00
2.600E+01	2.900E+01	1.000E+00	2.500E-07	3.000E+00
2.700E+01	2.900E+01	1.000E+00	2.500E-07	2.000E+00
2.800E+01	2.900E+01	1.000E+00	2.500E-07	1.000E+00
2.900E+01	2.900E+01	1.000E+00	2.501E-07	7.616E-03
3.000E+01	2.900E+01	1.034E+00	2.609E-07	5.800E-05
3.100E+01	2.900E+01	1.069E+00	2.719E-07	2.900E-05
3.200E+01	2.900E+01	1.103E+00	2.832E-07	1.933E-05
3.300E+01	2.900E+01	1.138E+00	2.946E-07	1.450E-05
3.400E+01	2.900E+01	1.172E+00	3.063E-07	1.160E-05
3.500E+01	2.900E+01	1.207E+00	3.182E-07	9.667E-06
3.600E+01	2.900E+01	1.241E+00	3.303E-07	8.286E-06
3.700E+01	2.900E+01	1.276E+00	3.426E-07	7.250E-06
3.800E+01	2.900E+01	1.310E+00	3.551E-07	6.444E-06
3.900E+01	2.900E+01	1.345E+00	3.679E-07	5.800E-06
4.000E+01	2.900E+01	1.379E+00	3.810E-07	5.273E-06
4.100E+01	2.900E+01	1.414E+00	3.942E-07	4.833E-06
4.200E+01	2.900E+01	1.448E+00	4.078E-07	4.462E-06
4.300E+01	2.900E+01	1.483E+00	4.216E-07	4.143E-06
4.400E+01	2.900E+01	1.517E+00	4.356E-07	3.867E-06
4.500E+01	2.900E+01	1.552E+00	4.500E-07	3.625E-06
4.600E+01	2.900E+01	1.586E+00	4.646E-07	3.412E-06
4.700E+01	2.900E+01	1.621E+00	4.796E-07	3.222E-06
4.800E+01	2.900E+01	1.655E+00	4.948E-07	3.053E-06
4.900E+01	2.900E+01	1.690E+00	5.104E-07	2.900E-06
5.000E+01	2.900E+01	1.724E+00	5.263E-07	2.762E-06
1.000E+00	3.000E+01	1.000E+00	2.500E-07	2.900E+01
2.000E+00	3.000E+01	1.000E+00	2.500E-07	2.800E+01
3.000E+00	3.000E+01	1.000E+00	2.500E-07	2.700E+01
4.000E+00	3.000E+01	1.000E+00	2.500E-07	2.600E+01
5.000E+00	3.000E+01	1.000E+00	2.500E-07	2.500E+01
6.000E+00	3.000E+01	1.000E+00	2.500E-07	2.400E+01
7.000E+00	3.000E+01	1.000E+00	2.500E-07	2.300E+01
8.000E+00	3.000E+01	1.000E+00	2.500E-07	2.200E+01
9.000E+00	3.000E+01	1.000E+00	2.500E-07	2.100E+01
1.000E+01	3.000E+01	1.000E+00	2.500E-07	2.000E+01
1.100E+01	3.000E+01	1.000E+00	2.500E-07	1.900E+01
1.200E+01	3.000E+01	1.000E+00	2.500E-07	1.800E+01
1.300E+01	3.000E+01	1.000E+00	2.500E-07	1.700E+01
1.400E+01	3.000E+01	1.000E+00	2.500E-07	1.600E+01
1.500E+01	3.000E+01	1.000E+00	2.500E-07	1.500E+01
1.600E+01	3.000E+01	1.000E+00	2.500E-07	1.400E+01
1.700E+01	3.000E+01	1.000E+00	2.500E-07	1.300E+01
1.800E+01	3.000E+01	1.000E+00	2.500E-07	1.200E+01
1.900E+01	3.000E+01	1.000E+00	2.500E-07	1.100E+01
2.000E+01	3.000E+01	1.000E+00	2.500E-07	1.000E+01
2.100E+01	3.000E+01	1.000E+00	2.500E-07	9.000E+00
2.200E+01	3.000E+01	1.000E+00	2.500E-07	8.000E+00
2.300E+01	3.000E+01	1.000E+00	2.500E-07	7.000E+00
2.400E+01	3.000E+01	1.000E+00	2.500E-07	6.000E+00
2.500E+01	3.000E+01	1.000E+00	2.500E-07	5.000E+00
2.600E+01	3.000E+01	1.000E+00	2.500E-07	4.000E+00
2.700E+01	3.000E+01	1.000E+00	2.500E-07	3.000E+00
2.800E+01	3.000E+01	1.000E+00	2.500E-07	2.000E+00
2.900E+01	3.000E+01	1.000E+00	2.500E-07	1.000E+00
3.000E+01	3.000E+01	1.000E+00	2.501E-07	7.746E-03
3.100E+01	3.000E+01	1.033E+00	2.605E-07	6.000E-05
3.200E+01	3.000E+01	1.067E+00	2.712E-07	3.000E-05
3.300E+01	3.000E+01	1.100E+00	2.821E-07	2.000E-05
3.400E+01	3.000E+01	1.133E+00	2.931E-07	1.500E-05
3.500E+01	3.000E+01	1.167E+00	3.043E-07	1.200E-05
3.600E+01	3.000E+01	1.200E+00	3.158E-07	1.000E-05
3.700E+01	3.000E+01	1.233E+00	3.274E-07	8.571E-06
3.800E+01	3.000E+01	1.267E+00	3.393E-07	7.500E-06
3.900E+01	3.000E+01	1.300E+00	3.514E-07	6.667E-06
4.000E+01	3.000E+01	1.333E+00	3.636E-07	6.000E-06
4.100E+01	3.000E+01	1.367E+00	3.761E-07	5.455E-06
4.200E+01	3.000E+01	1.400E+00	3.889E-07	5.000E-06
4.300E+01	3.000E+01	1.433E+00	4.019E-07	4.615E-06
4.400E+01	3.000E+01	1.467E+00	4.151E-07	4.286E-06
4.500E+01	3.000E+01	1.500E+00	4.286E-07	4.000E-06
4.600E+01	3.000E+01	1.533E+00	4.423E-07	3.750E-06
4.700E+01	3.000E+01	1.567E+00	4.563E-07	3.529E-06
4.800E+01	3.000E+01	1.600E+00	4.706E-07	3.333E-06
4.900E+01	3.000E+01	1.633E+00	4.851E-07	3.158E-06
5.000E+01	3.000E+01	1.667E+00	5.000E-07	3.000E-06
1.000E+00	3.100E+01	1.000E+00	2.500E-07	3.000E+01
2.000E+00	3.100E+01	1.000E+00	2.500E-07	2.900E+01
3.000E+00	3.100E+01	1.000E+00	2.500E-07	2.800E+01
4.000E+00	3.100E+01	1.000E+00	2.500E-07	2.700E+01
5.000E+00	3.100E+01	1.000E+00	2.500E-07	2.600E+01
6.000E+00	3.100E+01	1.000E+00	2.500E-07	2.500E+01
7.000E+00	3.100E+01	1.000E+00	2.500E-07	2.400E+01
8.000E+00	3.100E+01	1.000E+00	2.500E-07	2.300E+01
9.000E+00	3.100E+01	1.000E+00	2.500E-07	2.200E+01
1.000E+01	3.100E+01	1.000E+00	2.500E-07	2.100E+01
1.100E+01	3.100E+01	1.000E+00	2.500E-07	2.000E+01
1.200E+01	3.100E+01	1.000E+00	2.500E-07	1.900E+01
1.300E+01	3.100E+01	1.000E+00	2.500E-07	1.800E+01
1.400E+01	3.100E+01	1.000E+00	2.500E-07	1.700E+01
1.500E+01	3.100E+01	1.000E+00	2.500E-07	1.600E+01
1.600E+01	3.100E+01	1.000E+00	2.500E-07	1.500E+01
1.700E+01	3.100E+01	1.000E+00	2.500E-07	1.400E+01
1.800E+01	3.100E+01	1.000E+00	2.500E-07	1.300E+01
1.900E+01	3.100E+01	1.000E+00	2.500E-07	1.200E+01
2.000E+01	3.100E+01	1.000E+00	2.500E-07	1.100E+01
2.100E+01	3.100E+01	1.000E+00	2.500E-07	1.000E+01
2.200E+01	3.100E+01	1.000E+00	2.500E-07	9.000E+00
2.300E+01	3.100E+01	1.000E+00	2.500E-07	8.000E+00
2.400E+01	3.100E+01	1.000E+00	2.500E-07	7.000E+00
2.500E+01	3.100E+01	1.000E+00	2.500E-07	6.000E+00
2.600E+01	3.100E+01	1.000E+00	2.500E-07	5.000E+00
2.700E+01	3.100E+01	1.000E+00	2.500E-07	4.000E+00
2.800E+01	3.100E+01	1.000E+00	2.500E-07	3.000E+00
2.900E+01	3.100E+01	1.000E+00	2.500E-07	2.000E+00
3.000E+01	3.100E+01	1.000E+00	2.500E-07	1.000E+00
3.100E+01	3.100E+01	1.000E+00	2.501E-07	7.874E-03
3.200E+01	3.100E+01	1.032E+00	2.602E-07	6.200E-05
3.300E+01	3.100E+01	1.065E+00	2.705E-07	3.100E-05
3.400E+01	3.100E+01	1.097E+00	2.810E-07	2.067E-05
3.500E+01	3.100E+01	1.129E+00	2.917E-07	1.550E-05
3.600E+01	3.100E+01	1.161E+00	3.025E-07	1.240E-05
3.700E+01	3.100E+01	1.194E+00	3.136E-07	1.033E-05
3.800E+01	3.100E+01	1.226E+00	3.248E-07	8.857E-06
3.900E+01	3.100E+01	1.258E+00	3.362E-07	7.750E-06
4.000E+01	3.100E+01	1.290E+00	3.478E-07	6.889E-06
4.100E+01	3.100E+01	1.323E+00	3.596E-07	6.200E-06
4.200E+01	3.100E+01	1.355E+00	3.717E-07	5.636E-06
4.300E+01	3.100E+01	1.387E+00	3.839E-07	5.167E-06
4.400E+01	3.100E+01	1.419E+00	3.964E-07	4.769E-06
4.500E+01	3.100E+01	1.452E+00	4.091E-07	4.429E-06
4.600E+01	3.100E+01	1.484E+00	4.220E-07	4.133E-06
4.700E+01	3.100E+01	1.516E+00	4.352E-07	3.875E-06
4.800E+01	3.100E+01	1.548E+00	4.486E-07	3.647E-06
4.900E+01	3.100E+01	1.581E+00	4.623E-07	3.444E-06
5.000E+01	3.100E+01	1.613E+00	4.762E-07	3.263E-06
1.000E+00	3.200E+01	1.000E+00	2.500E-07	3.100E+01
2.000E+00	3.200E+01	1.000E+00	2.500E-07	3.000E+01
3.000E+00	3.200E+01	1.000E+00	2.500E-07	2.900E+01
4.000E+00	3.200E+01	1.000E+00	2.500E-07	2.800E+01
5.000E+00	3.200E+01	1.000E+00	2.500E-07	2.700E+01
6.000E+00	3.200E+01	1.000E+00	2.500E-07	2.600E+01
7.000E+00	3.200E+01	1.000E+00	2.500E-07	2.500E+01
8.000E+00	3.200E+01	1.000E+00	2.500E-07	2.400E+01
9.000E+00	3.200E+01	1.000E+00	2.500E-07	2.300E+01
1.000E+01	3.200E+01	1.000E+00	2.500E-07	2.200E+01
1.100E+01	3.200E+01	1.000E+00	2.500E-07	2.100E+01
1.200E+01	3.200E+01	1.000E+00	2.500E-07	2.000E+01
1.300E+01	3.200E+01	1.000E+00	2.500E-07	1.900E+01
1.400E+01	3.200E+01	1.000E+00	2.500E-07	1.800E+01
1.500E+01	3.200E+01	1.000E+00	2.500E-07	1.700E+01
1.600E+01	3.200E+01	1.000E+00	2.500E-07	1.600E+01
1.700E+01	3.200E+01	1.000E+00	2.500E-07	1.500E+01
1.800E+01	3.200E+01	1.000E+00	2.500E-07	1.400E+01
1.900E+01	3.200E+01	1.000E+00	2.500E-07	1.300E+01
2.000E+01	3.200E+01	1.000E+00	2.500E-07	1.200E+01
2.100E+01	3.200E+01	1.000E+00	2.500E-07	1.100E+01
2.200E+01	3.200E+01	1.000E+00	2.500E-07	1.000E+01
2.300E+01	3.200E+01	1.000E+00	2.500E-07	9.000E+00
2.400E+01	3.200E+01	1.000E+00	2.500E-07	8.000E+00
2.500E+01	3.200E+01	1.000E+00	2.500E-07	7.000E+00
2.600E+01	3.200E+01	1.000E+00	2.500E-07	6.000E+00
2.700E+01	3.200E+01	1.000E+00	2.500E-07	5.000E+00
2.800E+01	3.200E+01	1.000E+00	2.500E-07	4.000E+00
2.900E+01	3.200E+01	1.000E+00	2.500E-07	3.000E+00
3.000E+01	3.200E+01	1.000E+00	2.500E-07	2.000E+00
3.100E+01	3.200E+01	1.000E+00	2.500E-07	1.000E+00
3.200E+01	3.200E+01	1.000E+00	2.501E-07	8.000E-03
3.300E+01	3.200E+01	1.031E+00	2.598E-07	6.400E-05
3.400E+01	3.200E+01	1.063E+00	2.698E-07	3.200E-05
3.500E+01	3.200E+01	1.094E+00	2.800E-07	2.133E-05
3.600E+01	3.200E+01	1.125E+00	2.903E-07	1.600E-05
3.700E+01	3.200E+01	1.156E+00	3.008E-07	1.280E-05
3.800E+01	3.200E+01	1.188E+00	3.115E-07	1.067E-05
3.900E+01	3.200E+01	1.219E+00	3.223E-07	9.143E-06
4.000E+01	3.200E+01	1.250E+00	3.333E-07	8.000E-06
4.100E+01	3.200E+01	1.281E+00	3.445E-07	7.111E-06
4.200E+01	3.200E+01	1.313E+00	3.559E-07	6.400E-06
4.300E+01	3.200E+01	1.344E+00	3.675E-07	5.818E-06
4.400E+01	3.200E+01	1.375E+00	3.793E-07	5.333E-06
4.500E+01	3.200E+01	1.406E+00	3.913E-07	4.923E-06
4.600E+01	3.200E+01	1.438E+00	4.035E-07	4.571E-06
4.700E+01	3.200E+01	1.469E+00	4.159E-07	4.267E-06
4.800E+01	3.200E+01	1.500E+00	4.286E-07	4.000E-06
4.900E+01	3.200E+01	1.531E+00	4.414E-07	3.765E-06
5.000E+01	3.200E+01	1.563E+00	4.545E-07	3.556E-06
1.000E+00	3.300E+01	1.000E+00	2.500E-07	3.200E+01
2.000E+00	3.300E+01	1.000E+00	2.500E-07	3.100E+01
3.000E+00	3.300E+01	1.000E+00	2.500E-07	3.000E+01
4.000E+00	3.300E+01	1.000E+00	2.500E-07	2.900E+01
5.000E+00	3.300E+01	1.000E+00	2.500E-07	2.800E+01
6.000E+00	3.300E+01	1.000E+00	2.500E-07	2.700E+01
7.000E+00	3.300E+01	1.000E+00	2.500E-07	2.600E+01
8.000E+00	3.300E+01	1.000E+00	2.500E-07	2.500E+01
9.000E+00	3.300E+01	1.000E+00	2.500E-07	2.400E+01
1.000E+01	3.300E+01	1.000E+00	2.500E-07	2.300E+01
1.100E+01	3.300E+01	1.000E+00	2.500E-07	2.200E+01
1.200E+01	3.300E+01	1.000E+00	2.500E-07	2.100E+01
1.300E+01	3.300E+01	1.000E+00	2.500E-07	2.000E+01
1.400E+01	3.300E+01	1.000E+00	2.500E-07	1.900E+01
1.500E+01	3.300E+01	1.000E+00	2.500E-07	1.800E+01
1.600E+01	3.300E+01	1.000E+00	2.500E-07	1.700E+01
1.700E+01	3.300E+01	1.000E+00	2.500E-07	1.600E+01
1.800E+01	3.300E+01	1.000E+00	2.500E-07	1.500E+01
1.900E+01	3.300E+01	1.000E+00	2.500E-07	1.400E+01
2.000E+01	3.300E+01	1.000E+00	2.500E-07	1.300E+01
2.100E+01	3.300E+01	1.000E+00	2.500E-07	1.200E+01
2.200E+01	3.300E+01	1.000E+00	2.500E-07	1.100E+01
2.300E+01	3.300E+01	1.000E+00	2.500E-07	1.000E+01
2.400E+01	3.300E+01	1.000E+00	2.500E-07	9.000E+00
2.500E+01	3.300E+01	1.000E+00	2.500E-07	8.000E+00
2.600E+01	3.300E+01	1.000E+00	2.500E-07	7.000E+00
2.700E+01	3.300E+01	1.000E+00	2.500E-07	6.000E+00
2.800E+01	3.300E+01	1.000E+00	2.500E-07	5.000E+00
2.900E+01	3.300E+01	1.000E+00	2.500E-07	4.000E+00
3.000E+01	3.300E+01	1.000E+00	2.500E-07	3.000E+00
3.100E+01	3.300E+01	1.000E+00	2.500E-07	2.000E+00
3.200E+01	3.300E+01	1.000E+00	2.500E-07	1.000E+00
3.300E+01	3.300E+01	1.000E+00	2.501E-07	8.124E-03
3.400E+01	3.300E+01	1.030E+00	2.595E-07	6.600E-05
3.500E+01	3.300E+01	1.061E+00	2.692E-07	3.300E-05
3.600E+01	3.300E+01	1.091E+00	2.791E-07	2.200E-05
3.700E+01	3.300E+01	1.121E+00	2.891E-07	1.650E-05
3.800E+01	3.300E+01	1.152E+00	2.992E-07	1.320E-05
3.900E+01	3.300E+01	1.182E+00	3.095E-07	1.100E-05
4.000E+01	3.300E+01	1.212E+00	3.200E-07	9.429E-06
4.100E+01	3.300E+01	1.242E+00	3.306E-07	8.250E-06
4.200E+01	3.300E+01	1.273E+00	3.415E-07	7.333E-06
4.300E+01	3.300E+01	1.303E+00	3.525E-07	6.600E-06
4.400E+01	3.300E+01	1.333E+00	3.636E-07	6.000E-06
4.500E+01	3.300E+01	1.364E+00	3.750E-07	5.500E-06
4.600E+01	3.300E+01	1.394E+00	3.866E-07	5.077E-06
4.700E+01	3.300E+01	1.424E+00	3.983E-07	4.714E-06
4.800E+01	3.300E+01	1.455E+00	4.103E-07	4.400E-06
4.900E+01	3.300E+01	1.485E+00	4.224E-07	4.125E-06
5.000E+01	3.300E+01	1.515E+00	4.348E-07	3.882E-06
1.000E+00	3.400E+01	1.000E+00	2.500E-07	3.300E+01
2.000E+00	3.400E+01	1.000E+00	2.500E-07	3.200E+01
3.000E+00	3.400E+01	1.000E+00	2.500E-07	3.100E+01
4.000E+00	3.400E+01	1.000E+00	2.500E-07	3.000E+01
5.000E+00	3.400E+01	1.000E+00	2.500E-07	2.900E+01
6.000E+00	3.400E+01	1.000E+00	2.500E-07	2.800E+01
7.000E+00	3.400E+01	1.000E+00	2.500E-07	2.700E+01
8.000E+00	3.400E+01	1.000E+00	2.500E-07	2.600E+01
9.000E+00	3.400E+01	1.000E+00	2.500E-07	2.500E+01
1.000E+01	3.400E+01	1.000E+00	2.500E-07	2.400E+01
1.100E+01	3.400E+01	1.000E+00	2.500E-07	2.300E+01
1.200E+01	3.400E+01	1.000E+00	2.500E-07	2.200E+01
1.300E+01	3.400E+01	1.000E+00	2.500E-07	2.100E+01
1.400E+01	3.400E+01	1.000E+00	2.500E-07	2.000E+01
1.500E+01	3.400E+01	1.000E+00	2.500E-07	1.900E+01
1.600E+01	3.400E+01	1.000E+00	2.500E-07	1.800E+01
1.700E+01	3.400E+01	1.000E+00	2.500E-07	1.700E+01
1.800E+01	3.400E+01	1.000E+00	2.500E-07	1.600E+01
1.900E+01	3.400E+01	1.000E+00	2.500E-07	1.500E+01
2.000E+01	3.400E+01	1.000E+00	2.500E-07	1.400E+01
2.100E+01	3.400E+01	1.000E+00	2.500E-07	1.300E+01
2.200E+01	3.400E+01	1.000E+00	2.500E-07	1.200E+01
2.300E+01	3.400E+01	1.000E+00	2.500E-07	1.100E+01
2.400E+01	3.400E+01	1.000E+00	2.500E-07	1.000E+01
2.500E+01	3.400E+01	1.000E+00	2.500E-07	9.000E+00
2.600E+01	3.400E+01	1.000E+00	2.500E-07	8.000E+00
2.700E+01	3.400E+01	1.000E+00	2.500E-07	7.000E+00
2.800E+01	3.400E+01	1.000E+00	2.500E-07	6.000E+00
2.900E+01	3.400E+01	1.000E+00	2.500E-07	5.000E+00
3.000E+01	3.400E+01	1.000E+00	2.500E-07	4.000E+00
3.100E+01	3.400E+01	1.000E+00	2.500E-07	3.000E+00
3.200E+01	3.400E+01	1.000E+00	2.500E-07	2.000E+00
3.300E+01	3.400E+01	1.000E+00	2.500E-07	1.000E+00
3.400E+01	3.400E+01	1.000E+00	2.501E-07	8.246E-03
3.500E+01	3.400E+01	1.029E+00	2.593E-07	6.800E-05
3.600E+01	3.400E+01	1.059E+00	2.687E-07	3.400E-05
3.700E+01	3.400E+01	1.088E+00	2.782E-07	2.267E-05
3.800E+01	3.400E+01	1.118E+00	2.879E-07	1.700E-05
3.900E+01	3.400E+01	1.147E+00	2.977E-07	1.360E-05
4.000E+01	3.400E+01	1.176E+00	3.077E-07	1.133E-05
4.100E+01	3.400E+01	1.206E+00	3.178E-07	9.714E-06
4.200E+01	3.400E+01	1.235E+00	3.281E-07	8.500E-06
4.300E+01	3.400E+01	1.265E+00	3.386E-07	7.556E-06
4.400E+01	3.400E+01	1.294E+00	3.492E-07	6.800E-06
4.500E+01	3.400E+01	1.324E+00	3.600E-07	6.182E-06
4.600E+01	3.400E+01	1.353E+00	3.710E-07	5.667E-06
4.700E+01	3.400E+01	1.382E+00	3.821E-07	5.231E-06
4.800E+01	3.400E+01	1.412E+00	3.934E-07	4.857E-06
4.900E+01	3.400E+01	1.441E+00	4.050E-07	4.533E-06
5.000E+01	3.400E+01	1.471E+00	4.167E-07	4.250E-06
1.000E+00	3.500E+01	1.000E+00	2.500E-07	3.400E+01
2.000E+00	3.500E+01	1.000E+00	2.500E-07	3.300E+01
3.000E+00	3.500E+01	1.000E+00	2.500E-07	3.200E+01
4.000E+00	3.500E+01	1.000E+00	2.500E-07	3.100E+01
5.000E+00	3.500E+01	1.000E+00	2.500E-07	3.000E+01
6.000E+00	3.500E+01	1.000E+00	2.500E-07	2.900E+01
7.000E+00	3.500E+01	1.000E+00	2.500E-07	2.800E+01
8.000E+00	3.500E+01	1.000E+00	2.500E-07	2.700E+01
9.000E+00	3.500E+01	1.000E+00	2.500E-07	2.600E+01
1.000E+01	3.500E+01	1.000E+00	2.500E-07	2.500E+01
1.100E+01	3.500E+01	1.000E+00	2.500E-07	2.400E+01
1.200E+01	3.500E+01	1.000E+00	2.500E-07	2.300E+01
1.300E+01	3.500E+01	1.000E+00	2.500E-07	2.200E+01
1.400E+01	3.500E+01	1.000E+00	2.500E-07	2.100E+01
1.500E+01	3.500E+01	1.000E+00	2.500E-07	2.000E+01
1.600E+01	3.500E+01	1.000E+00	2.500E-07	1.900E+01
1.700E+01	3.500E+01	1.000E+00	2.500E-07	1.800E+01
1.800E+01	3.500E+01	1.000E+00	2.500E-07	1.700E+01
1.900E+01	3.500E+01	1.000E+00	2.500E-07	1.600E+01
2.000E+01	3.500E+01	1.000E+00	2.500E-07	1.500E+01
2.100E+01	3.500E+01	1.000E+00	2.500E-07	1.400E+01
2.200E+01	3.500E+01	1.000E+00	2.500E-07	1.300E+01
2.300E+01	3.500E+01	1.000E+00	2.500E-07	1.200E+01
2.400E+01	3.500E+01	1.000E+00	2.500E-07	1.100E+01
2.500E+01	3.500E+01	1.000E+00	2.500E-07	1.000E+01
2.600E+01	3.500E+01	1.000E+00	2.500E-07	9.000E+00
2.700E+01	3.500E+01	1.000E+00	2.500E-07	8.000E+00
2.800E+01	3.500E+01	1.000E+00	2.500E-07	7.000E+00
2.900E+01	3.500E+01	1.000E+00	2.500E-07	6.000E+00
3.000E+01	3.500E+01	1.000E+00	2.500E-07	5.000E+00
3.100E+01	3.500E+01	1.000E+00	2.500E-07	4.000E+00
3.200E+01	3.500E+01	1.000E+00	2.500E-07	3.000E+00
3.300E+01	3.500E+01	1.000E+00	2.500E-07	2.000E+00
3.400E+01	3.500E+01	1.000E+00	2.500E-07	1.000E+00
3.500E+01	3.500E+01	1.000E+00	2.501E-07	8.367E-03
3.600E+01	3.500E+01	1.029E+00	2.590E-07	7.000E-05
3.700E+01	3.500E+01	1.057E+00	2.681E-07	3.500E-05
3.800E+01	3.500E+01	1.086E+00	2.774E-07	2.333E-05
3.900E+01	3.500E+01	1.114E+00	2.868E-07	1.750E-05
4.000E+01	3.500E+01	1.143E+00	2.963E-07	1.400E-05
4.100E+01	3.500E+01	1.171E+00	3.060E-07	1.167E-05
4.200E+01	3.500E+01	1.200E+00	3.158E-07	1.000E-05
4.300E+01	3.500E+01	1.229E+00	3.258E-07	8.750E-06
4.400E+01	3.500E+01	1.257E+00	3.359E-07	7.778E-06
4.500E+01	3.500E+01	1.286E+00	3.462E-07	7.000E-06
4.600E+01	3.500E+01	1.314E+00	3.566E-07	6.364E-06
4.700E+01	3.500E+01	1.343E+00	3.672E-07	5.833E-06
4.800E+01	3.500E+01	1.371E+00	3.780E-07	5.385E-06
4.900E+01	3.500E+01	1.400E+00	3.889E-07	5.000E-06
5.000E+01	3.500E+01	1.429E+00	4.000E-07	4.667E-06
1.000E+00	3.600E+01	1.000E+00	2.500E-07	3.500E+01
2.000E+00	3.600E+01	1.000E+00	2.500E-07	3.400E+01
3.000E+00	3.600E+01	1.000E+00	2.500E-07	3.300E+01
4.000E+00	3.600E+01	1.000E+00	2.500E-07	3.200E+01
5.000E+00	3.600E+01	1.000E+00	2.500E-07	3.100E+01
6.000E+00	3.600E+01	1.000E+00	2.500E-07	3.000E+01
7.000E+00	3.600E+01	1.000E+00	2.500E-07	2.900E+01
8.000E+00	3.600E+01	1.000E+00	2.500E-07	2.800E+01
9.000E+00	3.600E+01	1.000E+00	2.500E-07	2.700E+01
1.000E+01	3.600E+01	1.000E+00	2.500E-07	2.600E+01
1.100E+01	3.600E+01	1.000E+00	2.500E-07	2.500E+01
1.200E+01	3.600E+01	1.000E+00	2.500E-07	2.400E+01
1.300E+01	3.600E+01	1.000E+00	2.500E-07	2.300E+01
1.400E+01	3.600E+01	1.000E+00	2.500E-07	2.200E+01
1.500E+01	3.600E+01	1.000E+00	2.500E-07	2.100E+01
1.600E+01	3.600E+01	1.000E+00	2.500E-07	2.000E+01
1.700E+01	3.600E+01	1.000E+00	2.500E-07	1.900E+01
1.800E+01	3.600E+01	1.000E+00	2.500E-07	1.800E+01
1.900E+01	3.600E+01	1.000E+00	2.500E-07	1.700E+01
2.000E+01	3.600E+01	1.000E+00	2.500E-07	1.600E+01
2.100E+01	3.600E+01	1.000E+00	2.500E-07	1.500E+01
2.200E+01	3.600E+01	1.000E+00	2.500E-07	1.400E+01
2.300E+01	3.600E+01	1.000E+00	2.500E-07	1.300E+01
2.400E+01	3.600E+01	1.000E+00	2.500E-07	1.200E+01
2.500E+01	3.600E+01	1.000E+00	2.500E-07	1.100E+01
2.600E+01	3.600E+01	1.000E+00	2.500E-07	1.000E+01
2.700E+01	3.600E+01	1.000E+00	2.500E-07	9.000E+00
2.800E+01	3.600E+01	1.000E+00	2.500E-07	8.000E+00
2.900E+01	3.600E+01	1.000E+00	2.500E-07	7.000E+00
3.000E+01	3.600E+01	1.000E+00	2.500E-07	6.000E+00
3.100E+01	3.600E+01	1.000E+00	2.500E-07	5.000E+00
3.200E+01	3.600E+01	1.000E+00	2.500E-07	4.000E+00
3.300E+01	3.600E+01	1.000E+00	2.500E-07	3.000E+00
3.400E+01	3.600E+01	1.000E+00	2.500E-07	2.000E+00
3.500E+01	3.600E+01	1.000E+00	2.500E-07	1.000E+00
3.600E+01	3.600E+01	1.000E+00	2.501E-07	8.485E-03
3.700E+01	3.600E+01	1.028E+00	2.587E-07	7.199E-05
3.800E+01	3.600E+01	1.056E+00	2.676E-07	3.600E-05
3.900E+01	3.600E+01	1.083E+00	2.766E-07	2.400E-05
4.000E+01	3.600E+01	1.111E+00	2.857E-07	1.800E-05
4.100E+01	3.600E+01	1.139E+00	2.950E-07	1.440E-05
4.200E+01	3.600E+01	1.167E+00	3.043E-07	1.200E-05
4.300E+01	3.600E+01	1.194E+00	3.139E-07	1.029E-05
4.400E+01	3.600E+01	1.222E+00	3.235E-07	9.000E-06
4.500E+01	3.600E+01	1.250E+00	3.333E-07	8.000E-06
4.600E+01	3.600E+01	1.278E+00	3.433E-07	7.200E-06
4.700E+01	3.600E+01	1.306E+00	3.534E-07	6.545E-06
4.800E+01	3.600E+01	1.333E+00	3.636E-07	6.000E-06
4.900E+01	3.600E+01	1.361E+00	3.740E-07	5.538E-06
5.000E+01	3.600E+01	1.389E+00	3.846E-07	5.143E-06
1.000E+00	3.700E+01	1.000E+00	2.500E-07	3.600E+01
2.000E+00	3.700E+01	1.000E+00	2.500E-07	3.500E+01
3.000E+00	3.700E+01	1.000E+00	2.500E-07	3.400E+01
4.000E+00	3.700E+01	1.000E+00	2.500E-07	3.300E+01
5.000E+00	3.700E+01	1.000E+00	2.500E-07	3.200E+01
6.000E+00	3.700E+01	1.000E+00	2.500E-07	3.100E+01
7.000E+00	3.700E+01	1.000E+00	2.500E-07	3.000E+01
8.000E+00	3.700E+01	1.000E+00	2.500E-07	2.900E+01
9.000E+00	3.700E+01	1.000E+00	2.500E-07	2.800E+01
1.000E+01	3.700E+01	1.000E+00	2.500E-07	2.700E+01
1.100E+01	3.700E+01	1.000E+00	2.500E-07	2.600E+01
1.200E+01	3.700E+01	1.000E+00	2.500E-07	2.500E+01
1.300E+01	3.700E+01	1.000E+00	2.500E-07	2.400E+01
1.400E+01	3.700E+01	1.000E+00	2.500E-07	2.300E+01
1.500E+01	3.700E+01	1.000E+00	2.500E-07	2.200E+01
1.600E+01	3.700E+01	1.000E+00	2.500E-07	2.100E+01
1.700E+01	3.700E+01	1.000E+00	2.500E-07	2.000E+01
1.800E+01	3.700E+01	1.000E+00	2.500E-07	1.900E+01
1.900E+01	3.700E+01	1.000E+00	2.500E-07	1.800E+01
2.000E+01	3.700E+01	1.000E+00	2.500E-07	1.700E+01
2.100E+01	3.700E+01	1.000E+00	2.500E-07	1.600E+01
2.200E+01	3.700E+01	1.000E+00	2.500E-07	1.500E+01
2.300E+01	3.700E+01	1.000E+00	2.500E-07	1.400E+01
2.400E+01	3.700E+01	1.000E+00	2.500E-07	1.300E+01
2.500E+01	3.700E+01	1.000E+00	2.500E-07	1.200E+01
2.600E+01	3.700E+01	1.000E+00	2.500E-07	1.100E+01
2.700E+01	3.700E+01	1.000E+00	2.500E-07	1.000E+01
2.800E+01	3.700E+01	1.000E+00	2.500E-07	9.000E+00
2.900E+01	3.700E+01	1.000E+00	2.500E-07	8.000E+00
3.000E+01	3.700E+01	1.000E+00	2.500E-07	7.000E+00
3.100E+01	3.700E+01	1.000E+00	2.500E-07	6.000E+00
3.200E+01	3.700E+01	1.000E+00	2.500E-07	5.000E+00
3.300E+01	3.700E+01	1.000E+00	2.500E-07	4.000E+00
3.400E+01	3.700E+01	1.000E+00	2.500E-07	3.000E+00
3.500E+01	3.700E+01	1.000E+00	2.500E-07	2.000E+00
3.600E+01	3.700E+01	1.000E+00	2.500E-07	1.000E+00
3.700E+01	3.700E+01	1.000E+00	2.501E-07	8.602E-03
3.800E+01	3.700E+01	1.027E+00	2.585E-07	7.399E-05
3.900E+01	3.700E+01	1.054E+00	2.671E-07	3.700E-05
4.000E+01	3.700E+01	1.081E+00	2.759E-07	2.467E-05
4.100E+01	3.700E+01	1.108E+00	2.847E-07	1.850E-05
4.200E+01	3.700E+01	1.135E+00	2.937E-07	1.480E-05
4.300E+01	3.700E+01	1.162E+00	3.028E-07	1.233E-05
4.400E+01	3.700E+01	1.189E+00	3.121E-07	1.057E-05
4.500E+01	3.700E+01	1.216E+00	3.214E-07	9.250E-06
4.600E+01	3.700E+01	1.243E+00	3.309E-07	8.222E-06
4.700E+01	3.700E+01	1.270E+00	3.406E-07	7.400E-06
4.800E+01	3.700E+01	1.297E+00	3.504E-07	6.727E-06
4.900E+01	3.700E+01	1.324E+00	3.603E-07	6.167E-06
5.000E+01	3.700E+01	1.351E+00	3.704E-07	5.692E-06
1.000E+00	3.800E+01	1.000E+00	2.500E-07	3.700E+01
2.000E+00	3.800E+01	1.000E+00	2.500E-07	3.600E+01
3.000E+00	3.800E+01	1.000E+00	2.500E-07	3.500E+01
4.000E+00	3.800E+01	1.000E+00	2.500E-07	3.400E+01
5.000E+00	3.800E+01	1.000E+00	2.500E-07	3.300E+01
6.000E+00	3.800E+01	1.000E+00	2.500E-07	3.200E+01
7.000E+00	3.800E+01	1.000E+00	2.500E-07	3.100E+01
8.000E+00	3.800E+01	1.000E+00	2.500E-07	3.000E+01
9.000E+00	3.800E+01	1.000E+00	2.500E-07	2.900E+01
1.000E+01	3.800E+01	1.000E+00	2.500E-07	2.800E+01
1.100E+01	3.800E+01	1.000E+00	2.500E-07	2.700E+01
1.200E+01	3.800E+01	1.000E+00	2.500E-07	2.600E+01
1.300E+01	3.800E+01	1.000E+00	2.500E-07	2.500E+01
1.400E+01	3.800E+01	1.000E+00	2.500E-07	2.400E+01
1.500E+01	3.800E+01	1.000E+00	2.500E-07	2.300E+01
1.600E+01	3.800E+01	1.000E+00	2.500E-07	2.200E+01
1.700E+01	3.800E+01	1.000E+00	2.500E-07	2.100E+01
1.800E+01	3.800E+01	1.000E+00	2.500E-07	2.000E+01
1.900E+01	3.800E+01	1.000E+00	2.500E-07	1.900E+01
2.000E+01	3.800E+01	1.000E+00	2.500E-07	1.800E+01
2.100E+01	3.800E+01	1.000E+00	2.500E-07	1.700E+01
2.200E+01	3.800E+01	1.000E+00	2.500E-07	1.600E+01
2.300E+01	3.800E+01	1.000E+00	2.500E-07	1.500E+01
2.400E+01	3.800E+01	1.000E+00	2.500E-07	1.400E+01
2.500E+01	3.800E+01	1.000E+00	2.500E-07	1.300E+01
2.600E+01	3.800E+01	1.000E+00	2.500E-07	1.200E+01
2.700E+01	3.800E+01	1.000E+00	2.500E-07	1.100E+01
2.800E+01	3.800E+01	1.000E+00	2.500E-07	1.000E+01
2.900E+01	3.800E+01	1.000E+00	2.500E-07	9.000E+00
3.000E+01	3.800E+01	1.000E+00	2.500E-07	8.000E+00
3.100E+01	3.800E+01	1.000E+00	2.500E-07	7.000E+00
3.200E+01	3.800E+01	1.000E+00	2.500E-07	6.000E+00
3.300E+01	3.800E+01	1.000E+00	2.500E-07	5.000E+00
3.400E+01	3.800E+01	1.000E+00	2.500E-07	4.000E+00
3.500E+01	3.800E+01	1.000E+00	2.500E-07	3.000E+00
3.600E+01	3.800E+01	1.000E+00	2.500E-07	2.000E+00
3.700E+01	3.800E+01	1.000E+00	2.500E-07	1.000E+00
3.800E+01	3.800E+01	1.000E+00	2.501E-07	8.718E-03
3.900E+01	3.800E+01	1.026E+00	2.583E-07	7.599E-05
4.000E+01	3.800E+01	1.053E+00	2.667E-07	3.800E-05
4.100E+01	3.800E+01	1.079E+00	2.752E-07	2.533E-05
4.200E+01	3.800E+01	1.105E+00	2.838E-07	1.900E-05
4.300E+01	3.800E+01	1.132E+00	2.925E-07	1.520E-05
4.400E+01	3.800E+01	1.158E+00	3.014E-07	1.267E-05
4.500E+01	3.800E+01	1.184E+00	3.103E-07	1.086E-05
4.600E+01	3.800E+01	1.211E+00	3.194E-07	9.500E-06
4.700E+01	3.800E+01	1.237E+00	3.287E-07	8.444E-06
4.800E+01	3.800E+01	1.263E+00	3.380E-07	7.600E-06
4.900E+01	3.800E+01	1.289E+00	3.475E-07	6.909E-06
5.000E+01	3.800E+01	1.316E+00	3.571E-07	6.333E-06
1.000E+00	3.900E+01	1.000E+00	2.500E-07	3.800E+01
2.000E+00	3.900E+01	1.000E+00	2.500E-07	3.700E+01
3.000E+00	3.900E+01	1.000E+00	2.500E-07	3.600E+01
4.000E+00	3.900E+01	1.000E+00	2.500E-07	3.500E+01
5.000E+00	3.900E+01	1.000E+00	2.500E-07	3.400E+01
6.000E+00	3.900E+01	1.000E+00	2.500E-07	3.300E+01
7.000E+00	3.900E+01	1.000E+00	2.500E-07	3.200E+01
8.000E+00	3.900E+01	1.000E+00	2.500E-07	3.100E+01
9.000E+00	3.900E+01	1.000E+00	2.500E-07	3.000E+01
1.000E+01	3.900E+01	1.000E+00	2.500E-07	2.900E+01
1.100E+01	3.900E+01	1.000E+00	2.500E-07	2.800E+01
1.200E+01	3.900E+01	1.000E+00	2.500E-07	2.700E+01
1.300E+01	3.900E+01	1.000E+00	2.500E-07	2.600E+01
1.400E+01	3.900E+01	1.000E+00	2.500E-07	2.500E+01
1.500E+01	3.900E+01	1.000E+00	2.500E-07	2.400E+01
1.600E+01	3.900E+01	1.000E+00	2.500E-07	2.300E+01
1.700E+01	3.900E+01	1.000E+00	2.500E-07	2.200E+01
1.800E+01	3.900E+01	1.000E+00	2.500E-07	2.100E+01
1.900E+01	3.900E+01	1.000E+00	2.500E-07	2.000E+01
2.000E+01	3.900E+01	1.000E+00	2.500E-07	1.900E+01
2.100E+01	3.900E+01	1.000E+00	2.500E-07	1.800E+01
2.200E+01	3.900E+01	1.000E+00	2.500E-07	1.700E+01
2.300E+01	3.900E+01	1.000E+00	2.500E-07	1.600E+01
2.400E+01	3.900E+01	1.000E+00	2.500E-07	1.500E+01
2.500E+01	3.900E+01	1.000E+00	2.500E-07	1.400E+01
2.600E+01	3.900E+01	1.000E+00	2.500E-07	1.300E+01
2.700E+01	3.900E+01	1.000E+00	2.500E-07	1.200E+01
2.800E+01	3.900E+01	1.000E+00	2.500E-07	1.100E+01
2.900E+01	3.900E+01	1.000E+00	2.500E-07	1.000E+01
3.000E+01	3.900E+01	1.000E+00	2.500E-07	9.000E+00
3.100E+01	3.900E+01	1.000E+00	2.500E-07	8.000E+00
3.200E+01	3.900E+01	1.000E+00	2.500E-07	7.000E+00
3.300E+01	3.900E+01	1.000E+00	2.500E-07	6.000E+00
3.400E+01	3.900E+01	1.000E+00	2.500E-07	5.000E+00
3.500E+01	3.900E+01	1.000E+00	2.500E-07	4.000E+00
3.600E+01	3.900E+01	1.000E+00	2.500E-07	3.000E+00
3.700E+01	3.900E+01	1.000E+00	2.500E-07	2.000E+00
3.800E+01	3.900E+01	1.000E+00	2.500E-07	1.000E+00
3.900E+01	3.900E+01	1.000E+00	2.501E-07	8.832E-03
4.000E+01	3.900E+01	1.026E+00	2.581E-07	7.799E-05
4.100E+01	3.900E+01	1.051E+00	2.662E-07	3.900E-05
4.200E+01	3.900E+01	1.077E+00	2.745E-07	2.600E-05
4.300E+01	3.900E+01	1.103E+00	2.829E-07	1.950E-05
4.400E+01	3.900E+01	1.128E+00	2.914E-07	1.560E-05
4.500E+01	3.900E+01	1.154E+00	3.000E-07	1.300E-05
4.600E+01	3.900E+01	1.179E+00	3.087E-07	1.114E-05
4.700E+01	3.900E+01	1.205E+00	3.176E-07	9.750E-06
4.800E+01	3.900E+01	1.231E+00	3.265E-07	8.667E-06
4.900E+01	3.900E+01	1.256E+00	3.356E-07	7.800E-06
5.000E+01	3.900E+01	1.282E+00	3.448E-07	7.091E-06
1.000E+00	4.000E+01	1.000E+00	2.500E-07	3.900E+01
2.000E+00	4.000E+01	1.000E+00	2.500E-07	3.800E+01
3.000E+00	4.000E+01	1.000E+00	2.500E-07	3.700E+01
4.000E+00	4.000E+01	1.000E+00	2.500E-07	3.600E+01
5.000E+00	4.000E+01	1.000E+00	2.500E-07	3.500E+01
6.000E+00	4.000E+01	1.000E+00	2.500E-07	3.400E+01
7.000E+00	4.000E+01	1.000E+00	2.500E-07	3.300E+01
8.000E+00	4.000E+01	1.000E+00	2.500E-07	3.200E+01
9.000E+00	4.000E+01	1.000E+00	2.500E-07	3.100E+01
1.000E+01	4.000E+01	1.000E+00	2.500E-07	3.000E+01
1.100E+01	4.000E+01	1.000E+00	2.500E-07	2.900E+01
1.200E+01	4.000E+01	1.000E+00	2.500E-07	2.800E+01
1.300E+01	4.000E+01	1.000E+00	2.500E-07	2.700E+01
1.400E+01	4.000E+01	1.000E+00	2.500E-07	2.600E+01
1.500E+01	4.000E+01	1.000E+00	2.500E-07	2.500E+01
1.600E+01	4.000E+01	1.000E+00	2.500E-07	2.400E+01
1.700E+01	4.000E+01	1.000E+00	2.500E-07	2.300E+01
1.800E+01	4.000E+01	1.000E+00	2.500E-07	2.200E+01
1.900E+01	4.000E+01	1.000E+00	2.500E-07	2.100E+01
2.000E+01	4.000E+01	1.000E+00	2.500E-07	2.000E+01
2.100E+01	4.000E+01	1.000E+00	2.500E-07	1.900E+01
2.200E+01	4.000E+01	1.000E+00	2.500E-07	1.800E+01
2.300E+01	4.000E+01	1.000E+00	2.500E-07	1.700E+01
2.400E+01	4.000E+01	1.000E+00	2.500E-07	1.600E+01
2.500E+01	4.000E+01	1.000E+00	2.500E-07	1.500E+01
2.600E+01	4.000E+01	1.000E+00	2.500E-07	1.400E+01
2.700E+01	4.000E+01	1.000E+00	2.500E-07	1.300E+01
2.800E+01	4.000E+01	1.000E+00	2.500E-07	1.200E+01
2.900E+01	4.000E+01	1.000E+00	2.500E-07	1.100E+01
3.000E+01	4.000E+01	1.000E+00	2.500E-07	1.000E+01
3.100E+01	4.000E+01	1.000E+00	2.500E-07	9.000E+00
3.200E+01	4.000E+01	1.000E+00	2.500E-07	8.000E+00
3.300E+01	4.000E+01	1.000E+00	2.500E-07	7.000E+00
3.400E+01	4.000E+01	1.000E+00	2.500E-07	6.000E+00
3.500E+01	4.000E+01	1.000E+00	2.500E-07	5.000E+00
3.600E+01	4.000E+01	1.000E+00	2.500E-07	4.000E+00
3.700E+01	4.000E+01	1.000E+00	2.500E-07	3.000E+00
3.800E+01	4.000E+01	1.000E+00	2.500E-07	2.000E+00
3.900E+01	4.000E+01	1.000E+00	2.500E-07	1.000E+00
4.000E+01	4.000E+01	1.000E+00	2.501E-07	8.944E-03
4.100E+01	4.000E+01	1.025E+00	2.579E-07	7.999E-05
4.200E+01	4.000E+01	1.050E+00	2.658E-07	4.000E-05
4.300E+01	4.000E+01	1.075E+00	2.739E-07	2.667E-05
4.400E+01	4.000E+01	1.100E+00	2.821E-07	2.000E-05
4.500E+01	4.000E+01	1.125E+00	2.903E-07	1.600E-05
4.600E+01	4.000E+01	1.150E+00	2.987E-07	1.333E-05
4.700E+01	4.000E+01	1.175E+00	3.072E-07	1.143E-05
4.800E+01	4.000E+01	1.200E+00	3.158E-07	1.000E-05
4.900E+01	4.000E+01	1.225E+00	3.245E-07	8.889E-06
5.000E+01	4.000E+01	1.250E+00	3.333E-07	8.000E-06
[truncated: 500 more rows]
