# Supplementary material for: Frequency switching between oscillatory homeostats and the regulation of p53
Source: PLoS One. 2020 May 20;15(5):e0227786. doi: 10.1371/journal.pone.0227786 (PMC7239446; doi:10.1371/journal.pone.0227786)
Supplement: S2 Gnuplot — A zip-file with a gnuplot script and avi video files showing interactive views of panels a-d in Fig 6. (ZIP) [file pone.0227786.s003.zip]

Archive with 30 entries (27 files):
- S2 Gnuplot/
- S2 Gnuplot/m3m5-Eave-surface.gp
- __MACOSX/
- __MACOSX/S2 Gnuplot/
- __MACOSX/S2 Gnuplot/._m3m5-Eave-surface.gp
- S2 Gnuplot/m3m5-Aave-surface.gp
- __MACOSX/S2 Gnuplot/._m3m5-Aave-surface.gp
- S2 Gnuplot/m3m5-Aave-surface.avi
- __MACOSX/S2 Gnuplot/._m3m5-Aave-surface.avi
- S2 Gnuplot/m3m5-amplitudeA.avi
- __MACOSX/S2 Gnuplot/._m3m5-amplitudeA.avi
- S2 Gnuplot/TOPOp-m3m5v2-01.txt
- __MACOSX/S2 Gnuplot/._TOPOp-m3m5v2-01.txt
- S2 Gnuplot/m3m5-amplitudeA.gp
- __MACOSX/S2 Gnuplot/._m3m5-amplitudeA.gp
- S2 Gnuplot/TOPO-Aave-m3m5v2-01.txt
- __MACOSX/S2 Gnuplot/._TOPO-Aave-m3m5v2-01.txt
- S2 Gnuplot/m3m5-Eave-surface.avi
- __MACOSX/S2 Gnuplot/._m3m5-Eave-surface.avi
- S2 Gnuplot/TOPO-Eave-m3m5v2-01.txt
- __MACOSX/S2 Gnuplot/._TOPO-Eave-m3m5v2-01.txt
- S2 Gnuplot/TOPO-ampl-m3m5v2-01.txt
- __MACOSX/S2 Gnuplot/._TOPO-ampl-m3m5v2-01.txt
- S2 Gnuplot/m3m5-periodA-surface.gp
- __MACOSX/S2 Gnuplot/._m3m5-periodA-surface.gp
- S2 Gnuplot/ReadMe.txt
- __MACOSX/S2 Gnuplot/._ReadMe.txt
- S2 Gnuplot/m3m5-periodA-surface.avi
- __MACOSX/S2 Gnuplot/._m3m5-periodA-surface.avi
- __MACOSX/._S2 Gnuplot
