# Supplementary material for: Frequency switching between oscillatory homeostats and the regulation of p53
Source: PLoS One. 2020 May 20;15(5):e0227786. doi: 10.1371/journal.pone.0227786 (PMC7239446; doi:10.1371/journal.pone.0227786)
Supplement: S2 Gnuplot — A zip-file with a gnuplot script and avi video files showing interactive views of panels a-d in Fig 6. (ZIP) [file pone.0227786.s003.zip › S2 Gnuplot/m3m5-Eave-surface.gp]

set term x11 font "Arial, 18"
set xtics font "Arial, 18"
set ytics font "Arial, 18"
set ztics font "Arial, 18"
set xlabel "k_1" font "Arial, 18"
set ylabel "k_2" font "Arial, 18"
set zlabel "<E>" font "Arial, 18" rotate by 90
set dgrid3d 37,37
set grid
set hidden3d
set style fill transparent solid 0.60 noborder
splot "TOPO-Eave-m3m5v2-01.txt" u 1:2:4 w lines title "<E_{out}>","TOPO-Eave-m3m5v2-01.txt" u 1:2:5 w lines title "<E_{in}>"
