# Supplementary material for: Frequency switching between oscillatory homeostats and the regulation of p53
Source: PLoS One. 2020 May 20;15(5):e0227786. doi: 10.1371/journal.pone.0227786 (PMC7239446; doi:10.1371/journal.pone.0227786)
Supplement: S2 Gnuplot — A zip-file with a gnuplot script and avi video files showing interactive views of panels a-d in Fig 6. (ZIP) [file pone.0227786.s003.zip › S2 Gnuplot/TOPOp-m3m5v2-01.txt]

1.000E+00	1.000E+00	5.550E+00
1.250E+00	1.000E+00	5.130E+00
1.500E+00	1.000E+00	5.130E+00
1.750E+00	1.000E+00	5.130E+00
2.000E+00	1.000E+00	5.130E+00
2.250E+00	1.000E+00	5.130E+00
2.500E+00	1.000E+00	5.130E+00
2.750E+00	1.000E+00	5.130E+00
3.000E+00	1.000E+00	5.130E+00
3.250E+00	1.000E+00	5.130E+00
3.500E+00	1.000E+00	5.130E+00
3.750E+00	1.000E+00	5.130E+00
4.000E+00	1.000E+00	5.130E+00
4.250E+00	1.000E+00	5.130E+00
4.500E+00	1.000E+00	5.130E+00
4.750E+00	1.000E+00	5.130E+00
5.000E+00	1.000E+00	5.130E+00
5.250E+00	1.000E+00	5.130E+00
5.500E+00	1.000E+00	5.130E+00
5.750E+00	1.000E+00	5.130E+00
6.000E+00	1.000E+00	5.130E+00
6.250E+00	1.000E+00	5.130E+00
6.500E+00	1.000E+00	5.130E+00
6.750E+00	1.000E+00	5.130E+00
7.000E+00	1.000E+00	5.130E+00
7.250E+00	1.000E+00	5.130E+00
7.500E+00	1.000E+00	5.130E+00
7.750E+00	1.000E+00	5.130E+00
8.000E+00	1.000E+00	5.130E+00
8.250E+00	1.000E+00	5.130E+00
8.500E+00	1.000E+00	5.130E+00
8.750E+00	1.000E+00	5.130E+00
9.000E+00	1.000E+00	5.130E+00
9.250E+00	1.000E+00	5.130E+00
9.500E+00	1.000E+00	5.130E+00
9.750E+00	1.000E+00	5.130E+00
1.000E+01	1.000E+00	5.130E+00
1.000E+00	1.250E+00	2.399E+01
1.250E+00	1.250E+00	5.550E+00
1.500E+00	1.250E+00	5.130E+00
1.750E+00	1.250E+00	5.130E+00
2.000E+00	1.250E+00	5.130E+00
2.250E+00	1.250E+00	5.130E+00
2.500E+00	1.250E+00	5.130E+00
2.750E+00	1.250E+00	5.130E+00
3.000E+00	1.250E+00	5.130E+00
3.250E+00	1.250E+00	5.130E+00
3.500E+00	1.250E+00	5.130E+00
3.750E+00	1.250E+00	5.130E+00
4.000E+00	1.250E+00	5.130E+00
4.250E+00	1.250E+00	5.130E+00
4.500E+00	1.250E+00	5.130E+00
4.750E+00	1.250E+00	5.130E+00
5.000E+00	1.250E+00	5.130E+00
5.250E+00	1.250E+00	5.130E+00
5.500E+00	1.250E+00	5.130E+00
5.750E+00	1.250E+00	5.130E+00
6.000E+00	1.250E+00	5.130E+00
6.250E+00	1.250E+00	5.130E+00
6.500E+00	1.250E+00	5.130E+00
6.750E+00	1.250E+00	5.130E+00
7.000E+00	1.250E+00	5.130E+00
7.250E+00	1.250E+00	5.130E+00
7.500E+00	1.250E+00	5.130E+00
7.750E+00	1.250E+00	5.130E+00
8.000E+00	1.250E+00	5.130E+00
8.250E+00	1.250E+00	5.130E+00
8.500E+00	1.250E+00	5.130E+00
8.750E+00	1.250E+00	5.130E+00
9.000E+00	1.250E+00	5.130E+00
9.250E+00	1.250E+00	5.130E+00
9.500E+00	1.250E+00	5.130E+00
9.750E+00	1.250E+00	5.130E+00
1.000E+01	1.250E+00	5.130E+00
1.000E+00	1.500E+00	2.402E+01
1.250E+00	1.500E+00	2.399E+01
1.500E+00	1.500E+00	5.550E+00
1.750E+00	1.500E+00	5.130E+00
2.000E+00	1.500E+00	5.130E+00
2.250E+00	1.500E+00	5.130E+00
2.500E+00	1.500E+00	5.130E+00
2.750E+00	1.500E+00	5.130E+00
3.000E+00	1.500E+00	5.130E+00
3.250E+00	1.500E+00	5.130E+00
3.500E+00	1.500E+00	5.130E+00
3.750E+00	1.500E+00	5.130E+00
4.000E+00	1.500E+00	5.130E+00
4.250E+00	1.500E+00	5.130E+00
4.500E+00	1.500E+00	5.130E+00
4.750E+00	1.500E+00	5.130E+00
5.000E+00	1.500E+00	5.130E+00
5.250E+00	1.500E+00	5.130E+00
5.500E+00	1.500E+00	5.130E+00
5.750E+00	1.500E+00	5.130E+00
6.000E+00	1.500E+00	5.130E+00
6.250E+00	1.500E+00	5.130E+00
6.500E+00	1.500E+00	5.130E+00
6.750E+00	1.500E+00	5.130E+00
7.000E+00	1.500E+00	5.130E+00
7.250E+00	1.500E+00	5.130E+00
7.500E+00	1.500E+00	5.130E+00
7.750E+00	1.500E+00	5.130E+00
8.000E+00	1.500E+00	5.130E+00
8.250E+00	1.500E+00	5.130E+00
8.500E+00	1.500E+00	5.130E+00
8.750E+00	1.500E+00	5.130E+00
9.000E+00	1.500E+00	5.130E+00
9.250E+00	1.500E+00	5.130E+00
9.500E+00	1.500E+00	5.130E+00
9.750E+00	1.500E+00	5.130E+00
1.000E+01	1.500E+00	5.130E+00
1.000E+00	1.750E+00	2.402E+01
1.250E+00	1.750E+00	2.402E+01
1.500E+00	1.750E+00	2.399E+01
1.750E+00	1.750E+00	5.550E+00
2.000E+00	1.750E+00	5.130E+00
2.250E+00	1.750E+00	5.130E+00
2.500E+00	1.750E+00	5.130E+00
2.750E+00	1.750E+00	5.130E+00
3.000E+00	1.750E+00	5.130E+00
3.250E+00	1.750E+00	5.130E+00
3.500E+00	1.750E+00	5.130E+00
3.750E+00	1.750E+00	5.130E+00
4.000E+00	1.750E+00	5.130E+00
4.250E+00	1.750E+00	5.130E+00
4.500E+00	1.750E+00	5.130E+00
4.750E+00	1.750E+00	5.130E+00
5.000E+00	1.750E+00	5.130E+00
5.250E+00	1.750E+00	5.130E+00
5.500E+00	1.750E+00	5.130E+00
5.750E+00	1.750E+00	5.130E+00
6.000E+00	1.750E+00	5.130E+00
6.250E+00	1.750E+00	5.130E+00
6.500E+00	1.750E+00	5.130E+00
6.750E+00	1.750E+00	5.130E+00
7.000E+00	1.750E+00	5.130E+00
7.250E+00	1.750E+00	5.130E+00
7.500E+00	1.750E+00	5.130E+00
7.750E+00	1.750E+00	5.130E+00
8.000E+00	1.750E+00	5.130E+00
8.250E+00	1.750E+00	5.130E+00
8.500E+00	1.750E+00	5.130E+00
8.750E+00	1.750E+00	5.130E+00
9.000E+00	1.750E+00	5.130E+00
9.250E+00	1.750E+00	5.130E+00
9.500E+00	1.750E+00	5.130E+00
9.750E+00	1.750E+00	5.130E+00
1.000E+01	1.750E+00	5.130E+00
1.000E+00	2.000E+00	2.401E+01
1.250E+00	2.000E+00	2.402E+01
1.500E+00	2.000E+00	2.402E+01
1.750E+00	2.000E+00	2.399E+01
2.000E+00	2.000E+00	5.550E+00
2.250E+00	2.000E+00	5.130E+00
2.500E+00	2.000E+00	5.130E+00
2.750E+00	2.000E+00	5.130E+00
3.000E+00	2.000E+00	5.130E+00
3.250E+00	2.000E+00	5.130E+00
3.500E+00	2.000E+00	5.130E+00
3.750E+00	2.000E+00	5.130E+00
4.000E+00	2.000E+00	5.130E+00
4.250E+00	2.000E+00	5.130E+00
4.500E+00	2.000E+00	5.130E+00
4.750E+00	2.000E+00	5.130E+00
5.000E+00	2.000E+00	5.130E+00
5.250E+00	2.000E+00	5.130E+00
5.500E+00	2.000E+00	5.130E+00
5.750E+00	2.000E+00	5.130E+00
6.000E+00	2.000E+00	5.130E+00
6.250E+00	2.000E+00	5.130E+00
6.500E+00	2.000E+00	5.130E+00
6.750E+00	2.000E+00	5.130E+00
7.000E+00	2.000E+00	5.130E+00
7.250E+00	2.000E+00	5.130E+00
7.500E+00	2.000E+00	5.130E+00
7.750E+00	2.000E+00	5.130E+00
8.000E+00	2.000E+00	5.130E+00
8.250E+00	2.000E+00	5.130E+00
8.500E+00	2.000E+00	5.130E+00
8.750E+00	2.000E+00	5.130E+00
9.000E+00	2.000E+00	5.130E+00
9.250E+00	2.000E+00	5.130E+00
9.500E+00	2.000E+00	5.130E+00
9.750E+00	2.000E+00	5.130E+00
1.000E+01	2.000E+00	5.130E+00
1.000E+00	2.250E+00	2.401E+01
1.250E+00	2.250E+00	2.401E+01
1.500E+00	2.250E+00	2.402E+01
1.750E+00	2.250E+00	2.402E+01
2.000E+00	2.250E+00	2.399E+01
2.250E+00	2.250E+00	5.550E+00
2.500E+00	2.250E+00	5.130E+00
2.750E+00	2.250E+00	5.130E+00
3.000E+00	2.250E+00	5.130E+00
3.250E+00	2.250E+00	5.130E+00
3.500E+00	2.250E+00	5.130E+00
3.750E+00	2.250E+00	5.130E+00
4.000E+00	2.250E+00	5.130E+00
4.250E+00	2.250E+00	5.130E+00
4.500E+00	2.250E+00	5.130E+00
4.750E+00	2.250E+00	5.130E+00
5.000E+00	2.250E+00	5.130E+00
5.250E+00	2.250E+00	5.130E+00
5.500E+00	2.250E+00	5.130E+00
5.750E+00	2.250E+00	5.130E+00
6.000E+00	2.250E+00	5.130E+00
6.250E+00	2.250E+00	5.130E+00
6.500E+00	2.250E+00	5.130E+00
6.750E+00	2.250E+00	5.130E+00
7.000E+00	2.250E+00	5.130E+00
7.250E+00	2.250E+00	5.130E+00
7.500E+00	2.250E+00	5.130E+00
7.750E+00	2.250E+00	5.130E+00
8.000E+00	2.250E+00	5.130E+00
8.250E+00	2.250E+00	5.130E+00
8.500E+00	2.250E+00	5.130E+00
8.750E+00	2.250E+00	5.130E+00
9.000E+00	2.250E+00	5.130E+00
9.250E+00	2.250E+00	5.130E+00
9.500E+00	2.250E+00	5.130E+00
9.750E+00	2.250E+00	5.130E+00
1.000E+01	2.250E+00	5.130E+00
1.000E+00	2.500E+00	2.401E+01
1.250E+00	2.500E+00	2.401E+01
1.500E+00	2.500E+00	2.401E+01
1.750E+00	2.500E+00	2.402E+01
2.000E+00	2.500E+00	2.402E+01
2.250E+00	2.500E+00	2.399E+01
2.500E+00	2.500E+00	5.550E+00
2.750E+00	2.500E+00	5.130E+00
3.000E+00	2.500E+00	5.130E+00
3.250E+00	2.500E+00	5.130E+00
3.500E+00	2.500E+00	5.130E+00
3.750E+00	2.500E+00	5.130E+00
4.000E+00	2.500E+00	5.130E+00
4.250E+00	2.500E+00	5.130E+00
4.500E+00	2.500E+00	5.130E+00
4.750E+00	2.500E+00	5.130E+00
5.000E+00	2.500E+00	5.130E+00
5.250E+00	2.500E+00	5.130E+00
5.500E+00	2.500E+00	5.130E+00
5.750E+00	2.500E+00	5.130E+00
6.000E+00	2.500E+00	5.130E+00
6.250E+00	2.500E+00	5.130E+00
6.500E+00	2.500E+00	5.130E+00
6.750E+00	2.500E+00	5.130E+00
7.000E+00	2.500E+00	5.130E+00
7.250E+00	2.500E+00	5.130E+00
7.500E+00	2.500E+00	5.130E+00
7.750E+00	2.500E+00	5.130E+00
8.000E+00	2.500E+00	5.130E+00
8.250E+00	2.500E+00	5.130E+00
8.500E+00	2.500E+00	5.130E+00
8.750E+00	2.500E+00	5.130E+00
9.000E+00	2.500E+00	5.130E+00
9.250E+00	2.500E+00	5.130E+00
9.500E+00	2.500E+00	5.130E+00
9.750E+00	2.500E+00	5.130E+00
1.000E+01	2.500E+00	5.130E+00
1.000E+00	2.750E+00	2.402E+01
1.250E+00	2.750E+00	2.401E+01
1.500E+00	2.750E+00	2.401E+01
1.750E+00	2.750E+00	2.401E+01
2.000E+00	2.750E+00	2.402E+01
2.250E+00	2.750E+00	2.402E+01
2.500E+00	2.750E+00	2.399E+01
2.750E+00	2.750E+00	5.550E+00
3.000E+00	2.750E+00	5.130E+00
3.250E+00	2.750E+00	5.130E+00
3.500E+00	2.750E+00	5.130E+00
3.750E+00	2.750E+00	5.130E+00
4.000E+00	2.750E+00	5.130E+00
4.250E+00	2.750E+00	5.130E+00
4.500E+00	2.750E+00	5.130E+00
4.750E+00	2.750E+00	5.130E+00
5.000E+00	2.750E+00	5.130E+00
5.250E+00	2.750E+00	5.130E+00
5.500E+00	2.750E+00	5.130E+00
5.750E+00	2.750E+00	5.130E+00
6.000E+00	2.750E+00	5.130E+00
6.250E+00	2.750E+00	5.130E+00
6.500E+00	2.750E+00	5.130E+00
6.750E+00	2.750E+00	5.130E+00
7.000E+00	2.750E+00	5.130E+00
7.250E+00	2.750E+00	5.130E+00
7.500E+00	2.750E+00	5.130E+00
7.750E+00	2.750E+00	5.130E+00
8.000E+00	2.750E+00	5.130E+00
8.250E+00	2.750E+00	5.130E+00
8.500E+00	2.750E+00	5.130E+00
8.750E+00	2.750E+00	5.130E+00
9.000E+00	2.750E+00	5.130E+00
9.250E+00	2.750E+00	5.130E+00
9.500E+00	2.750E+00	5.130E+00
9.750E+00	2.750E+00	5.130E+00
1.000E+01	2.750E+00	5.130E+00
1.000E+00	3.000E+00	2.401E+01
1.250E+00	3.000E+00	2.402E+01
1.500E+00	3.000E+00	2.401E+01
1.750E+00	3.000E+00	2.401E+01
2.000E+00	3.000E+00	2.401E+01
2.250E+00	3.000E+00	2.402E+01
2.500E+00	3.000E+00	2.402E+01
2.750E+00	3.000E+00	2.399E+01
3.000E+00	3.000E+00	5.550E+00
3.250E+00	3.000E+00	5.130E+00
3.500E+00	3.000E+00	5.130E+00
3.750E+00	3.000E+00	5.130E+00
4.000E+00	3.000E+00	5.130E+00
4.250E+00	3.000E+00	5.130E+00
4.500E+00	3.000E+00	5.130E+00
4.750E+00	3.000E+00	5.130E+00
5.000E+00	3.000E+00	5.130E+00
5.250E+00	3.000E+00	5.130E+00
5.500E+00	3.000E+00	5.130E+00
5.750E+00	3.000E+00	5.130E+00
6.000E+00	3.000E+00	5.130E+00
6.250E+00	3.000E+00	5.130E+00
6.500E+00	3.000E+00	5.130E+00
6.750E+00	3.000E+00	5.130E+00
7.000E+00	3.000E+00	5.130E+00
7.250E+00	3.000E+00	5.130E+00
7.500E+00	3.000E+00	5.130E+00
7.750E+00	3.000E+00	5.130E+00
8.000E+00	3.000E+00	5.130E+00
8.250E+00	3.000E+00	5.130E+00
8.500E+00	3.000E+00	5.130E+00
8.750E+00	3.000E+00	5.130E+00
9.000E+00	3.000E+00	5.130E+00
9.250E+00	3.000E+00	5.130E+00
9.500E+00	3.000E+00	5.130E+00
9.750E+00	3.000E+00	5.130E+00
1.000E+01	3.000E+00	5.130E+00
1.000E+00	3.250E+00	2.402E+01
1.250E+00	3.250E+00	2.402E+01
1.500E+00	3.250E+00	2.402E+01
1.750E+00	3.250E+00	2.401E+01
2.000E+00	3.250E+00	2.401E+01
2.250E+00	3.250E+00	2.401E+01
2.500E+00	3.250E+00	2.402E+01
2.750E+00	3.250E+00	2.402E+01
3.000E+00	3.250E+00	2.399E+01
3.250E+00	3.250E+00	5.550E+00
3.500E+00	3.250E+00	5.130E+00
3.750E+00	3.250E+00	5.130E+00
4.000E+00	3.250E+00	5.130E+00
4.250E+00	3.250E+00	5.130E+00
4.500E+00	3.250E+00	5.130E+00
4.750E+00	3.250E+00	5.130E+00
5.000E+00	3.250E+00	5.130E+00
5.250E+00	3.250E+00	5.130E+00
5.500E+00	3.250E+00	5.130E+00
5.750E+00	3.250E+00	5.130E+00
6.000E+00	3.250E+00	5.130E+00
6.250E+00	3.250E+00	5.130E+00
6.500E+00	3.250E+00	5.130E+00
6.750E+00	3.250E+00	5.130E+00
7.000E+00	3.250E+00	5.130E+00
7.250E+00	3.250E+00	5.130E+00
7.500E+00	3.250E+00	5.130E+00
7.750E+00	3.250E+00	5.130E+00
8.000E+00	3.250E+00	5.130E+00
8.250E+00	3.250E+00	5.130E+00
8.500E+00	3.250E+00	5.130E+00
8.750E+00	3.250E+00	5.130E+00
9.000E+00	3.250E+00	5.130E+00
9.250E+00	3.250E+00	5.130E+00
9.500E+00	3.250E+00	5.130E+00
9.750E+00	3.250E+00	5.130E+00
1.000E+01	3.250E+00	5.130E+00
1.000E+00	3.500E+00	2.401E+01
1.250E+00	3.500E+00	2.402E+01
1.500E+00	3.500E+00	2.402E+01
1.750E+00	3.500E+00	2.402E+01
2.000E+00	3.500E+00	2.401E+01
2.250E+00	3.500E+00	2.401E+01
2.500E+00	3.500E+00	2.401E+01
2.750E+00	3.500E+00	2.402E+01
3.000E+00	3.500E+00	2.402E+01
3.250E+00	3.500E+00	2.399E+01
3.500E+00	3.500E+00	5.550E+00
3.750E+00	3.500E+00	5.130E+00
4.000E+00	3.500E+00	5.130E+00
4.250E+00	3.500E+00	5.130E+00
4.500E+00	3.500E+00	5.130E+00
4.750E+00	3.500E+00	5.130E+00
5.000E+00	3.500E+00	5.130E+00
5.250E+00	3.500E+00	5.130E+00
5.500E+00	3.500E+00	5.130E+00
5.750E+00	3.500E+00	5.130E+00
6.000E+00	3.500E+00	5.130E+00
6.250E+00	3.500E+00	5.130E+00
6.500E+00	3.500E+00	5.130E+00
6.750E+00	3.500E+00	5.130E+00
7.000E+00	3.500E+00	5.130E+00
7.250E+00	3.500E+00	5.130E+00
7.500E+00	3.500E+00	5.130E+00
7.750E+00	3.500E+00	5.130E+00
8.000E+00	3.500E+00	5.130E+00
8.250E+00	3.500E+00	5.130E+00
8.500E+00	3.500E+00	5.130E+00
8.750E+00	3.500E+00	5.130E+00
9.000E+00	3.500E+00	5.130E+00
9.250E+00	3.500E+00	5.130E+00
9.500E+00	3.500E+00	5.130E+00
9.750E+00	3.500E+00	5.130E+00
1.000E+01	3.500E+00	5.130E+00
1.000E+00	3.750E+00	2.401E+01
1.250E+00	3.750E+00	2.401E+01
1.500E+00	3.750E+00	2.402E+01
1.750E+00	3.750E+00	2.402E+01
2.000E+00	3.750E+00	2.402E+01
2.250E+00	3.750E+00	2.401E+01
2.500E+00	3.750E+00	2.401E+01
2.750E+00	3.750E+00	2.401E+01
3.000E+00	3.750E+00	2.402E+01
3.250E+00	3.750E+00	2.402E+01
3.500E+00	3.750E+00	2.399E+01
3.750E+00	3.750E+00	5.550E+00
4.000E+00	3.750E+00	5.130E+00
4.250E+00	3.750E+00	5.130E+00
4.500E+00	3.750E+00	5.130E+00
4.750E+00	3.750E+00	5.130E+00
5.000E+00	3.750E+00	5.130E+00
5.250E+00	3.750E+00	5.130E+00
5.500E+00	3.750E+00	5.130E+00
5.750E+00	3.750E+00	5.130E+00
6.000E+00	3.750E+00	5.130E+00
6.250E+00	3.750E+00	5.130E+00
6.500E+00	3.750E+00	5.130E+00
6.750E+00	3.750E+00	5.130E+00
7.000E+00	3.750E+00	5.130E+00
7.250E+00	3.750E+00	5.130E+00
7.500E+00	3.750E+00	5.130E+00
7.750E+00	3.750E+00	5.130E+00
8.000E+00	3.750E+00	5.130E+00
8.250E+00	3.750E+00	5.130E+00
8.500E+00	3.750E+00	5.130E+00
8.750E+00	3.750E+00	5.130E+00
9.000E+00	3.750E+00	5.130E+00
9.250E+00	3.750E+00	5.130E+00
9.500E+00	3.750E+00	5.130E+00
9.750E+00	3.750E+00	5.130E+00
1.000E+01	3.750E+00	5.130E+00
1.000E+00	4.000E+00	2.401E+01
1.250E+00	4.000E+00	2.401E+01
1.500E+00	4.000E+00	2.401E+01
1.750E+00	4.000E+00	2.402E+01
2.000E+00	4.000E+00	2.402E+01
2.250E+00	4.000E+00	2.402E+01
2.500E+00	4.000E+00	2.401E+01
2.750E+00	4.000E+00	2.401E+01
3.000E+00	4.000E+00	2.401E+01
3.250E+00	4.000E+00	2.402E+01
3.500E+00	4.000E+00	2.402E+01
3.750E+00	4.000E+00	2.399E+01
4.000E+00	4.000E+00	5.550E+00
4.250E+00	4.000E+00	5.130E+00
4.500E+00	4.000E+00	5.130E+00
4.750E+00	4.000E+00	5.130E+00
5.000E+00	4.000E+00	5.130E+00
5.250E+00	4.000E+00	5.130E+00
5.500E+00	4.000E+00	5.130E+00
5.750E+00	4.000E+00	5.130E+00
6.000E+00	4.000E+00	5.130E+00
6.250E+00	4.000E+00	5.130E+00
6.500E+00	4.000E+00	5.130E+00
6.750E+00	4.000E+00	5.130E+00
7.000E+00	4.000E+00	5.130E+00
7.250E+00	4.000E+00	5.130E+00
7.500E+00	4.000E+00	5.130E+00
7.750E+00	4.000E+00	5.130E+00
8.000E+00	4.000E+00	5.130E+00
8.250E+00	4.000E+00	5.130E+00
8.500E+00	4.000E+00	5.130E+00
8.750E+00	4.000E+00	5.130E+00
9.000E+00	4.000E+00	5.130E+00
9.250E+00	4.000E+00	5.130E+00
9.500E+00	4.000E+00	5.130E+00
9.750E+00	4.000E+00	5.130E+00
1.000E+01	4.000E+00	5.130E+00
1.000E+00	4.250E+00	2.402E+01
1.250E+00	4.250E+00	2.401E+01
1.500E+00	4.250E+00	2.401E+01
1.750E+00	4.250E+00	2.401E+01
2.000E+00	4.250E+00	2.402E+01
2.250E+00	4.250E+00	2.402E+01
2.500E+00	4.250E+00	2.402E+01
2.750E+00	4.250E+00	2.401E+01
3.000E+00	4.250E+00	2.401E+01
3.250E+00	4.250E+00	2.401E+01
3.500E+00	4.250E+00	2.402E+01
3.750E+00	4.250E+00	2.402E+01
4.000E+00	4.250E+00	2.399E+01
4.250E+00	4.250E+00	5.550E+00
4.500E+00	4.250E+00	5.130E+00
4.750E+00	4.250E+00	5.130E+00
5.000E+00	4.250E+00	5.130E+00
5.250E+00	4.250E+00	5.130E+00
5.500E+00	4.250E+00	5.130E+00
5.750E+00	4.250E+00	5.130E+00
6.000E+00	4.250E+00	5.130E+00
6.250E+00	4.250E+00	5.130E+00
6.500E+00	4.250E+00	5.130E+00
6.750E+00	4.250E+00	5.130E+00
7.000E+00	4.250E+00	5.130E+00
7.250E+00	4.250E+00	5.130E+00
7.500E+00	4.250E+00	5.130E+00
7.750E+00	4.250E+00	5.130E+00
8.000E+00	4.250E+00	5.130E+00
8.250E+00	4.250E+00	5.130E+00
8.500E+00	4.250E+00	5.130E+00
8.750E+00	4.250E+00	5.130E+00
9.000E+00	4.250E+00	5.130E+00
9.250E+00	4.250E+00	5.130E+00
9.500E+00	4.250E+00	5.130E+00
9.750E+00	4.250E+00	5.130E+00
1.000E+01	4.250E+00	5.130E+00
1.000E+00	4.500E+00	2.402E+01
1.250E+00	4.500E+00	2.402E+01
1.500E+00	4.500E+00	2.401E+01
1.750E+00	4.500E+00	2.401E+01
2.000E+00	4.500E+00	2.401E+01
2.250E+00	4.500E+00	2.402E+01
2.500E+00	4.500E+00	2.402E+01
2.750E+00	4.500E+00	2.402E+01
3.000E+00	4.500E+00	2.401E+01
3.250E+00	4.500E+00	2.401E+01
3.500E+00	4.500E+00	2.401E+01
3.750E+00	4.500E+00	2.402E+01
4.000E+00	4.500E+00	2.402E+01
4.250E+00	4.500E+00	2.399E+01
4.500E+00	4.500E+00	5.550E+00
4.750E+00	4.500E+00	5.130E+00
5.000E+00	4.500E+00	5.130E+00
5.250E+00	4.500E+00	5.130E+00
5.500E+00	4.500E+00	5.130E+00
5.750E+00	4.500E+00	5.130E+00
6.000E+00	4.500E+00	5.130E+00
6.250E+00	4.500E+00	5.130E+00
6.500E+00	4.500E+00	5.130E+00
6.750E+00	4.500E+00	5.130E+00
7.000E+00	4.500E+00	5.130E+00
7.250E+00	4.500E+00	5.130E+00
7.500E+00	4.500E+00	5.130E+00
7.750E+00	4.500E+00	5.130E+00
8.000E+00	4.500E+00	5.130E+00
8.250E+00	4.500E+00	5.130E+00
8.500E+00	4.500E+00	5.130E+00
8.750E+00	4.500E+00	5.130E+00
9.000E+00	4.500E+00	5.130E+00
9.250E+00	4.500E+00	5.130E+00
9.500E+00	4.500E+00	5.130E+00
9.750E+00	4.500E+00	5.130E+00
1.000E+01	4.500E+00	5.130E+00
1.000E+00	4.750E+00	2.402E+01
1.250E+00	4.750E+00	2.402E+01
1.500E+00	4.750E+00	2.402E+01
1.750E+00	4.750E+00	2.401E+01
2.000E+00	4.750E+00	2.401E+01
2.250E+00	4.750E+00	2.401E+01
2.500E+00	4.750E+00	2.402E+01
2.750E+00	4.750E+00	2.402E+01
3.000E+00	4.750E+00	2.402E+01
3.250E+00	4.750E+00	2.401E+01
3.500E+00	4.750E+00	2.401E+01
3.750E+00	4.750E+00	2.401E+01
4.000E+00	4.750E+00	2.402E+01
4.250E+00	4.750E+00	2.402E+01
4.500E+00	4.750E+00	2.399E+01
4.750E+00	4.750E+00	5.550E+00
5.000E+00	4.750E+00	5.130E+00
5.250E+00	4.750E+00	5.130E+00
5.500E+00	4.750E+00	5.130E+00
5.750E+00	4.750E+00	5.130E+00
6.000E+00	4.750E+00	5.130E+00
6.250E+00	4.750E+00	5.130E+00
6.500E+00	4.750E+00	5.130E+00
6.750E+00	4.750E+00	5.130E+00
7.000E+00	4.750E+00	5.130E+00
7.250E+00	4.750E+00	5.130E+00
7.500E+00	4.750E+00	5.130E+00
7.750E+00	4.750E+00	5.130E+00
8.000E+00	4.750E+00	5.130E+00
8.250E+00	4.750E+00	5.130E+00
8.500E+00	4.750E+00	5.130E+00
8.750E+00	4.750E+00	5.130E+00
9.000E+00	4.750E+00	5.130E+00
9.250E+00	4.750E+00	5.130E+00
9.500E+00	4.750E+00	5.130E+00
9.750E+00	4.750E+00	5.130E+00
1.000E+01	4.750E+00	5.130E+00
1.000E+00	5.000E+00	2.401E+01
1.250E+00	5.000E+00	2.402E+01
1.500E+00	5.000E+00	2.402E+01
1.750E+00	5.000E+00	2.402E+01
2.000E+00	5.000E+00	2.401E+01
2.250E+00	5.000E+00	2.401E+01
2.500E+00	5.000E+00	2.401E+01
2.750E+00	5.000E+00	2.402E+01
3.000E+00	5.000E+00	2.402E+01
3.250E+00	5.000E+00	2.402E+01
3.500E+00	5.000E+00	2.401E+01
3.750E+00	5.000E+00	2.401E+01
4.000E+00	5.000E+00	2.401E+01
4.250E+00	5.000E+00	2.402E+01
4.500E+00	5.000E+00	2.401E+01
4.750E+00	5.000E+00	2.399E+01
5.000E+00	5.000E+00	5.550E+00
5.250E+00	5.000E+00	5.130E+00
5.500E+00	5.000E+00	5.130E+00
5.750E+00	5.000E+00	5.130E+00
6.000E+00	5.000E+00	5.130E+00
6.250E+00	5.000E+00	5.130E+00
6.500E+00	5.000E+00	5.130E+00
6.750E+00	5.000E+00	5.130E+00
7.000E+00	5.000E+00	5.130E+00
7.250E+00	5.000E+00	5.130E+00
7.500E+00	5.000E+00	5.130E+00
7.750E+00	5.000E+00	5.130E+00
8.000E+00	5.000E+00	5.130E+00
8.250E+00	5.000E+00	5.130E+00
8.500E+00	5.000E+00	5.130E+00
8.750E+00	5.000E+00	5.130E+00
9.000E+00	5.000E+00	5.130E+00
9.250E+00	5.000E+00	5.130E+00
9.500E+00	5.000E+00	5.130E+00
9.750E+00	5.000E+00	5.130E+00
1.000E+01	5.000E+00	5.130E+00
1.000E+00	5.250E+00	2.402E+01
1.250E+00	5.250E+00	2.401E+01
1.500E+00	5.250E+00	2.402E+01
1.750E+00	5.250E+00	2.402E+01
2.000E+00	5.250E+00	2.402E+01
2.250E+00	5.250E+00	2.401E+01
2.500E+00	5.250E+00	2.401E+01
2.750E+00	5.250E+00	2.401E+01
3.000E+00	5.250E+00	2.402E+01
3.250E+00	5.250E+00	2.402E+01
3.500E+00	5.250E+00	2.402E+01
3.750E+00	5.250E+00	2.401E+01
4.000E+00	5.250E+00	2.401E+01
4.250E+00	5.250E+00	2.401E+01
4.500E+00	5.250E+00	2.402E+01
4.750E+00	5.250E+00	2.401E+01
5.000E+00	5.250E+00	2.399E+01
5.250E+00	5.250E+00	5.550E+00
5.500E+00	5.250E+00	5.130E+00
5.750E+00	5.250E+00	5.130E+00
6.000E+00	5.250E+00	5.130E+00
6.250E+00	5.250E+00	5.130E+00
6.500E+00	5.250E+00	5.130E+00
6.750E+00	5.250E+00	5.130E+00
7.000E+00	5.250E+00	5.130E+00
7.250E+00	5.250E+00	5.130E+00
7.500E+00	5.250E+00	5.130E+00
7.750E+00	5.250E+00	5.130E+00
8.000E+00	5.250E+00	5.130E+00
8.250E+00	5.250E+00	5.130E+00
8.500E+00	5.250E+00	5.130E+00
8.750E+00	5.250E+00	5.130E+00
9.000E+00	5.250E+00	5.130E+00
9.250E+00	5.250E+00	5.130E+00
9.500E+00	5.250E+00	5.130E+00
9.750E+00	5.250E+00	5.130E+00
1.000E+01	5.250E+00	5.130E+00
1.000E+00	5.500E+00	2.402E+01
1.250E+00	5.500E+00	2.402E+01
1.500E+00	5.500E+00	2.401E+01
1.750E+00	5.500E+00	2.402E+01
2.000E+00	5.500E+00	2.402E+01
2.250E+00	5.500E+00	2.402E+01
2.500E+00	5.500E+00	2.401E+01
2.750E+00	5.500E+00	2.401E+01
3.000E+00	5.500E+00	2.401E+01
3.250E+00	5.500E+00	2.402E+01
3.500E+00	5.500E+00	2.402E+01
3.750E+00	5.500E+00	2.402E+01
4.000E+00	5.500E+00	2.401E+01
4.250E+00	5.500E+00	2.401E+01
4.500E+00	5.500E+00	2.401E+01
4.750E+00	5.500E+00	2.402E+01
5.000E+00	5.500E+00	2.401E+01
5.250E+00	5.500E+00	2.399E+01
5.500E+00	5.500E+00	5.550E+00
5.750E+00	5.500E+00	5.130E+00
6.000E+00	5.500E+00	5.130E+00
6.250E+00	5.500E+00	5.130E+00
6.500E+00	5.500E+00	5.130E+00
6.750E+00	5.500E+00	5.130E+00
7.000E+00	5.500E+00	5.130E+00
7.250E+00	5.500E+00	5.130E+00
7.500E+00	5.500E+00	5.130E+00
7.750E+00	5.500E+00	5.130E+00
8.000E+00	5.500E+00	5.130E+00
8.250E+00	5.500E+00	5.130E+00
8.500E+00	5.500E+00	5.130E+00
8.750E+00	5.500E+00	5.130E+00
9.000E+00	5.500E+00	5.130E+00
9.250E+00	5.500E+00	5.130E+00
9.500E+00	5.500E+00	5.130E+00
9.750E+00	5.500E+00	5.130E+00
1.000E+01	5.500E+00	5.130E+00
1.000E+00	5.750E+00	2.401E+01
1.250E+00	5.750E+00	2.402E+01
1.500E+00	5.750E+00	2.402E+01
1.750E+00	5.750E+00	2.401E+01
2.000E+00	5.750E+00	2.402E+01
2.250E+00	5.750E+00	2.402E+01
2.500E+00	5.750E+00	2.402E+01
2.750E+00	5.750E+00	2.401E+01
3.000E+00	5.750E+00	2.401E+01
3.250E+00	5.750E+00	2.401E+01
3.500E+00	5.750E+00	2.402E+01
3.750E+00	5.750E+00	2.402E+01
4.000E+00	5.750E+00	2.401E+01
4.250E+00	5.750E+00	2.402E+01
4.500E+00	5.750E+00	2.401E+01
4.750E+00	5.750E+00	2.401E+01
5.000E+00	5.750E+00	2.402E+01
5.250E+00	5.750E+00	2.401E+01
5.500E+00	5.750E+00	2.399E+01
5.750E+00	5.750E+00	5.550E+00
6.000E+00	5.750E+00	5.130E+00
6.250E+00	5.750E+00	5.130E+00
6.500E+00	5.750E+00	5.130E+00
6.750E+00	5.750E+00	5.130E+00
7.000E+00	5.750E+00	5.130E+00
7.250E+00	5.750E+00	5.130E+00
7.500E+00	5.750E+00	5.130E+00
7.750E+00	5.750E+00	5.130E+00
8.000E+00	5.750E+00	5.130E+00
8.250E+00	5.750E+00	5.130E+00
8.500E+00	5.750E+00	5.130E+00
8.750E+00	5.750E+00	5.130E+00
9.000E+00	5.750E+00	5.130E+00
9.250E+00	5.750E+00	5.130E+00
9.500E+00	5.750E+00	5.130E+00
9.750E+00	5.750E+00	5.130E+00
1.000E+01	5.750E+00	5.130E+00
1.000E+00	6.000E+00	2.402E+01
1.250E+00	6.000E+00	2.401E+01
1.500E+00	6.000E+00	2.402E+01
1.750E+00	6.000E+00	2.402E+01
2.000E+00	6.000E+00	2.401E+01
2.250E+00	6.000E+00	2.402E+01
2.500E+00	6.000E+00	2.402E+01
2.750E+00	6.000E+00	2.402E+01
3.000E+00	6.000E+00	2.401E+01
3.250E+00	6.000E+00	2.401E+01
3.500E+00	6.000E+00	2.401E+01
3.750E+00	6.000E+00	2.402E+01
4.000E+00	6.000E+00	2.402E+01
4.250E+00	6.000E+00	2.401E+01
4.500E+00	6.000E+00	2.402E+01
4.750E+00	6.000E+00	2.401E+01
5.000E+00	6.000E+00	2.401E+01
5.250E+00	6.000E+00	2.402E+01
5.500E+00	6.000E+00	2.401E+01
5.750E+00	6.000E+00	2.399E+01
6.000E+00	6.000E+00	5.550E+00
6.250E+00	6.000E+00	5.130E+00
6.500E+00	6.000E+00	5.130E+00
6.750E+00	6.000E+00	5.130E+00
7.000E+00	6.000E+00	5.130E+00
7.250E+00	6.000E+00	5.130E+00
7.500E+00	6.000E+00	5.130E+00
7.750E+00	6.000E+00	5.130E+00
8.000E+00	6.000E+00	5.130E+00
8.250E+00	6.000E+00	5.130E+00
8.500E+00	6.000E+00	5.130E+00
8.750E+00	6.000E+00	5.130E+00
9.000E+00	6.000E+00	5.130E+00
9.250E+00	6.000E+00	5.130E+00
9.500E+00	6.000E+00	5.130E+00
9.750E+00	6.000E+00	5.130E+00
1.000E+01	6.000E+00	5.130E+00
1.000E+00	6.250E+00	2.401E+01
1.250E+00	6.250E+00	2.402E+01
1.500E+00	6.250E+00	2.401E+01
1.750E+00	6.250E+00	2.402E+01
2.000E+00	6.250E+00	2.402E+01
2.250E+00	6.250E+00	2.401E+01
2.500E+00	6.250E+00	2.402E+01
2.750E+00	6.250E+00	2.402E+01
3.000E+00	6.250E+00	2.402E+01
3.250E+00	6.250E+00	2.401E+01
3.500E+00	6.250E+00	2.401E+01
3.750E+00	6.250E+00	2.401E+01
4.000E+00	6.250E+00	2.402E+01
4.250E+00	6.250E+00	2.402E+01
4.500E+00	6.250E+00	2.401E+01
4.750E+00	6.250E+00	2.402E+01
5.000E+00	6.250E+00	2.401E+01
5.250E+00	6.250E+00	2.401E+01
5.500E+00	6.250E+00	2.402E+01
5.750E+00	6.250E+00	2.401E+01
6.000E+00	6.250E+00	2.399E+01
6.250E+00	6.250E+00	5.550E+00
6.500E+00	6.250E+00	5.130E+00
6.750E+00	6.250E+00	5.130E+00
7.000E+00	6.250E+00	5.130E+00
7.250E+00	6.250E+00	5.130E+00
7.500E+00	6.250E+00	5.130E+00
7.750E+00	6.250E+00	5.130E+00
8.000E+00	6.250E+00	5.130E+00
8.250E+00	6.250E+00	5.130E+00
8.500E+00	6.250E+00	5.130E+00
8.750E+00	6.250E+00	5.130E+00
9.000E+00	6.250E+00	5.130E+00
9.250E+00	6.250E+00	5.130E+00
9.500E+00	6.250E+00	5.130E+00
9.750E+00	6.250E+00	5.130E+00
1.000E+01	6.250E+00	5.130E+00
1.000E+00	6.500E+00	2.402E+01
1.250E+00	6.500E+00	2.401E+01
1.500E+00	6.500E+00	2.402E+01
1.750E+00	6.500E+00	2.401E+01
2.000E+00	6.500E+00	2.402E+01
2.250E+00	6.500E+00	2.402E+01
2.500E+00	6.500E+00	2.401E+01
2.750E+00	6.500E+00	2.402E+01
3.000E+00	6.500E+00	2.402E+01
3.250E+00	6.500E+00	2.402E+01
3.500E+00	6.500E+00	2.401E+01
3.750E+00	6.500E+00	2.401E+01
4.000E+00	6.500E+00	2.401E+01
4.250E+00	6.500E+00	2.402E+01
4.500E+00	6.500E+00	2.402E+01
4.750E+00	6.500E+00	2.401E+01
5.000E+00	6.500E+00	2.402E+01
5.250E+00	6.500E+00	2.401E+01
5.500E+00	6.500E+00	2.401E+01
5.750E+00	6.500E+00	2.402E+01
6.000E+00	6.500E+00	2.401E+01
6.250E+00	6.500E+00	2.399E+01
6.500E+00	6.500E+00	5.550E+00
6.750E+00	6.500E+00	5.130E+00
7.000E+00	6.500E+00	5.130E+00
7.250E+00	6.500E+00	5.130E+00
7.500E+00	6.500E+00	5.130E+00
7.750E+00	6.500E+00	5.130E+00
8.000E+00	6.500E+00	5.130E+00
8.250E+00	6.500E+00	5.130E+00
8.500E+00	6.500E+00	5.130E+00
8.750E+00	6.500E+00	5.130E+00
9.000E+00	6.500E+00	5.130E+00
9.250E+00	6.500E+00	5.130E+00
9.500E+00	6.500E+00	5.130E+00
9.750E+00	6.500E+00	5.130E+00
1.000E+01	6.500E+00	5.130E+00
1.000E+00	6.750E+00	2.402E+01
1.250E+00	6.750E+00	2.402E+01
1.500E+00	6.750E+00	2.401E+01
1.750E+00	6.750E+00	2.402E+01
2.000E+00	6.750E+00	2.401E+01
2.250E+00	6.750E+00	2.402E+01
2.500E+00	6.750E+00	2.402E+01
2.750E+00	6.750E+00	2.401E+01
3.000E+00	6.750E+00	2.402E+01
3.250E+00	6.750E+00	2.402E+01
3.500E+00	6.750E+00	2.402E+01
3.750E+00	6.750E+00	2.401E+01
4.000E+00	6.750E+00	2.401E+01
4.250E+00	6.750E+00	2.401E+01
4.500E+00	6.750E+00	2.402E+01
4.750E+00	6.750E+00	2.402E+01
5.000E+00	6.750E+00	2.401E+01
5.250E+00	6.750E+00	2.402E+01
5.500E+00	6.750E+00	2.401E+01
5.750E+00	6.750E+00	2.402E+01
6.000E+00	6.750E+00	2.402E+01
6.250E+00	6.750E+00	2.401E+01
6.500E+00	6.750E+00	2.399E+01
6.750E+00	6.750E+00	5.550E+00
7.000E+00	6.750E+00	5.130E+00
7.250E+00	6.750E+00	5.130E+00
7.500E+00	6.750E+00	5.130E+00
7.750E+00	6.750E+00	5.130E+00
8.000E+00	6.750E+00	5.130E+00
8.250E+00	6.750E+00	5.130E+00
8.500E+00	6.750E+00	5.130E+00
8.750E+00	6.750E+00	5.130E+00
9.000E+00	6.750E+00	5.130E+00
9.250E+00	6.750E+00	5.130E+00
9.500E+00	6.750E+00	5.130E+00
9.750E+00	6.750E+00	5.130E+00
1.000E+01	6.750E+00	5.130E+00
1.000E+00	7.000E+00	2.401E+01
1.250E+00	7.000E+00	2.402E+01
1.500E+00	7.000E+00	2.402E+01
1.750E+00	7.000E+00	2.401E+01
2.000E+00	7.000E+00	2.402E+01
2.250E+00	7.000E+00	2.401E+01
2.500E+00	7.000E+00	2.402E+01
2.750E+00	7.000E+00	2.402E+01
3.000E+00	7.000E+00	2.401E+01
3.250E+00	7.000E+00	2.402E+01
3.500E+00	7.000E+00	2.402E+01
3.750E+00	7.000E+00	2.402E+01
4.000E+00	7.000E+00	2.401E+01
4.250E+00	7.000E+00	2.401E+01
4.500E+00	7.000E+00	2.401E+01
4.750E+00	7.000E+00	2.402E+01
5.000E+00	7.000E+00	2.402E+01
5.250E+00	7.000E+00	2.401E+01
5.500E+00	7.000E+00	2.402E+01
5.750E+00	7.000E+00	2.402E+01
6.000E+00	7.000E+00	2.402E+01
6.250E+00	7.000E+00	2.401E+01
6.500E+00	7.000E+00	2.401E+01
6.750E+00	7.000E+00	2.399E+01
7.000E+00	7.000E+00	5.550E+00
7.250E+00	7.000E+00	5.130E+00
7.500E+00	7.000E+00	5.130E+00
7.750E+00	7.000E+00	5.130E+00
8.000E+00	7.000E+00	5.130E+00
8.250E+00	7.000E+00	5.130E+00
8.500E+00	7.000E+00	5.130E+00
8.750E+00	7.000E+00	5.130E+00
9.000E+00	7.000E+00	5.130E+00
9.250E+00	7.000E+00	5.130E+00
9.500E+00	7.000E+00	5.130E+00
9.750E+00	7.000E+00	5.130E+00
1.000E+01	7.000E+00	5.130E+00
1.000E+00	7.250E+00	2.401E+01
1.250E+00	7.250E+00	2.401E+01
1.500E+00	7.250E+00	2.402E+01
1.750E+00	7.250E+00	2.402E+01
2.000E+00	7.250E+00	2.401E+01
2.250E+00	7.250E+00	2.402E+01
2.500E+00	7.250E+00	2.401E+01
2.750E+00	7.250E+00	2.402E+01
3.000E+00	7.250E+00	2.402E+01
3.250E+00	7.250E+00	2.401E+01
3.500E+00	7.250E+00	2.402E+01
3.750E+00	7.250E+00	2.402E+01
4.000E+00	7.250E+00	2.402E+01
4.250E+00	7.250E+00	2.401E+01
4.500E+00	7.250E+00	2.401E+01
4.750E+00	7.250E+00	2.401E+01
5.000E+00	7.250E+00	2.402E+01
5.250E+00	7.250E+00	2.402E+01
5.500E+00	7.250E+00	2.401E+01
5.750E+00	7.250E+00	2.402E+01
6.000E+00	7.250E+00	2.402E+01
6.250E+00	7.250E+00	2.402E+01
6.500E+00	7.250E+00	2.401E+01
6.750E+00	7.250E+00	2.401E+01
7.000E+00	7.250E+00	2.399E+01
7.250E+00	7.250E+00	5.550E+00
7.500E+00	7.250E+00	5.130E+00
7.750E+00	7.250E+00	5.130E+00
8.000E+00	7.250E+00	5.130E+00
8.250E+00	7.250E+00	5.130E+00
8.500E+00	7.250E+00	5.130E+00
8.750E+00	7.250E+00	5.130E+00
9.000E+00	7.250E+00	5.130E+00
9.250E+00	7.250E+00	5.130E+00
9.500E+00	7.250E+00	5.130E+00
9.750E+00	7.250E+00	5.130E+00
1.000E+01	7.250E+00	5.130E+00
1.000E+00	7.500E+00	2.401E+01
1.250E+00	7.500E+00	2.401E+01
1.500E+00	7.500E+00	2.401E+01
1.750E+00	7.500E+00	2.402E+01
2.000E+00	7.500E+00	2.402E+01
2.250E+00	7.500E+00	2.401E+01
2.500E+00	7.500E+00	2.402E+01
2.750E+00	7.500E+00	2.401E+01
3.000E+00	7.500E+00	2.402E+01
3.250E+00	7.500E+00	2.401E+01
3.500E+00	7.500E+00	2.401E+01
3.750E+00	7.500E+00	2.402E+01
4.000E+00	7.500E+00	2.402E+01
4.250E+00	7.500E+00	2.402E+01
4.500E+00	7.500E+00	2.401E+01
4.750E+00	7.500E+00	2.401E+01
5.000E+00	7.500E+00	2.401E+01
5.250E+00	7.500E+00	2.402E+01
5.500E+00	7.500E+00	2.402E+01
5.750E+00	7.500E+00	2.401E+01
6.000E+00	7.500E+00	2.402E+01
6.250E+00	7.500E+00	2.402E+01
6.500E+00	7.500E+00	2.402E+01
6.750E+00	7.500E+00	2.401E+01
7.000E+00	7.500E+00	2.401E+01
7.250E+00	7.500E+00	2.399E+01
7.500E+00	7.500E+00	5.550E+00
7.750E+00	7.500E+00	5.130E+00
8.000E+00	7.500E+00	5.130E+00
8.250E+00	7.500E+00	5.130E+00
8.500E+00	7.500E+00	5.130E+00
8.750E+00	7.500E+00	5.130E+00
9.000E+00	7.500E+00	5.130E+00
9.250E+00	7.500E+00	5.130E+00
9.500E+00	7.500E+00	5.130E+00
9.750E+00	7.500E+00	5.130E+00
1.000E+01	7.500E+00	5.130E+00
1.000E+00	7.750E+00	2.401E+01
1.250E+00	7.750E+00	2.401E+01
1.500E+00	7.750E+00	2.401E+01
1.750E+00	7.750E+00	2.401E+01
2.000E+00	7.750E+00	2.401E+01
2.250E+00	7.750E+00	2.402E+01
2.500E+00	7.750E+00	2.401E+01
2.750E+00	7.750E+00	2.402E+01
3.000E+00	7.750E+00	2.401E+01
3.250E+00	7.750E+00	2.402E+01
3.500E+00	7.750E+00	2.401E+01
3.750E+00	7.750E+00	2.401E+01
4.000E+00	7.750E+00	2.402E+01
4.250E+00	7.750E+00	2.402E+01
4.500E+00	7.750E+00	2.402E+01
4.750E+00	7.750E+00	2.401E+01
5.000E+00	7.750E+00	2.401E+01
5.250E+00	7.750E+00	2.401E+01
5.500E+00	7.750E+00	2.402E+01
5.750E+00	7.750E+00	2.402E+01
6.000E+00	7.750E+00	2.401E+01
6.250E+00	7.750E+00	2.402E+01
6.500E+00	7.750E+00	2.402E+01
6.750E+00	7.750E+00	2.402E+01
7.000E+00	7.750E+00	2.401E+01
7.250E+00	7.750E+00	2.401E+01
7.500E+00	7.750E+00	2.399E+01
7.750E+00	7.750E+00	5.550E+00
8.000E+00	7.750E+00	5.130E+00
8.250E+00	7.750E+00	5.130E+00
8.500E+00	7.750E+00	5.130E+00
8.750E+00	7.750E+00	5.130E+00
9.000E+00	7.750E+00	5.130E+00
9.250E+00	7.750E+00	5.130E+00
9.500E+00	7.750E+00	5.130E+00
9.750E+00	7.750E+00	5.130E+00
1.000E+01	7.750E+00	5.130E+00
1.000E+00	8.000E+00	2.401E+01
1.250E+00	8.000E+00	2.401E+01
1.500E+00	8.000E+00	2.401E+01
1.750E+00	8.000E+00	2.401E+01
2.000E+00	8.000E+00	2.401E+01
2.250E+00	8.000E+00	2.401E+01
2.500E+00	8.000E+00	2.402E+01
2.750E+00	8.000E+00	2.401E+01
3.000E+00	8.000E+00	2.402E+01
3.250E+00	8.000E+00	2.401E+01
3.500E+00	8.000E+00	2.402E+01
3.750E+00	8.000E+00	2.401E+01
4.000E+00	8.000E+00	2.401E+01
4.250E+00	8.000E+00	2.402E+01
4.500E+00	8.000E+00	2.402E+01
4.750E+00	8.000E+00	2.402E+01
5.000E+00	8.000E+00	2.401E+01
5.250E+00	8.000E+00	2.401E+01
5.500E+00	8.000E+00	2.401E+01
5.750E+00	8.000E+00	2.402E+01
6.000E+00	8.000E+00	2.402E+01
6.250E+00	8.000E+00	2.401E+01
6.500E+00	8.000E+00	2.402E+01
6.750E+00	8.000E+00	2.402E+01
7.000E+00	8.000E+00	2.402E+01
7.250E+00	8.000E+00	2.401E+01
7.500E+00	8.000E+00	2.401E+01
7.750E+00	8.000E+00	2.399E+01
8.000E+00	8.000E+00	5.550E+00
8.250E+00	8.000E+00	5.130E+00
8.500E+00	8.000E+00	5.130E+00
8.750E+00	8.000E+00	5.130E+00
9.000E+00	8.000E+00	5.130E+00
9.250E+00	8.000E+00	5.130E+00
9.500E+00	8.000E+00	5.130E+00
9.750E+00	8.000E+00	5.130E+00
1.000E+01	8.000E+00	5.130E+00
1.000E+00	8.250E+00	2.402E+01
1.250E+00	8.250E+00	2.401E+01
1.500E+00	8.250E+00	2.401E+01
1.750E+00	8.250E+00	2.401E+01
2.000E+00	8.250E+00	2.401E+01
2.250E+00	8.250E+00	2.401E+01
2.500E+00	8.250E+00	2.401E+01
2.750E+00	8.250E+00	2.402E+01
3.000E+00	8.250E+00	2.401E+01
3.250E+00	8.250E+00	2.402E+01
3.500E+00	8.250E+00	2.401E+01
3.750E+00	8.250E+00	2.402E+01
4.000E+00	8.250E+00	2.401E+01
4.250E+00	8.250E+00	2.401E+01
4.500E+00	8.250E+00	2.402E+01
4.750E+00	8.250E+00	2.402E+01
5.000E+00	8.250E+00	2.402E+01
5.250E+00	8.250E+00	2.401E+01
5.500E+00	8.250E+00	2.401E+01
5.750E+00	8.250E+00	2.401E+01
6.000E+00	8.250E+00	2.402E+01
6.250E+00	8.250E+00	2.402E+01
6.500E+00	8.250E+00	2.401E+01
6.750E+00	8.250E+00	2.402E+01
7.000E+00	8.250E+00	2.402E+01
7.250E+00	8.250E+00	2.402E+01
7.500E+00	8.250E+00	2.401E+01
7.750E+00	8.250E+00	2.401E+01
8.000E+00	8.250E+00	2.399E+01
8.250E+00	8.250E+00	5.550E+00
8.500E+00	8.250E+00	5.130E+00
8.750E+00	8.250E+00	5.130E+00
9.000E+00	8.250E+00	5.130E+00
9.250E+00	8.250E+00	5.130E+00
9.500E+00	8.250E+00	5.130E+00
9.750E+00	8.250E+00	5.130E+00
1.000E+01	8.250E+00	5.130E+00
1.000E+00	8.500E+00	2.401E+01
1.250E+00	8.500E+00	2.401E+01
1.500E+00	8.500E+00	2.401E+01
1.750E+00	8.500E+00	2.401E+01
2.000E+00	8.500E+00	2.401E+01
2.250E+00	8.500E+00	2.402E+01
2.500E+00	8.500E+00	2.401E+01
2.750E+00	8.500E+00	2.401E+01
3.000E+00	8.500E+00	2.402E+01
3.250E+00	8.500E+00	2.402E+01
3.500E+00	8.500E+00	2.402E+01
3.750E+00	8.500E+00	2.401E+01
4.000E+00	8.500E+00	2.402E+01
4.250E+00	8.500E+00	2.401E+01
4.500E+00	8.500E+00	2.401E+01
4.750E+00	8.500E+00	2.402E+01
5.000E+00	8.500E+00	2.402E+01
5.250E+00	8.500E+00	2.402E+01
5.500E+00	8.500E+00	2.401E+01
5.750E+00	8.500E+00	2.401E+01
6.000E+00	8.500E+00	2.401E+01
6.250E+00	8.500E+00	2.402E+01
6.500E+00	8.500E+00	2.402E+01
6.750E+00	8.500E+00	2.401E+01
7.000E+00	8.500E+00	2.402E+01
7.250E+00	8.500E+00	2.402E+01
7.500E+00	8.500E+00	2.402E+01
7.750E+00	8.500E+00	2.401E+01
8.000E+00	8.500E+00	2.401E+01
8.250E+00	8.500E+00	2.399E+01
8.500E+00	8.500E+00	5.550E+00
8.750E+00	8.500E+00	5.130E+00
9.000E+00	8.500E+00	5.130E+00
9.250E+00	8.500E+00	5.130E+00
9.500E+00	8.500E+00	5.130E+00
9.750E+00	8.500E+00	5.130E+00
1.000E+01	8.500E+00	5.130E+00
1.000E+00	8.750E+00	2.401E+01
1.250E+00	8.750E+00	2.401E+01
1.500E+00	8.750E+00	2.401E+01
1.750E+00	8.750E+00	2.401E+01
2.000E+00	8.750E+00	2.401E+01
2.250E+00	8.750E+00	2.401E+01
2.500E+00	8.750E+00	2.402E+01
2.750E+00	8.750E+00	2.401E+01
3.000E+00	8.750E+00	2.401E+01
3.250E+00	8.750E+00	2.402E+01
3.500E+00	8.750E+00	2.402E+01
3.750E+00	8.750E+00	2.402E+01
4.000E+00	8.750E+00	2.401E+01
4.250E+00	8.750E+00	2.402E+01
4.500E+00	8.750E+00	2.401E+01
4.750E+00	8.750E+00	2.401E+01
5.000E+00	8.750E+00	2.402E+01
5.250E+00	8.750E+00	2.401E+01
5.500E+00	8.750E+00	2.402E+01
5.750E+00	8.750E+00	2.401E+01
6.000E+00	8.750E+00	2.401E+01
6.250E+00	8.750E+00	2.401E+01
6.500E+00	8.750E+00	2.402E+01
6.750E+00	8.750E+00	2.402E+01
7.000E+00	8.750E+00	2.401E+01
7.250E+00	8.750E+00	2.402E+01
7.500E+00	8.750E+00	2.402E+01
7.750E+00	8.750E+00	2.402E+01
8.000E+00	8.750E+00	2.401E+01
8.250E+00	8.750E+00	2.401E+01
8.500E+00	8.750E+00	2.399E+01
8.750E+00	8.750E+00	5.550E+00
9.000E+00	8.750E+00	5.130E+00
9.250E+00	8.750E+00	5.130E+00
9.500E+00	8.750E+00	5.130E+00
9.750E+00	8.750E+00	5.130E+00
1.000E+01	8.750E+00	5.130E+00
1.000E+00	9.000E+00	2.402E+01
1.250E+00	9.000E+00	2.401E+01
1.500E+00	9.000E+00	2.401E+01
1.750E+00	9.000E+00	2.401E+01
2.000E+00	9.000E+00	2.401E+01
2.250E+00	9.000E+00	2.401E+01
2.500E+00	9.000E+00	2.401E+01
2.750E+00	9.000E+00	2.402E+01
3.000E+00	9.000E+00	2.401E+01
3.250E+00	9.000E+00	2.401E+01
3.500E+00	9.000E+00	2.402E+01
3.750E+00	9.000E+00	2.402E+01
4.000E+00	9.000E+00	2.402E+01
4.250E+00	9.000E+00	2.401E+01
4.500E+00	9.000E+00	2.402E+01
4.750E+00	9.000E+00	2.401E+01
5.000E+00	9.000E+00	2.401E+01
5.250E+00	9.000E+00	2.402E+01
5.500E+00	9.000E+00	2.401E+01
5.750E+00	9.000E+00	2.402E+01
6.000E+00	9.000E+00	2.402E+01
6.250E+00	9.000E+00	2.401E+01
6.500E+00	9.000E+00	2.401E+01
6.750E+00	9.000E+00	2.402E+01
7.000E+00	9.000E+00	2.402E+01
7.250E+00	9.000E+00	2.401E+01
7.500E+00	9.000E+00	2.402E+01
7.750E+00	9.000E+00	2.402E+01
8.000E+00	9.000E+00	2.402E+01
8.250E+00	9.000E+00	2.401E+01
8.500E+00	9.000E+00	2.401E+01
8.750E+00	9.000E+00	2.399E+01
9.000E+00	9.000E+00	5.550E+00
9.250E+00	9.000E+00	5.130E+00
9.500E+00	9.000E+00	5.130E+00
9.750E+00	9.000E+00	5.130E+00
1.000E+01	9.000E+00	5.130E+00
1.000E+00	9.250E+00	2.402E+01
1.250E+00	9.250E+00	2.402E+01
1.500E+00	9.250E+00	2.401E+01
1.750E+00	9.250E+00	2.401E+01
2.000E+00	9.250E+00	2.401E+01
2.250E+00	9.250E+00	2.401E+01
2.500E+00	9.250E+00	2.401E+01
2.750E+00	9.250E+00	2.401E+01
3.000E+00	9.250E+00	2.402E+01
3.250E+00	9.250E+00	2.401E+01
3.500E+00	9.250E+00	2.401E+01
3.750E+00	9.250E+00	2.402E+01
4.000E+00	9.250E+00	2.402E+01
4.250E+00	9.250E+00	2.402E+01
4.500E+00	9.250E+00	2.401E+01
4.750E+00	9.250E+00	2.402E+01
5.000E+00	9.250E+00	2.401E+01
5.250E+00	9.250E+00	2.401E+01
5.500E+00	9.250E+00	2.401E+01
5.750E+00	9.250E+00	2.401E+01
6.000E+00	9.250E+00	2.402E+01
6.250E+00	9.250E+00	2.402E+01
6.500E+00	9.250E+00	2.401E+01
6.750E+00	9.250E+00	2.401E+01
7.000E+00	9.250E+00	2.402E+01
7.250E+00	9.250E+00	2.402E+01
7.500E+00	9.250E+00	2.401E+01
7.750E+00	9.250E+00	2.402E+01
8.000E+00	9.250E+00	2.402E+01
8.250E+00	9.250E+00	2.402E+01
8.500E+00	9.250E+00	2.401E+01
8.750E+00	9.250E+00	2.401E+01
9.000E+00	9.250E+00	2.399E+01
9.250E+00	9.250E+00	5.550E+00
9.500E+00	9.250E+00	5.130E+00
9.750E+00	9.250E+00	5.130E+00
1.000E+01	9.250E+00	5.130E+00
1.000E+00	9.500E+00	2.402E+01
1.250E+00	9.500E+00	2.401E+01
1.500E+00	9.500E+00	2.402E+01
1.750E+00	9.500E+00	2.401E+01
2.000E+00	9.500E+00	2.401E+01
2.250E+00	9.500E+00	2.401E+01
2.500E+00	9.500E+00	2.401E+01
2.750E+00	9.500E+00	2.401E+01
3.000E+00	9.500E+00	2.401E+01
3.250E+00	9.500E+00	2.402E+01
3.500E+00	9.500E+00	2.401E+01
3.750E+00	9.500E+00	2.401E+01
4.000E+00	9.500E+00	2.402E+01
4.250E+00	9.500E+00	2.402E+01
4.500E+00	9.500E+00	2.401E+01
4.750E+00	9.500E+00	2.401E+01
5.000E+00	9.500E+00	2.402E+01
5.250E+00	9.500E+00	2.401E+01
5.500E+00	9.500E+00	2.401E+01
5.750E+00	9.500E+00	2.401E+01
6.000E+00	9.500E+00	2.401E+01
6.250E+00	9.500E+00	2.402E+01
6.500E+00	9.500E+00	2.402E+01
6.750E+00	9.500E+00	2.401E+01
7.000E+00	9.500E+00	2.401E+01
7.250E+00	9.500E+00	2.402E+01
7.500E+00	9.500E+00	2.402E+01
7.750E+00	9.500E+00	2.401E+01
8.000E+00	9.500E+00	2.402E+01
8.250E+00	9.500E+00	2.402E+01
8.500E+00	9.500E+00	2.402E+01
8.750E+00	9.500E+00	2.401E+01
9.000E+00	9.500E+00	2.401E+01
9.250E+00	9.500E+00	2.399E+01
9.500E+00	9.500E+00	5.550E+00
9.750E+00	9.500E+00	5.130E+00
1.000E+01	9.500E+00	5.130E+00
1.000E+00	9.750E+00	2.401E+01
1.250E+00	9.750E+00	2.402E+01
1.500E+00	9.750E+00	2.401E+01
1.750E+00	9.750E+00	2.402E+01
2.000E+00	9.750E+00	2.401E+01
2.250E+00	9.750E+00	2.401E+01
2.500E+00	9.750E+00	2.401E+01
2.750E+00	9.750E+00	2.401E+01
3.000E+00	9.750E+00	2.401E+01
3.250E+00	9.750E+00	2.401E+01
3.500E+00	9.750E+00	2.402E+01
3.750E+00	9.750E+00	2.401E+01
4.000E+00	9.750E+00	2.401E+01
4.250E+00	9.750E+00	2.402E+01
4.500E+00	9.750E+00	2.402E+01
4.750E+00	9.750E+00	2.401E+01
5.000E+00	9.750E+00	2.401E+01
5.250E+00	9.750E+00	2.402E+01
5.500E+00	9.750E+00	2.401E+01
5.750E+00	9.750E+00	2.401E+01
6.000E+00	9.750E+00	2.401E+01
6.250E+00	9.750E+00	2.401E+01
6.500E+00	9.750E+00	2.402E+01
6.750E+00	9.750E+00	2.402E+01
7.000E+00	9.750E+00	2.401E+01
7.250E+00	9.750E+00	2.402E+01
7.500E+00	9.750E+00	2.402E+01
7.750E+00	9.750E+00	2.402E+01
8.000E+00	9.750E+00	2.401E+01
8.250E+00	9.750E+00	2.402E+01
8.500E+00	9.750E+00	2.402E+01
8.750E+00	9.750E+00	2.402E+01
9.000E+00	9.750E+00	2.401E+01
9.250E+00	9.750E+00	2.401E+01
9.500E+00	9.750E+00	2.399E+01
9.750E+00	9.750E+00	5.550E+00
1.000E+01	9.750E+00	5.130E+00
1.000E+00	1.000E+01	2.400E+01
1.250E+00	1.000E+01	2.401E+01
1.500E+00	1.000E+01	2.402E+01
1.750E+00	1.000E+01	2.401E+01
2.000E+00	1.000E+01	2.402E+01
2.250E+00	1.000E+01	2.401E+01
2.500E+00	1.000E+01	2.401E+01
2.750E+00	1.000E+01	2.401E+01
3.000E+00	1.000E+01	2.401E+01
3.250E+00	1.000E+01	2.401E+01
3.500E+00	1.000E+01	2.401E+01
3.750E+00	1.000E+01	2.402E+01
4.000E+00	1.000E+01	2.401E+01
4.250E+00	1.000E+01	2.401E+01
4.500E+00	1.000E+01	2.402E+01
4.750E+00	1.000E+01	2.402E+01
5.000E+00	1.000E+01	2.401E+01
5.250E+00	1.000E+01	2.401E+01
5.500E+00	1.000E+01	2.402E+01
5.750E+00	1.000E+01	2.401E+01
6.000E+00	1.000E+01	2.401E+01
6.250E+00	1.000E+01	2.401E+01
6.500E+00	1.000E+01	2.401E+01
6.750E+00	1.000E+01	2.402E+01
7.000E+00	1.000E+01	2.402E+01
7.250E+00	1.000E+01	2.401E+01
7.500E+00	1.000E+01	2.402E+01
7.750E+00	1.000E+01	2.402E+01
8.000E+00	1.000E+01	2.402E+01
8.250E+00	1.000E+01	2.401E+01
8.500E+00	1.000E+01	2.402E+01
8.750E+00	1.000E+01	2.402E+01
9.000E+00	1.000E+01	2.402E+01
9.250E+00	1.000E+01	2.401E+01
9.500E+00	1.000E+01	2.401E+01
9.750E+00	1.000E+01	2.399E+01
1.000E+01	1.000E+01	5.550E+00
