# Supplementary material for: Frequency switching between oscillatory homeostats and the regulation of p53
Source: PLoS One. 2020 May 20;15(5):e0227786. doi: 10.1371/journal.pone.0227786 (PMC7239446; doi:10.1371/journal.pone.0227786)
Supplement: S2 Gnuplot — A zip-file with a gnuplot script and avi video files showing interactive views of panels a-d in Fig 6. (ZIP) [file pone.0227786.s003.zip › S2 Gnuplot/TOPO-Aave-m3m5v2-01.txt]

1.000E+00	1.000E+00	1.502E+01
1.250E+00	1.000E+00	1.665E+01
1.500E+00	1.000E+00	1.665E+01
1.750E+00	1.000E+00	1.665E+01
2.000E+00	1.000E+00	1.665E+01
2.250E+00	1.000E+00	1.665E+01
2.500E+00	1.000E+00	1.665E+01
2.750E+00	1.000E+00	1.665E+01
3.000E+00	1.000E+00	1.665E+01
3.250E+00	1.000E+00	1.665E+01
3.500E+00	1.000E+00	1.666E+01
3.750E+00	1.000E+00	1.666E+01
4.000E+00	1.000E+00	1.666E+01
4.250E+00	1.000E+00	1.666E+01
4.500E+00	1.000E+00	1.666E+01
4.750E+00	1.000E+00	1.666E+01
5.000E+00	1.000E+00	1.666E+01
5.250E+00	1.000E+00	1.666E+01
5.500E+00	1.000E+00	1.666E+01
5.750E+00	1.000E+00	1.666E+01
6.000E+00	1.000E+00	1.666E+01
6.250E+00	1.000E+00	1.666E+01
6.500E+00	1.000E+00	1.666E+01
6.750E+00	1.000E+00	1.666E+01
7.000E+00	1.000E+00	1.666E+01
7.250E+00	1.000E+00	1.666E+01
7.500E+00	1.000E+00	1.666E+01
7.750E+00	1.000E+00	1.666E+01
8.000E+00	1.000E+00	1.666E+01
8.250E+00	1.000E+00	1.666E+01
8.500E+00	1.000E+00	1.666E+01
8.750E+00	1.000E+00	1.666E+01
9.000E+00	1.000E+00	1.666E+01
9.250E+00	1.000E+00	1.666E+01
9.500E+00	1.000E+00	1.666E+01
9.750E+00	1.000E+00	1.666E+01
1.000E+01	1.000E+00	1.666E+01
1.000E+00	1.250E+00	2.405E+00
1.250E+00	1.250E+00	1.502E+01
1.500E+00	1.250E+00	1.665E+01
1.750E+00	1.250E+00	1.665E+01
2.000E+00	1.250E+00	1.665E+01
2.250E+00	1.250E+00	1.665E+01
2.500E+00	1.250E+00	1.665E+01
2.750E+00	1.250E+00	1.665E+01
3.000E+00	1.250E+00	1.665E+01
3.250E+00	1.250E+00	1.665E+01
3.500E+00	1.250E+00	1.665E+01
3.750E+00	1.250E+00	1.666E+01
4.000E+00	1.250E+00	1.666E+01
4.250E+00	1.250E+00	1.666E+01
4.500E+00	1.250E+00	1.666E+01
4.750E+00	1.250E+00	1.666E+01
5.000E+00	1.250E+00	1.666E+01
5.250E+00	1.250E+00	1.666E+01
5.500E+00	1.250E+00	1.666E+01
5.750E+00	1.250E+00	1.666E+01
6.000E+00	1.250E+00	1.666E+01
6.250E+00	1.250E+00	1.666E+01
6.500E+00	1.250E+00	1.666E+01
6.750E+00	1.250E+00	1.666E+01
7.000E+00	1.250E+00	1.666E+01
7.250E+00	1.250E+00	1.666E+01
7.500E+00	1.250E+00	1.666E+01
7.750E+00	1.250E+00	1.666E+01
8.000E+00	1.250E+00	1.666E+01
8.250E+00	1.250E+00	1.666E+01
8.500E+00	1.250E+00	1.666E+01
8.750E+00	1.250E+00	1.666E+01
9.000E+00	1.250E+00	1.666E+01
9.250E+00	1.250E+00	1.666E+01
9.500E+00	1.250E+00	1.666E+01
9.750E+00	1.250E+00	1.666E+01
1.000E+01	1.250E+00	1.666E+01
1.000E+00	1.500E+00	2.335E+00
1.250E+00	1.500E+00	2.405E+00
1.500E+00	1.500E+00	1.502E+01
1.750E+00	1.500E+00	1.665E+01
2.000E+00	1.500E+00	1.665E+01
2.250E+00	1.500E+00	1.665E+01
2.500E+00	1.500E+00	1.665E+01
2.750E+00	1.500E+00	1.665E+01
3.000E+00	1.500E+00	1.665E+01
3.250E+00	1.500E+00	1.665E+01
3.500E+00	1.500E+00	1.665E+01
3.750E+00	1.500E+00	1.665E+01
4.000E+00	1.500E+00	1.666E+01
4.250E+00	1.500E+00	1.666E+01
4.500E+00	1.500E+00	1.666E+01
4.750E+00	1.500E+00	1.666E+01
5.000E+00	1.500E+00	1.666E+01
5.250E+00	1.500E+00	1.666E+01
5.500E+00	1.500E+00	1.666E+01
5.750E+00	1.500E+00	1.666E+01
6.000E+00	1.500E+00	1.666E+01
6.250E+00	1.500E+00	1.666E+01
6.500E+00	1.500E+00	1.666E+01
6.750E+00	1.500E+00	1.666E+01
7.000E+00	1.500E+00	1.666E+01
7.250E+00	1.500E+00	1.666E+01
7.500E+00	1.500E+00	1.666E+01
7.750E+00	1.500E+00	1.666E+01
8.000E+00	1.500E+00	1.666E+01
8.250E+00	1.500E+00	1.666E+01
8.500E+00	1.500E+00	1.666E+01
8.750E+00	1.500E+00	1.666E+01
9.000E+00	1.500E+00	1.666E+01
9.250E+00	1.500E+00	1.666E+01
9.500E+00	1.500E+00	1.666E+01
9.750E+00	1.500E+00	1.666E+01
1.000E+01	1.500E+00	1.666E+01
1.000E+00	1.750E+00	2.288E+00
1.250E+00	1.750E+00	2.334E+00
1.500E+00	1.750E+00	2.405E+00
1.750E+00	1.750E+00	1.502E+01
2.000E+00	1.750E+00	1.665E+01
2.250E+00	1.750E+00	1.665E+01
2.500E+00	1.750E+00	1.665E+01
2.750E+00	1.750E+00	1.665E+01
3.000E+00	1.750E+00	1.665E+01
3.250E+00	1.750E+00	1.665E+01
3.500E+00	1.750E+00	1.665E+01
3.750E+00	1.750E+00	1.665E+01
4.000E+00	1.750E+00	1.665E+01
4.250E+00	1.750E+00	1.666E+01
4.500E+00	1.750E+00	1.666E+01
4.750E+00	1.750E+00	1.666E+01
5.000E+00	1.750E+00	1.666E+01
5.250E+00	1.750E+00	1.666E+01
5.500E+00	1.750E+00	1.666E+01
5.750E+00	1.750E+00	1.666E+01
6.000E+00	1.750E+00	1.666E+01
6.250E+00	1.750E+00	1.666E+01
6.500E+00	1.750E+00	1.666E+01
6.750E+00	1.750E+00	1.666E+01
7.000E+00	1.750E+00	1.666E+01
7.250E+00	1.750E+00	1.666E+01
7.500E+00	1.750E+00	1.666E+01
7.750E+00	1.750E+00	1.666E+01
8.000E+00	1.750E+00	1.666E+01
8.250E+00	1.750E+00	1.666E+01
8.500E+00	1.750E+00	1.666E+01
8.750E+00	1.750E+00	1.666E+01
9.000E+00	1.750E+00	1.666E+01
9.250E+00	1.750E+00	1.666E+01
9.500E+00	1.750E+00	1.666E+01
9.750E+00	1.750E+00	1.666E+01
1.000E+01	1.750E+00	1.666E+01
1.000E+00	2.000E+00	2.259E+00
1.250E+00	2.000E+00	2.287E+00
1.500E+00	2.000E+00	2.334E+00
1.750E+00	2.000E+00	2.405E+00
2.000E+00	2.000E+00	1.502E+01
2.250E+00	2.000E+00	1.665E+01
2.500E+00	2.000E+00	1.665E+01
2.750E+00	2.000E+00	1.665E+01
3.000E+00	2.000E+00	1.665E+01
3.250E+00	2.000E+00	1.665E+01
3.500E+00	2.000E+00	1.665E+01
3.750E+00	2.000E+00	1.665E+01
4.000E+00	2.000E+00	1.665E+01
4.250E+00	2.000E+00	1.665E+01
4.500E+00	2.000E+00	1.666E+01
4.750E+00	2.000E+00	1.666E+01
5.000E+00	2.000E+00	1.666E+01
5.250E+00	2.000E+00	1.666E+01
5.500E+00	2.000E+00	1.666E+01
5.750E+00	2.000E+00	1.666E+01
6.000E+00	2.000E+00	1.666E+01
6.250E+00	2.000E+00	1.666E+01
6.500E+00	2.000E+00	1.666E+01
6.750E+00	2.000E+00	1.666E+01
7.000E+00	2.000E+00	1.666E+01
7.250E+00	2.000E+00	1.666E+01
7.500E+00	2.000E+00	1.666E+01
7.750E+00	2.000E+00	1.666E+01
8.000E+00	2.000E+00	1.666E+01
8.250E+00	2.000E+00	1.666E+01
8.500E+00	2.000E+00	1.666E+01
8.750E+00	2.000E+00	1.666E+01
9.000E+00	2.000E+00	1.666E+01
9.250E+00	2.000E+00	1.666E+01
9.500E+00	2.000E+00	1.666E+01
9.750E+00	2.000E+00	1.666E+01
1.000E+01	2.000E+00	1.666E+01
1.000E+00	2.250E+00	2.224E+00
1.250E+00	2.250E+00	2.259E+00
1.500E+00	2.250E+00	2.287E+00
1.750E+00	2.250E+00	2.334E+00
2.000E+00	2.250E+00	2.405E+00
2.250E+00	2.250E+00	1.502E+01
2.500E+00	2.250E+00	1.665E+01
2.750E+00	2.250E+00	1.665E+01
3.000E+00	2.250E+00	1.665E+01
3.250E+00	2.250E+00	1.665E+01
3.500E+00	2.250E+00	1.665E+01
3.750E+00	2.250E+00	1.665E+01
4.000E+00	2.250E+00	1.665E+01
4.250E+00	2.250E+00	1.665E+01
4.500E+00	2.250E+00	1.665E+01
4.750E+00	2.250E+00	1.666E+01
5.000E+00	2.250E+00	1.666E+01
5.250E+00	2.250E+00	1.666E+01
5.500E+00	2.250E+00	1.666E+01
5.750E+00	2.250E+00	1.666E+01
6.000E+00	2.250E+00	1.666E+01
6.250E+00	2.250E+00	1.666E+01
6.500E+00	2.250E+00	1.666E+01
6.750E+00	2.250E+00	1.666E+01
7.000E+00	2.250E+00	1.666E+01
7.250E+00	2.250E+00	1.666E+01
7.500E+00	2.250E+00	1.666E+01
7.750E+00	2.250E+00	1.666E+01
8.000E+00	2.250E+00	1.666E+01
8.250E+00	2.250E+00	1.666E+01
8.500E+00	2.250E+00	1.666E+01
8.750E+00	2.250E+00	1.666E+01
9.000E+00	2.250E+00	1.666E+01
9.250E+00	2.250E+00	1.666E+01
9.500E+00	2.250E+00	1.666E+01
9.750E+00	2.250E+00	1.666E+01
1.000E+01	2.250E+00	1.666E+01
1.000E+00	2.500E+00	2.194E+00
1.250E+00	2.500E+00	2.224E+00
1.500E+00	2.500E+00	2.259E+00
1.750E+00	2.500E+00	2.287E+00
2.000E+00	2.500E+00	2.334E+00
2.250E+00	2.500E+00	2.405E+00
2.500E+00	2.500E+00	1.502E+01
2.750E+00	2.500E+00	1.665E+01
3.000E+00	2.500E+00	1.665E+01
3.250E+00	2.500E+00	1.665E+01
3.500E+00	2.500E+00	1.665E+01
3.750E+00	2.500E+00	1.665E+01
4.000E+00	2.500E+00	1.665E+01
4.250E+00	2.500E+00	1.665E+01
4.500E+00	2.500E+00	1.665E+01
4.750E+00	2.500E+00	1.665E+01
5.000E+00	2.500E+00	1.666E+01
5.250E+00	2.500E+00	1.666E+01
5.500E+00	2.500E+00	1.666E+01
5.750E+00	2.500E+00	1.666E+01
6.000E+00	2.500E+00	1.666E+01
6.250E+00	2.500E+00	1.666E+01
6.500E+00	2.500E+00	1.666E+01
6.750E+00	2.500E+00	1.666E+01
7.000E+00	2.500E+00	1.666E+01
7.250E+00	2.500E+00	1.666E+01
7.500E+00	2.500E+00	1.666E+01
7.750E+00	2.500E+00	1.666E+01
8.000E+00	2.500E+00	1.666E+01
8.250E+00	2.500E+00	1.666E+01
8.500E+00	2.500E+00	1.666E+01
8.750E+00	2.500E+00	1.666E+01
9.000E+00	2.500E+00	1.666E+01
9.250E+00	2.500E+00	1.666E+01
9.500E+00	2.500E+00	1.666E+01
9.750E+00	2.500E+00	1.666E+01
1.000E+01	2.500E+00	1.666E+01
1.000E+00	2.750E+00	2.173E+00
1.250E+00	2.750E+00	2.194E+00
1.500E+00	2.750E+00	2.224E+00
1.750E+00	2.750E+00	2.259E+00
2.000E+00	2.750E+00	2.287E+00
2.250E+00	2.750E+00	2.334E+00
2.500E+00	2.750E+00	2.405E+00
2.750E+00	2.750E+00	1.502E+01
3.000E+00	2.750E+00	1.665E+01
3.250E+00	2.750E+00	1.665E+01
3.500E+00	2.750E+00	1.665E+01
3.750E+00	2.750E+00	1.665E+01
4.000E+00	2.750E+00	1.665E+01
4.250E+00	2.750E+00	1.665E+01
4.500E+00	2.750E+00	1.665E+01
4.750E+00	2.750E+00	1.665E+01
5.000E+00	2.750E+00	1.665E+01
5.250E+00	2.750E+00	1.666E+01
5.500E+00	2.750E+00	1.666E+01
5.750E+00	2.750E+00	1.666E+01
6.000E+00	2.750E+00	1.666E+01
6.250E+00	2.750E+00	1.666E+01
6.500E+00	2.750E+00	1.666E+01
6.750E+00	2.750E+00	1.666E+01
7.000E+00	2.750E+00	1.666E+01
7.250E+00	2.750E+00	1.666E+01
7.500E+00	2.750E+00	1.666E+01
7.750E+00	2.750E+00	1.666E+01
8.000E+00	2.750E+00	1.666E+01
8.250E+00	2.750E+00	1.666E+01
8.500E+00	2.750E+00	1.666E+01
8.750E+00	2.750E+00	1.666E+01
9.000E+00	2.750E+00	1.666E+01
9.250E+00	2.750E+00	1.666E+01
9.500E+00	2.750E+00	1.666E+01
9.750E+00	2.750E+00	1.666E+01
1.000E+01	2.750E+00	1.666E+01
1.000E+00	3.000E+00	2.157E+00
1.250E+00	3.000E+00	2.172E+00
1.500E+00	3.000E+00	2.194E+00
1.750E+00	3.000E+00	2.224E+00
2.000E+00	3.000E+00	2.258E+00
2.250E+00	3.000E+00	2.287E+00
2.500E+00	3.000E+00	2.334E+00
2.750E+00	3.000E+00	2.405E+00
3.000E+00	3.000E+00	1.502E+01
3.250E+00	3.000E+00	1.665E+01
3.500E+00	3.000E+00	1.665E+01
3.750E+00	3.000E+00	1.665E+01
4.000E+00	3.000E+00	1.665E+01
4.250E+00	3.000E+00	1.665E+01
4.500E+00	3.000E+00	1.665E+01
4.750E+00	3.000E+00	1.665E+01
5.000E+00	3.000E+00	1.665E+01
5.250E+00	3.000E+00	1.665E+01
5.500E+00	3.000E+00	1.666E+01
5.750E+00	3.000E+00	1.666E+01
6.000E+00	3.000E+00	1.666E+01
6.250E+00	3.000E+00	1.666E+01
6.500E+00	3.000E+00	1.666E+01
6.750E+00	3.000E+00	1.666E+01
7.000E+00	3.000E+00	1.666E+01
7.250E+00	3.000E+00	1.666E+01
7.500E+00	3.000E+00	1.666E+01
7.750E+00	3.000E+00	1.666E+01
8.000E+00	3.000E+00	1.666E+01
8.250E+00	3.000E+00	1.666E+01
8.500E+00	3.000E+00	1.666E+01
8.750E+00	3.000E+00	1.666E+01
9.000E+00	3.000E+00	1.666E+01
9.250E+00	3.000E+00	1.666E+01
9.500E+00	3.000E+00	1.666E+01
9.750E+00	3.000E+00	1.666E+01
1.000E+01	3.000E+00	1.666E+01
1.000E+00	3.250E+00	2.145E+00
1.250E+00	3.250E+00	2.157E+00
1.500E+00	3.250E+00	2.172E+00
1.750E+00	3.250E+00	2.194E+00
2.000E+00	3.250E+00	2.223E+00
2.250E+00	3.250E+00	2.258E+00
2.500E+00	3.250E+00	2.287E+00
2.750E+00	3.250E+00	2.334E+00
3.000E+00	3.250E+00	2.405E+00
3.250E+00	3.250E+00	1.502E+01
3.500E+00	3.250E+00	1.665E+01
3.750E+00	3.250E+00	1.665E+01
4.000E+00	3.250E+00	1.665E+01
4.250E+00	3.250E+00	1.665E+01
4.500E+00	3.250E+00	1.665E+01
4.750E+00	3.250E+00	1.665E+01
5.000E+00	3.250E+00	1.665E+01
5.250E+00	3.250E+00	1.665E+01
5.500E+00	3.250E+00	1.665E+01
5.750E+00	3.250E+00	1.666E+01
6.000E+00	3.250E+00	1.666E+01
6.250E+00	3.250E+00	1.666E+01
6.500E+00	3.250E+00	1.666E+01
6.750E+00	3.250E+00	1.666E+01
7.000E+00	3.250E+00	1.666E+01
7.250E+00	3.250E+00	1.666E+01
7.500E+00	3.250E+00	1.666E+01
7.750E+00	3.250E+00	1.666E+01
8.000E+00	3.250E+00	1.666E+01
8.250E+00	3.250E+00	1.666E+01
8.500E+00	3.250E+00	1.666E+01
8.750E+00	3.250E+00	1.666E+01
9.000E+00	3.250E+00	1.666E+01
9.250E+00	3.250E+00	1.666E+01
9.500E+00	3.250E+00	1.666E+01
9.750E+00	3.250E+00	1.666E+01
1.000E+01	3.250E+00	1.666E+01
1.000E+00	3.500E+00	2.135E+00
1.250E+00	3.500E+00	2.145E+00
1.500E+00	3.500E+00	2.157E+00
1.750E+00	3.500E+00	2.172E+00
2.000E+00	3.500E+00	2.194E+00
2.250E+00	3.500E+00	2.223E+00
2.500E+00	3.500E+00	2.258E+00
2.750E+00	3.500E+00	2.287E+00
3.000E+00	3.500E+00	2.334E+00
3.250E+00	3.500E+00	2.405E+00
3.500E+00	3.500E+00	1.502E+01
3.750E+00	3.500E+00	1.665E+01
4.000E+00	3.500E+00	1.665E+01
4.250E+00	3.500E+00	1.665E+01
4.500E+00	3.500E+00	1.665E+01
4.750E+00	3.500E+00	1.665E+01
5.000E+00	3.500E+00	1.665E+01
5.250E+00	3.500E+00	1.665E+01
5.500E+00	3.500E+00	1.665E+01
5.750E+00	3.500E+00	1.665E+01
6.000E+00	3.500E+00	1.666E+01
6.250E+00	3.500E+00	1.666E+01
6.500E+00	3.500E+00	1.666E+01
6.750E+00	3.500E+00	1.666E+01
7.000E+00	3.500E+00	1.666E+01
7.250E+00	3.500E+00	1.666E+01
7.500E+00	3.500E+00	1.666E+01
7.750E+00	3.500E+00	1.666E+01
8.000E+00	3.500E+00	1.666E+01
8.250E+00	3.500E+00	1.666E+01
8.500E+00	3.500E+00	1.666E+01
8.750E+00	3.500E+00	1.666E+01
9.000E+00	3.500E+00	1.666E+01
9.250E+00	3.500E+00	1.666E+01
9.500E+00	3.500E+00	1.666E+01
9.750E+00	3.500E+00	1.666E+01
1.000E+01	3.500E+00	1.666E+01
1.000E+00	3.750E+00	2.127E+00
1.250E+00	3.750E+00	2.135E+00
1.500E+00	3.750E+00	2.144E+00
1.750E+00	3.750E+00	2.156E+00
2.000E+00	3.750E+00	2.172E+00
2.250E+00	3.750E+00	2.193E+00
2.500E+00	3.750E+00	2.223E+00
2.750E+00	3.750E+00	2.258E+00
3.000E+00	3.750E+00	2.287E+00
3.250E+00	3.750E+00	2.334E+00
3.500E+00	3.750E+00	2.404E+00
3.750E+00	3.750E+00	1.502E+01
4.000E+00	3.750E+00	1.665E+01
4.250E+00	3.750E+00	1.665E+01
4.500E+00	3.750E+00	1.665E+01
4.750E+00	3.750E+00	1.665E+01
5.000E+00	3.750E+00	1.665E+01
5.250E+00	3.750E+00	1.665E+01
5.500E+00	3.750E+00	1.665E+01
5.750E+00	3.750E+00	1.665E+01
6.000E+00	3.750E+00	1.665E+01
6.250E+00	3.750E+00	1.666E+01
6.500E+00	3.750E+00	1.666E+01
6.750E+00	3.750E+00	1.666E+01
7.000E+00	3.750E+00	1.666E+01
7.250E+00	3.750E+00	1.666E+01
7.500E+00	3.750E+00	1.666E+01
7.750E+00	3.750E+00	1.666E+01
8.000E+00	3.750E+00	1.666E+01
8.250E+00	3.750E+00	1.666E+01
8.500E+00	3.750E+00	1.666E+01
8.750E+00	3.750E+00	1.666E+01
9.000E+00	3.750E+00	1.666E+01
9.250E+00	3.750E+00	1.666E+01
9.500E+00	3.750E+00	1.666E+01
9.750E+00	3.750E+00	1.666E+01
1.000E+01	3.750E+00	1.666E+01
1.000E+00	4.000E+00	2.122E+00
1.250E+00	4.000E+00	2.127E+00
1.500E+00	4.000E+00	2.135E+00
1.750E+00	4.000E+00	2.144E+00
2.000E+00	4.000E+00	2.156E+00
2.250E+00	4.000E+00	2.172E+00
2.500E+00	4.000E+00	2.193E+00
2.750E+00	4.000E+00	2.223E+00
3.000E+00	4.000E+00	2.258E+00
3.250E+00	4.000E+00	2.287E+00
3.500E+00	4.000E+00	2.334E+00
3.750E+00	4.000E+00	2.404E+00
4.000E+00	4.000E+00	1.502E+01
4.250E+00	4.000E+00	1.665E+01
4.500E+00	4.000E+00	1.665E+01
4.750E+00	4.000E+00	1.665E+01
5.000E+00	4.000E+00	1.665E+01
5.250E+00	4.000E+00	1.665E+01
5.500E+00	4.000E+00	1.665E+01
5.750E+00	4.000E+00	1.665E+01
6.000E+00	4.000E+00	1.665E+01
6.250E+00	4.000E+00	1.665E+01
6.500E+00	4.000E+00	1.666E+01
6.750E+00	4.000E+00	1.666E+01
7.000E+00	4.000E+00	1.666E+01
7.250E+00	4.000E+00	1.666E+01
7.500E+00	4.000E+00	1.666E+01
7.750E+00	4.000E+00	1.666E+01
8.000E+00	4.000E+00	1.666E+01
8.250E+00	4.000E+00	1.666E+01
8.500E+00	4.000E+00	1.666E+01
8.750E+00	4.000E+00	1.666E+01
9.000E+00	4.000E+00	1.666E+01
9.250E+00	4.000E+00	1.666E+01
9.500E+00	4.000E+00	1.666E+01
9.750E+00	4.000E+00	1.666E+01
1.000E+01	4.000E+00	1.666E+01
1.000E+00	4.250E+00	2.108E+00
1.250E+00	4.250E+00	2.122E+00
1.500E+00	4.250E+00	2.127E+00
1.750E+00	4.250E+00	2.135E+00
2.000E+00	4.250E+00	2.144E+00
2.250E+00	4.250E+00	2.156E+00
2.500E+00	4.250E+00	2.172E+00
2.750E+00	4.250E+00	2.193E+00
3.000E+00	4.250E+00	2.223E+00
3.250E+00	4.250E+00	2.258E+00
3.500E+00	4.250E+00	2.287E+00
3.750E+00	4.250E+00	2.333E+00
4.000E+00	4.250E+00	2.404E+00
4.250E+00	4.250E+00	1.502E+01
4.500E+00	4.250E+00	1.665E+01
4.750E+00	4.250E+00	1.665E+01
5.000E+00	4.250E+00	1.665E+01
5.250E+00	4.250E+00	1.665E+01
5.500E+00	4.250E+00	1.665E+01
5.750E+00	4.250E+00	1.665E+01
6.000E+00	4.250E+00	1.665E+01
6.250E+00	4.250E+00	1.665E+01
6.500E+00	4.250E+00	1.665E+01
6.750E+00	4.250E+00	1.666E+01
7.000E+00	4.250E+00	1.666E+01
7.250E+00	4.250E+00	1.666E+01
7.500E+00	4.250E+00	1.666E+01
7.750E+00	4.250E+00	1.666E+01
8.000E+00	4.250E+00	1.666E+01
8.250E+00	4.250E+00	1.666E+01
8.500E+00	4.250E+00	1.666E+01
8.750E+00	4.250E+00	1.666E+01
9.000E+00	4.250E+00	1.666E+01
9.250E+00	4.250E+00	1.666E+01
9.500E+00	4.250E+00	1.666E+01
9.750E+00	4.250E+00	1.666E+01
1.000E+01	4.250E+00	1.666E+01
1.000E+00	4.500E+00	2.094E+00
1.250E+00	4.500E+00	2.108E+00
1.500E+00	4.500E+00	2.122E+00
1.750E+00	4.500E+00	2.127E+00
2.000E+00	4.500E+00	2.135E+00
2.250E+00	4.500E+00	2.144E+00
2.500E+00	4.500E+00	2.156E+00
2.750E+00	4.500E+00	2.172E+00
3.000E+00	4.500E+00	2.193E+00
3.250E+00	4.500E+00	2.223E+00
3.500E+00	4.500E+00	2.258E+00
3.750E+00	4.500E+00	2.286E+00
4.000E+00	4.500E+00	2.333E+00
4.250E+00	4.500E+00	2.404E+00
4.500E+00	4.500E+00	1.502E+01
4.750E+00	4.500E+00	1.665E+01
5.000E+00	4.500E+00	1.665E+01
5.250E+00	4.500E+00	1.665E+01
5.500E+00	4.500E+00	1.665E+01
5.750E+00	4.500E+00	1.665E+01
6.000E+00	4.500E+00	1.665E+01
6.250E+00	4.500E+00	1.665E+01
6.500E+00	4.500E+00	1.665E+01
6.750E+00	4.500E+00	1.665E+01
7.000E+00	4.500E+00	1.666E+01
7.250E+00	4.500E+00	1.666E+01
7.500E+00	4.500E+00	1.666E+01
7.750E+00	4.500E+00	1.666E+01
8.000E+00	4.500E+00	1.666E+01
8.250E+00	4.500E+00	1.666E+01
8.500E+00	4.500E+00	1.666E+01
8.750E+00	4.500E+00	1.666E+01
9.000E+00	4.500E+00	1.666E+01
9.250E+00	4.500E+00	1.666E+01
9.500E+00	4.500E+00	1.666E+01
9.750E+00	4.500E+00	1.666E+01
1.000E+01	4.500E+00	1.666E+01
1.000E+00	4.750E+00	2.082E+00
1.250E+00	4.750E+00	2.094E+00
1.500E+00	4.750E+00	2.108E+00
1.750E+00	4.750E+00	2.121E+00
2.000E+00	4.750E+00	2.127E+00
2.250E+00	4.750E+00	2.134E+00
2.500E+00	4.750E+00	2.144E+00
2.750E+00	4.750E+00	2.156E+00
3.000E+00	4.750E+00	2.172E+00
3.250E+00	4.750E+00	2.193E+00
3.500E+00	4.750E+00	2.223E+00
3.750E+00	4.750E+00	2.258E+00
4.000E+00	4.750E+00	2.286E+00
4.250E+00	4.750E+00	2.333E+00
4.500E+00	4.750E+00	2.404E+00
4.750E+00	4.750E+00	1.502E+01
5.000E+00	4.750E+00	1.665E+01
5.250E+00	4.750E+00	1.665E+01
5.500E+00	4.750E+00	1.665E+01
5.750E+00	4.750E+00	1.665E+01
6.000E+00	4.750E+00	1.665E+01
6.250E+00	4.750E+00	1.665E+01
6.500E+00	4.750E+00	1.665E+01
6.750E+00	4.750E+00	1.665E+01
7.000E+00	4.750E+00	1.665E+01
7.250E+00	4.750E+00	1.666E+01
7.500E+00	4.750E+00	1.666E+01
7.750E+00	4.750E+00	1.666E+01
8.000E+00	4.750E+00	1.666E+01
8.250E+00	4.750E+00	1.666E+01
8.500E+00	4.750E+00	1.666E+01
8.750E+00	4.750E+00	1.666E+01
9.000E+00	4.750E+00	1.666E+01
9.250E+00	4.750E+00	1.666E+01
9.500E+00	4.750E+00	1.666E+01
9.750E+00	4.750E+00	1.666E+01
1.000E+01	4.750E+00	1.666E+01
1.000E+00	5.000E+00	2.071E+00
1.250E+00	5.000E+00	2.082E+00
1.500E+00	5.000E+00	2.094E+00
1.750E+00	5.000E+00	2.108E+00
2.000E+00	5.000E+00	2.121E+00
2.250E+00	5.000E+00	2.127E+00
2.500E+00	5.000E+00	2.134E+00
2.750E+00	5.000E+00	2.144E+00
3.000E+00	5.000E+00	2.156E+00
3.250E+00	5.000E+00	2.172E+00
3.500E+00	5.000E+00	2.193E+00
3.750E+00	5.000E+00	2.223E+00
4.000E+00	5.000E+00	2.258E+00
4.250E+00	5.000E+00	2.286E+00
4.500E+00	5.000E+00	2.333E+00
4.750E+00	5.000E+00	2.404E+00
5.000E+00	5.000E+00	1.502E+01
5.250E+00	5.000E+00	1.665E+01
5.500E+00	5.000E+00	1.665E+01
5.750E+00	5.000E+00	1.665E+01
6.000E+00	5.000E+00	1.665E+01
6.250E+00	5.000E+00	1.665E+01
6.500E+00	5.000E+00	1.665E+01
6.750E+00	5.000E+00	1.665E+01
7.000E+00	5.000E+00	1.665E+01
7.250E+00	5.000E+00	1.665E+01
7.500E+00	5.000E+00	1.666E+01
7.750E+00	5.000E+00	1.666E+01
8.000E+00	5.000E+00	1.666E+01
8.250E+00	5.000E+00	1.666E+01
8.500E+00	5.000E+00	1.666E+01
8.750E+00	5.000E+00	1.666E+01
9.000E+00	5.000E+00	1.666E+01
9.250E+00	5.000E+00	1.666E+01
9.500E+00	5.000E+00	1.666E+01
9.750E+00	5.000E+00	1.666E+01
1.000E+01	5.000E+00	1.666E+01
1.000E+00	5.250E+00	2.062E+00
1.250E+00	5.250E+00	2.071E+00
1.500E+00	5.250E+00	2.082E+00
1.750E+00	5.250E+00	2.094E+00
2.000E+00	5.250E+00	2.108E+00
2.250E+00	5.250E+00	2.121E+00
2.500E+00	5.250E+00	2.127E+00
2.750E+00	5.250E+00	2.134E+00
3.000E+00	5.250E+00	2.144E+00
3.250E+00	5.250E+00	2.156E+00
3.500E+00	5.250E+00	2.172E+00
3.750E+00	5.250E+00	2.193E+00
4.000E+00	5.250E+00	2.223E+00
4.250E+00	5.250E+00	2.258E+00
4.500E+00	5.250E+00	2.286E+00
4.750E+00	5.250E+00	2.333E+00
5.000E+00	5.250E+00	2.404E+00
5.250E+00	5.250E+00	1.502E+01
5.500E+00	5.250E+00	1.665E+01
5.750E+00	5.250E+00	1.665E+01
6.000E+00	5.250E+00	1.665E+01
6.250E+00	5.250E+00	1.665E+01
6.500E+00	5.250E+00	1.665E+01
6.750E+00	5.250E+00	1.665E+01
7.000E+00	5.250E+00	1.665E+01
7.250E+00	5.250E+00	1.665E+01
7.500E+00	5.250E+00	1.665E+01
7.750E+00	5.250E+00	1.666E+01
8.000E+00	5.250E+00	1.666E+01
8.250E+00	5.250E+00	1.666E+01
8.500E+00	5.250E+00	1.666E+01
8.750E+00	5.250E+00	1.666E+01
9.000E+00	5.250E+00	1.666E+01
9.250E+00	5.250E+00	1.666E+01
9.500E+00	5.250E+00	1.666E+01
9.750E+00	5.250E+00	1.666E+01
1.000E+01	5.250E+00	1.666E+01
1.000E+00	5.500E+00	2.055E+00
1.250E+00	5.500E+00	2.062E+00
1.500E+00	5.500E+00	2.071E+00
1.750E+00	5.500E+00	2.082E+00
2.000E+00	5.500E+00	2.094E+00
2.250E+00	5.500E+00	2.108E+00
2.500E+00	5.500E+00	2.121E+00
2.750E+00	5.500E+00	2.127E+00
3.000E+00	5.500E+00	2.134E+00
3.250E+00	5.500E+00	2.144E+00
3.500E+00	5.500E+00	2.156E+00
3.750E+00	5.500E+00	2.172E+00
4.000E+00	5.500E+00	2.193E+00
4.250E+00	5.500E+00	2.223E+00
4.500E+00	5.500E+00	2.258E+00
4.750E+00	5.500E+00	2.286E+00
5.000E+00	5.500E+00	2.333E+00
5.250E+00	5.500E+00	2.404E+00
5.500E+00	5.500E+00	1.502E+01
5.750E+00	5.500E+00	1.665E+01
6.000E+00	5.500E+00	1.665E+01
6.250E+00	5.500E+00	1.665E+01
6.500E+00	5.500E+00	1.665E+01
6.750E+00	5.500E+00	1.665E+01
7.000E+00	5.500E+00	1.665E+01
7.250E+00	5.500E+00	1.665E+01
7.500E+00	5.500E+00	1.665E+01
7.750E+00	5.500E+00	1.665E+01
8.000E+00	5.500E+00	1.666E+01
8.250E+00	5.500E+00	1.666E+01
8.500E+00	5.500E+00	1.666E+01
8.750E+00	5.500E+00	1.666E+01
9.000E+00	5.500E+00	1.666E+01
9.250E+00	5.500E+00	1.666E+01
9.500E+00	5.500E+00	1.666E+01
9.750E+00	5.500E+00	1.666E+01
1.000E+01	5.500E+00	1.666E+01
1.000E+00	5.750E+00	2.051E+00
1.250E+00	5.750E+00	2.055E+00
1.500E+00	5.750E+00	2.062E+00
1.750E+00	5.750E+00	2.071E+00
2.000E+00	5.750E+00	2.082E+00
2.250E+00	5.750E+00	2.094E+00
2.500E+00	5.750E+00	2.108E+00
2.750E+00	5.750E+00	2.121E+00
3.000E+00	5.750E+00	2.127E+00
3.250E+00	5.750E+00	2.134E+00
3.500E+00	5.750E+00	2.144E+00
3.750E+00	5.750E+00	2.156E+00
4.000E+00	5.750E+00	2.171E+00
4.250E+00	5.750E+00	2.193E+00
4.500E+00	5.750E+00	2.223E+00
4.750E+00	5.750E+00	2.258E+00
5.000E+00	5.750E+00	2.286E+00
5.250E+00	5.750E+00	2.333E+00
5.500E+00	5.750E+00	2.404E+00
5.750E+00	5.750E+00	1.502E+01
6.000E+00	5.750E+00	1.665E+01
6.250E+00	5.750E+00	1.665E+01
6.500E+00	5.750E+00	1.665E+01
6.750E+00	5.750E+00	1.665E+01
7.000E+00	5.750E+00	1.665E+01
7.250E+00	5.750E+00	1.665E+01
7.500E+00	5.750E+00	1.665E+01
7.750E+00	5.750E+00	1.665E+01
8.000E+00	5.750E+00	1.665E+01
8.250E+00	5.750E+00	1.666E+01
8.500E+00	5.750E+00	1.666E+01
8.750E+00	5.750E+00	1.666E+01
9.000E+00	5.750E+00	1.666E+01
9.250E+00	5.750E+00	1.666E+01
9.500E+00	5.750E+00	1.666E+01
9.750E+00	5.750E+00	1.666E+01
1.000E+01	5.750E+00	1.666E+01
1.000E+00	6.000E+00	2.039E+00
1.250E+00	6.000E+00	2.051E+00
1.500E+00	6.000E+00	2.055E+00
1.750E+00	6.000E+00	2.062E+00
2.000E+00	6.000E+00	2.071E+00
2.250E+00	6.000E+00	2.082E+00
2.500E+00	6.000E+00	2.094E+00
2.750E+00	6.000E+00	2.108E+00
3.000E+00	6.000E+00	2.121E+00
3.250E+00	6.000E+00	2.127E+00
3.500E+00	6.000E+00	2.134E+00
3.750E+00	6.000E+00	2.144E+00
4.000E+00	6.000E+00	2.156E+00
4.250E+00	6.000E+00	2.171E+00
4.500E+00	6.000E+00	2.193E+00
4.750E+00	6.000E+00	2.223E+00
5.000E+00	6.000E+00	2.257E+00
5.250E+00	6.000E+00	2.286E+00
5.500E+00	6.000E+00	2.333E+00
5.750E+00	6.000E+00	2.404E+00
6.000E+00	6.000E+00	1.502E+01
6.250E+00	6.000E+00	1.665E+01
6.500E+00	6.000E+00	1.665E+01
6.750E+00	6.000E+00	1.665E+01
7.000E+00	6.000E+00	1.665E+01
7.250E+00	6.000E+00	1.665E+01
7.500E+00	6.000E+00	1.665E+01
7.750E+00	6.000E+00	1.665E+01
8.000E+00	6.000E+00	1.665E+01
8.250E+00	6.000E+00	1.665E+01
8.500E+00	6.000E+00	1.666E+01
8.750E+00	6.000E+00	1.666E+01
9.000E+00	6.000E+00	1.666E+01
9.250E+00	6.000E+00	1.666E+01
9.500E+00	6.000E+00	1.666E+01
9.750E+00	6.000E+00	1.666E+01
1.000E+01	6.000E+00	1.666E+01
1.000E+00	6.250E+00	2.023E+00
1.250E+00	6.250E+00	2.039E+00
1.500E+00	6.250E+00	2.050E+00
1.750E+00	6.250E+00	2.055E+00
2.000E+00	6.250E+00	2.062E+00
2.250E+00	6.250E+00	2.071E+00
2.500E+00	6.250E+00	2.082E+00
2.750E+00	6.250E+00	2.094E+00
3.000E+00	6.250E+00	2.107E+00
3.250E+00	6.250E+00	2.121E+00
3.500E+00	6.250E+00	2.126E+00
3.750E+00	6.250E+00	2.134E+00
4.000E+00	6.250E+00	2.144E+00
4.250E+00	6.250E+00	2.156E+00
4.500E+00	6.250E+00	2.171E+00
4.750E+00	6.250E+00	2.193E+00
5.000E+00	6.250E+00	2.222E+00
5.250E+00	6.250E+00	2.257E+00
5.500E+00	6.250E+00	2.286E+00
5.750E+00	6.250E+00	2.333E+00
6.000E+00	6.250E+00	2.404E+00
6.250E+00	6.250E+00	1.502E+01
6.500E+00	6.250E+00	1.665E+01
6.750E+00	6.250E+00	1.665E+01
7.000E+00	6.250E+00	1.665E+01
7.250E+00	6.250E+00	1.665E+01
7.500E+00	6.250E+00	1.665E+01
7.750E+00	6.250E+00	1.665E+01
8.000E+00	6.250E+00	1.665E+01
8.250E+00	6.250E+00	1.665E+01
8.500E+00	6.250E+00	1.665E+01
8.750E+00	6.250E+00	1.666E+01
9.000E+00	6.250E+00	1.666E+01
9.250E+00	6.250E+00	1.666E+01
9.500E+00	6.250E+00	1.666E+01
9.750E+00	6.250E+00	1.666E+01
1.000E+01	6.250E+00	1.666E+01
1.000E+00	6.500E+00	2.009E+00
1.250E+00	6.500E+00	2.023E+00
1.500E+00	6.500E+00	2.039E+00
1.750E+00	6.500E+00	2.050E+00
2.000E+00	6.500E+00	2.055E+00
2.250E+00	6.500E+00	2.062E+00
2.500E+00	6.500E+00	2.071E+00
2.750E+00	6.500E+00	2.082E+00
3.000E+00	6.500E+00	2.094E+00
3.250E+00	6.500E+00	2.107E+00
3.500E+00	6.500E+00	2.121E+00
3.750E+00	6.500E+00	2.126E+00
4.000E+00	6.500E+00	2.134E+00
4.250E+00	6.500E+00	2.144E+00
4.500E+00	6.500E+00	2.156E+00
4.750E+00	6.500E+00	2.171E+00
5.000E+00	6.500E+00	2.193E+00
5.250E+00	6.500E+00	2.222E+00
5.500E+00	6.500E+00	2.257E+00
5.750E+00	6.500E+00	2.286E+00
6.000E+00	6.500E+00	2.333E+00
6.250E+00	6.500E+00	2.404E+00
6.500E+00	6.500E+00	1.502E+01
6.750E+00	6.500E+00	1.665E+01
7.000E+00	6.500E+00	1.665E+01
7.250E+00	6.500E+00	1.665E+01
7.500E+00	6.500E+00	1.665E+01
7.750E+00	6.500E+00	1.665E+01
8.000E+00	6.500E+00	1.665E+01
8.250E+00	6.500E+00	1.665E+01
8.500E+00	6.500E+00	1.665E+01
8.750E+00	6.500E+00	1.665E+01
9.000E+00	6.500E+00	1.666E+01
9.250E+00	6.500E+00	1.666E+01
9.500E+00	6.500E+00	1.666E+01
9.750E+00	6.500E+00	1.666E+01
1.000E+01	6.500E+00	1.666E+01
1.000E+00	6.750E+00	1.999E+00
1.250E+00	6.750E+00	2.009E+00
1.500E+00	6.750E+00	2.023E+00
1.750E+00	6.750E+00	2.039E+00
2.000E+00	6.750E+00	2.050E+00
2.250E+00	6.750E+00	2.055E+00
2.500E+00	6.750E+00	2.062E+00
2.750E+00	6.750E+00	2.071E+00
3.000E+00	6.750E+00	2.082E+00
3.250E+00	6.750E+00	2.094E+00
3.500E+00	6.750E+00	2.107E+00
3.750E+00	6.750E+00	2.121E+00
4.000E+00	6.750E+00	2.126E+00
4.250E+00	6.750E+00	2.134E+00
4.500E+00	6.750E+00	2.143E+00
4.750E+00	6.750E+00	2.155E+00
5.000E+00	6.750E+00	2.171E+00
5.250E+00	6.750E+00	2.192E+00
5.500E+00	6.750E+00	2.222E+00
5.750E+00	6.750E+00	2.257E+00
6.000E+00	6.750E+00	2.286E+00
6.250E+00	6.750E+00	2.333E+00
6.500E+00	6.750E+00	2.404E+00
6.750E+00	6.750E+00	1.502E+01
7.000E+00	6.750E+00	1.665E+01
7.250E+00	6.750E+00	1.665E+01
7.500E+00	6.750E+00	1.665E+01
7.750E+00	6.750E+00	1.665E+01
8.000E+00	6.750E+00	1.665E+01
8.250E+00	6.750E+00	1.665E+01
8.500E+00	6.750E+00	1.665E+01
8.750E+00	6.750E+00	1.665E+01
9.000E+00	6.750E+00	1.665E+01
9.250E+00	6.750E+00	1.666E+01
9.500E+00	6.750E+00	1.666E+01
9.750E+00	6.750E+00	1.666E+01
1.000E+01	6.750E+00	1.666E+01
1.000E+00	7.000E+00	1.991E+00
1.250E+00	7.000E+00	1.999E+00
1.500E+00	7.000E+00	2.009E+00
1.750E+00	7.000E+00	2.023E+00
2.000E+00	7.000E+00	2.039E+00
2.250E+00	7.000E+00	2.050E+00
2.500E+00	7.000E+00	2.055E+00
2.750E+00	7.000E+00	2.062E+00
3.000E+00	7.000E+00	2.071E+00
3.250E+00	7.000E+00	2.081E+00
3.500E+00	7.000E+00	2.094E+00
3.750E+00	7.000E+00	2.107E+00
4.000E+00	7.000E+00	2.121E+00
4.250E+00	7.000E+00	2.126E+00
4.500E+00	7.000E+00	2.134E+00
4.750E+00	7.000E+00	2.143E+00
5.000E+00	7.000E+00	2.155E+00
5.250E+00	7.000E+00	2.171E+00
5.500E+00	7.000E+00	2.192E+00
5.750E+00	7.000E+00	2.222E+00
6.000E+00	7.000E+00	2.257E+00
6.250E+00	7.000E+00	2.286E+00
6.500E+00	7.000E+00	2.333E+00
6.750E+00	7.000E+00	2.404E+00
7.000E+00	7.000E+00	1.502E+01
7.250E+00	7.000E+00	1.665E+01
7.500E+00	7.000E+00	1.665E+01
7.750E+00	7.000E+00	1.665E+01
8.000E+00	7.000E+00	1.665E+01
8.250E+00	7.000E+00	1.665E+01
8.500E+00	7.000E+00	1.665E+01
8.750E+00	7.000E+00	1.665E+01
9.000E+00	7.000E+00	1.665E+01
9.250E+00	7.000E+00	1.665E+01
9.500E+00	7.000E+00	1.666E+01
9.750E+00	7.000E+00	1.666E+01
1.000E+01	7.000E+00	1.666E+01
1.000E+00	7.250E+00	1.988E+00
1.250E+00	7.250E+00	1.991E+00
1.500E+00	7.250E+00	1.998E+00
1.750E+00	7.250E+00	2.009E+00
2.000E+00	7.250E+00	2.022E+00
2.250E+00	7.250E+00	2.038E+00
2.500E+00	7.250E+00	2.050E+00
2.750E+00	7.250E+00	2.055E+00
3.000E+00	7.250E+00	2.062E+00
3.250E+00	7.250E+00	2.071E+00
3.500E+00	7.250E+00	2.081E+00
3.750E+00	7.250E+00	2.094E+00
4.000E+00	7.250E+00	2.107E+00
4.250E+00	7.250E+00	2.121E+00
4.500E+00	7.250E+00	2.126E+00
4.750E+00	7.250E+00	2.134E+00
5.000E+00	7.250E+00	2.143E+00
5.250E+00	7.250E+00	2.155E+00
5.500E+00	7.250E+00	2.171E+00
5.750E+00	7.250E+00	2.192E+00
6.000E+00	7.250E+00	2.222E+00
6.250E+00	7.250E+00	2.257E+00
6.500E+00	7.250E+00	2.286E+00
6.750E+00	7.250E+00	2.333E+00
7.000E+00	7.250E+00	2.404E+00
7.250E+00	7.250E+00	1.502E+01
7.500E+00	7.250E+00	1.665E+01
7.750E+00	7.250E+00	1.665E+01
8.000E+00	7.250E+00	1.665E+01
8.250E+00	7.250E+00	1.665E+01
8.500E+00	7.250E+00	1.665E+01
8.750E+00	7.250E+00	1.665E+01
9.000E+00	7.250E+00	1.665E+01
9.250E+00	7.250E+00	1.665E+01
9.500E+00	7.250E+00	1.665E+01
9.750E+00	7.250E+00	1.666E+01
1.000E+01	7.250E+00	1.666E+01
1.000E+00	7.500E+00	1.966E+00
1.250E+00	7.500E+00	1.988E+00
1.500E+00	7.500E+00	1.991E+00
1.750E+00	7.500E+00	1.998E+00
2.000E+00	7.500E+00	2.009E+00
2.250E+00	7.500E+00	2.022E+00
2.500E+00	7.500E+00	2.038E+00
2.750E+00	7.500E+00	2.050E+00
3.000E+00	7.500E+00	2.055E+00
3.250E+00	7.500E+00	2.062E+00
3.500E+00	7.500E+00	2.071E+00
3.750E+00	7.500E+00	2.081E+00
4.000E+00	7.500E+00	2.094E+00
4.250E+00	7.500E+00	2.107E+00
4.500E+00	7.500E+00	2.121E+00
4.750E+00	7.500E+00	2.126E+00
5.000E+00	7.500E+00	2.134E+00
5.250E+00	7.500E+00	2.143E+00
5.500E+00	7.500E+00	2.155E+00
5.750E+00	7.500E+00	2.171E+00
6.000E+00	7.500E+00	2.192E+00
6.250E+00	7.500E+00	2.222E+00
6.500E+00	7.500E+00	2.257E+00
6.750E+00	7.500E+00	2.286E+00
7.000E+00	7.500E+00	2.333E+00
7.250E+00	7.500E+00	2.404E+00
7.500E+00	7.500E+00	1.502E+01
7.750E+00	7.500E+00	1.665E+01
8.000E+00	7.500E+00	1.665E+01
8.250E+00	7.500E+00	1.665E+01
8.500E+00	7.500E+00	1.665E+01
8.750E+00	7.500E+00	1.665E+01
9.000E+00	7.500E+00	1.665E+01
9.250E+00	7.500E+00	1.665E+01
9.500E+00	7.500E+00	1.665E+01
9.750E+00	7.500E+00	1.665E+01
1.000E+01	7.500E+00	1.666E+01
1.000E+00	7.750E+00	1.945E+00
1.250E+00	7.750E+00	1.966E+00
1.500E+00	7.750E+00	1.988E+00
1.750E+00	7.750E+00	1.991E+00
2.000E+00	7.750E+00	1.998E+00
2.250E+00	7.750E+00	2.009E+00
2.500E+00	7.750E+00	2.022E+00
2.750E+00	7.750E+00	2.038E+00
3.000E+00	7.750E+00	2.050E+00
3.250E+00	7.750E+00	2.055E+00
3.500E+00	7.750E+00	2.062E+00
3.750E+00	7.750E+00	2.071E+00
4.000E+00	7.750E+00	2.081E+00
4.250E+00	7.750E+00	2.093E+00
4.500E+00	7.750E+00	2.107E+00
4.750E+00	7.750E+00	2.121E+00
5.000E+00	7.750E+00	2.126E+00
5.250E+00	7.750E+00	2.134E+00
5.500E+00	7.750E+00	2.143E+00
5.750E+00	7.750E+00	2.155E+00
6.000E+00	7.750E+00	2.171E+00
6.250E+00	7.750E+00	2.192E+00
6.500E+00	7.750E+00	2.222E+00
6.750E+00	7.750E+00	2.257E+00
7.000E+00	7.750E+00	2.286E+00
7.250E+00	7.750E+00	2.333E+00
7.500E+00	7.750E+00	2.404E+00
7.750E+00	7.750E+00	1.502E+01
8.000E+00	7.750E+00	1.665E+01
8.250E+00	7.750E+00	1.665E+01
8.500E+00	7.750E+00	1.665E+01
8.750E+00	7.750E+00	1.665E+01
9.000E+00	7.750E+00	1.665E+01
9.250E+00	7.750E+00	1.665E+01
9.500E+00	7.750E+00	1.665E+01
9.750E+00	7.750E+00	1.665E+01
1.000E+01	7.750E+00	1.665E+01
1.000E+00	8.000E+00	1.929E+00
1.250E+00	8.000E+00	1.945E+00
1.500E+00	8.000E+00	1.966E+00
1.750E+00	8.000E+00	1.988E+00
2.000E+00	8.000E+00	1.991E+00
2.250E+00	8.000E+00	1.998E+00
2.500E+00	8.000E+00	2.009E+00
2.750E+00	8.000E+00	2.022E+00
3.000E+00	8.000E+00	2.038E+00
3.250E+00	8.000E+00	2.050E+00
3.500E+00	8.000E+00	2.055E+00
3.750E+00	8.000E+00	2.062E+00
4.000E+00	8.000E+00	2.071E+00
4.250E+00	8.000E+00	2.081E+00
4.500E+00	8.000E+00	2.093E+00
4.750E+00	8.000E+00	2.107E+00
5.000E+00	8.000E+00	2.120E+00
5.250E+00	8.000E+00	2.126E+00
5.500E+00	8.000E+00	2.134E+00
5.750E+00	8.000E+00	2.143E+00
6.000E+00	8.000E+00	2.155E+00
6.250E+00	8.000E+00	2.171E+00
6.500E+00	8.000E+00	2.192E+00
6.750E+00	8.000E+00	2.222E+00
7.000E+00	8.000E+00	2.257E+00
7.250E+00	8.000E+00	2.285E+00
7.500E+00	8.000E+00	2.332E+00
7.750E+00	8.000E+00	2.404E+00
8.000E+00	8.000E+00	1.502E+01
8.250E+00	8.000E+00	1.665E+01
8.500E+00	8.000E+00	1.665E+01
8.750E+00	8.000E+00	1.665E+01
9.000E+00	8.000E+00	1.665E+01
9.250E+00	8.000E+00	1.665E+01
9.500E+00	8.000E+00	1.665E+01
9.750E+00	8.000E+00	1.665E+01
1.000E+01	8.000E+00	1.665E+01
1.000E+00	8.250E+00	1.917E+00
1.250E+00	8.250E+00	1.929E+00
1.500E+00	8.250E+00	1.945E+00
1.750E+00	8.250E+00	1.966E+00
2.000E+00	8.250E+00	1.988E+00
2.250E+00	8.250E+00	1.991E+00
2.500E+00	8.250E+00	1.998E+00
2.750E+00	8.250E+00	2.009E+00
3.000E+00	8.250E+00	2.022E+00
3.250E+00	8.250E+00	2.038E+00
3.500E+00	8.250E+00	2.050E+00
3.750E+00	8.250E+00	2.055E+00
4.000E+00	8.250E+00	2.062E+00
4.250E+00	8.250E+00	2.070E+00
4.500E+00	8.250E+00	2.081E+00
4.750E+00	8.250E+00	2.093E+00
5.000E+00	8.250E+00	2.107E+00
5.250E+00	8.250E+00	2.120E+00
5.500E+00	8.250E+00	2.126E+00
5.750E+00	8.250E+00	2.133E+00
6.000E+00	8.250E+00	2.143E+00
6.250E+00	8.250E+00	2.155E+00
6.500E+00	8.250E+00	2.171E+00
6.750E+00	8.250E+00	2.192E+00
7.000E+00	8.250E+00	2.222E+00
7.250E+00	8.250E+00	2.257E+00
7.500E+00	8.250E+00	2.285E+00
7.750E+00	8.250E+00	2.332E+00
8.000E+00	8.250E+00	2.404E+00
8.250E+00	8.250E+00	1.502E+01
8.500E+00	8.250E+00	1.665E+01
8.750E+00	8.250E+00	1.665E+01
9.000E+00	8.250E+00	1.665E+01
9.250E+00	8.250E+00	1.665E+01
9.500E+00	8.250E+00	1.665E+01
9.750E+00	8.250E+00	1.665E+01
1.000E+01	8.250E+00	1.665E+01
1.000E+00	8.500E+00	1.907E+00
1.250E+00	8.500E+00	1.917E+00
1.500E+00	8.500E+00	1.929E+00
1.750E+00	8.500E+00	1.945E+00
2.000E+00	8.500E+00	1.966E+00
2.250E+00	8.500E+00	1.988E+00
2.500E+00	8.500E+00	1.991E+00
2.750E+00	8.500E+00	1.998E+00
3.000E+00	8.500E+00	2.009E+00
3.250E+00	8.500E+00	2.022E+00
3.500E+00	8.500E+00	2.038E+00
3.750E+00	8.500E+00	2.050E+00
4.000E+00	8.500E+00	2.055E+00
4.250E+00	8.500E+00	2.062E+00
4.500E+00	8.500E+00	2.070E+00
4.750E+00	8.500E+00	2.081E+00
5.000E+00	8.500E+00	2.093E+00
5.250E+00	8.500E+00	2.107E+00
5.500E+00	8.500E+00	2.120E+00
5.750E+00	8.500E+00	2.126E+00
6.000E+00	8.500E+00	2.133E+00
6.250E+00	8.500E+00	2.143E+00
6.500E+00	8.500E+00	2.155E+00
6.750E+00	8.500E+00	2.171E+00
7.000E+00	8.500E+00	2.192E+00
7.250E+00	8.500E+00	2.222E+00
7.500E+00	8.500E+00	2.257E+00
7.750E+00	8.500E+00	2.285E+00
8.000E+00	8.500E+00	2.332E+00
8.250E+00	8.500E+00	2.404E+00
8.500E+00	8.500E+00	1.502E+01
8.750E+00	8.500E+00	1.665E+01
9.000E+00	8.500E+00	1.665E+01
9.250E+00	8.500E+00	1.665E+01
9.500E+00	8.500E+00	1.665E+01
9.750E+00	8.500E+00	1.665E+01
1.000E+01	8.500E+00	1.665E+01
1.000E+00	8.750E+00	1.899E+00
1.250E+00	8.750E+00	1.907E+00
1.500E+00	8.750E+00	1.917E+00
1.750E+00	8.750E+00	1.929E+00
2.000E+00	8.750E+00	1.945E+00
2.250E+00	8.750E+00	1.966E+00
2.500E+00	8.750E+00	1.987E+00
2.750E+00	8.750E+00	1.990E+00
3.000E+00	8.750E+00	1.998E+00
3.250E+00	8.750E+00	2.009E+00
3.500E+00	8.750E+00	2.022E+00
3.750E+00	8.750E+00	2.038E+00
4.000E+00	8.750E+00	2.050E+00
4.250E+00	8.750E+00	2.055E+00
4.500E+00	8.750E+00	2.061E+00
4.750E+00	8.750E+00	2.070E+00
5.000E+00	8.750E+00	2.081E+00
5.250E+00	8.750E+00	2.093E+00
5.500E+00	8.750E+00	2.107E+00
5.750E+00	8.750E+00	2.120E+00
6.000E+00	8.750E+00	2.126E+00
6.250E+00	8.750E+00	2.133E+00
6.500E+00	8.750E+00	2.143E+00
6.750E+00	8.750E+00	2.155E+00
7.000E+00	8.750E+00	2.171E+00
7.250E+00	8.750E+00	2.192E+00
7.500E+00	8.750E+00	2.222E+00
7.750E+00	8.750E+00	2.257E+00
8.000E+00	8.750E+00	2.285E+00
8.250E+00	8.750E+00	2.332E+00
8.500E+00	8.750E+00	2.404E+00
8.750E+00	8.750E+00	1.502E+01
9.000E+00	8.750E+00	1.665E+01
9.250E+00	8.750E+00	1.665E+01
9.500E+00	8.750E+00	1.665E+01
9.750E+00	8.750E+00	1.665E+01
1.000E+01	8.750E+00	1.665E+01
1.000E+00	9.000E+00	1.891E+00
1.250E+00	9.000E+00	1.899E+00
1.500E+00	9.000E+00	1.907E+00
1.750E+00	9.000E+00	1.917E+00
2.000E+00	9.000E+00	1.929E+00
2.250E+00	9.000E+00	1.945E+00
2.500E+00	9.000E+00	1.966E+00
2.750E+00	9.000E+00	1.987E+00
3.000E+00	9.000E+00	1.990E+00
3.250E+00	9.000E+00	1.998E+00
3.500E+00	9.000E+00	2.009E+00
3.750E+00	9.000E+00	2.022E+00
4.000E+00	9.000E+00	2.038E+00
4.250E+00	9.000E+00	2.050E+00
4.500E+00	9.000E+00	2.054E+00
4.750E+00	9.000E+00	2.061E+00
5.000E+00	9.000E+00	2.070E+00
5.250E+00	9.000E+00	2.081E+00
5.500E+00	9.000E+00	2.093E+00
5.750E+00	9.000E+00	2.107E+00
6.000E+00	9.000E+00	2.120E+00
6.250E+00	9.000E+00	2.126E+00
6.500E+00	9.000E+00	2.133E+00
6.750E+00	9.000E+00	2.143E+00
7.000E+00	9.000E+00	2.155E+00
7.250E+00	9.000E+00	2.171E+00
7.500E+00	9.000E+00	2.192E+00
7.750E+00	9.000E+00	2.222E+00
8.000E+00	9.000E+00	2.257E+00
8.250E+00	9.000E+00	2.285E+00
8.500E+00	9.000E+00	2.332E+00
8.750E+00	9.000E+00	2.404E+00
9.000E+00	9.000E+00	1.502E+01
9.250E+00	9.000E+00	1.665E+01
9.500E+00	9.000E+00	1.665E+01
9.750E+00	9.000E+00	1.665E+01
1.000E+01	9.000E+00	1.665E+01
1.000E+00	9.250E+00	1.881E+00
1.250E+00	9.250E+00	1.891E+00
1.500E+00	9.250E+00	1.899E+00
1.750E+00	9.250E+00	1.907E+00
2.000E+00	9.250E+00	1.917E+00
2.250E+00	9.250E+00	1.929E+00
2.500E+00	9.250E+00	1.945E+00
2.750E+00	9.250E+00	1.965E+00
3.000E+00	9.250E+00	1.987E+00
3.250E+00	9.250E+00	1.990E+00
3.500E+00	9.250E+00	1.998E+00
3.750E+00	9.250E+00	2.009E+00
4.000E+00	9.250E+00	2.022E+00
4.250E+00	9.250E+00	2.038E+00
4.500E+00	9.250E+00	2.050E+00
4.750E+00	9.250E+00	2.054E+00
5.000E+00	9.250E+00	2.061E+00
5.250E+00	9.250E+00	2.070E+00
5.500E+00	9.250E+00	2.081E+00
5.750E+00	9.250E+00	2.093E+00
6.000E+00	9.250E+00	2.107E+00
6.250E+00	9.250E+00	2.120E+00
6.500E+00	9.250E+00	2.126E+00
6.750E+00	9.250E+00	2.133E+00
7.000E+00	9.250E+00	2.143E+00
7.250E+00	9.250E+00	2.155E+00
7.500E+00	9.250E+00	2.170E+00
7.750E+00	9.250E+00	2.192E+00
8.000E+00	9.250E+00	2.222E+00
8.250E+00	9.250E+00	2.257E+00
8.500E+00	9.250E+00	2.285E+00
8.750E+00	9.250E+00	2.332E+00
9.000E+00	9.250E+00	2.404E+00
9.250E+00	9.250E+00	1.502E+01
9.500E+00	9.250E+00	1.665E+01
9.750E+00	9.250E+00	1.665E+01
1.000E+01	9.250E+00	1.665E+01
1.000E+00	9.500E+00	1.871E+00
1.250E+00	9.500E+00	1.881E+00
1.500E+00	9.500E+00	1.890E+00
1.750E+00	9.500E+00	1.899E+00
2.000E+00	9.500E+00	1.907E+00
2.250E+00	9.500E+00	1.917E+00
2.500E+00	9.500E+00	1.929E+00
2.750E+00	9.500E+00	1.945E+00
3.000E+00	9.500E+00	1.965E+00
3.250E+00	9.500E+00	1.987E+00
3.500E+00	9.500E+00	1.990E+00
3.750E+00	9.500E+00	1.998E+00
4.000E+00	9.500E+00	2.008E+00
4.250E+00	9.500E+00	2.022E+00
4.500E+00	9.500E+00	2.038E+00
4.750E+00	9.500E+00	2.050E+00
5.000E+00	9.500E+00	2.054E+00
5.250E+00	9.500E+00	2.061E+00
5.500E+00	9.500E+00	2.070E+00
5.750E+00	9.500E+00	2.081E+00
6.000E+00	9.500E+00	2.093E+00
6.250E+00	9.500E+00	2.107E+00
6.500E+00	9.500E+00	2.120E+00
6.750E+00	9.500E+00	2.126E+00
7.000E+00	9.500E+00	2.133E+00
7.250E+00	9.500E+00	2.143E+00
7.500E+00	9.500E+00	2.155E+00
7.750E+00	9.500E+00	2.170E+00
8.000E+00	9.500E+00	2.192E+00
8.250E+00	9.500E+00	2.222E+00
8.500E+00	9.500E+00	2.256E+00
8.750E+00	9.500E+00	2.285E+00
9.000E+00	9.500E+00	2.332E+00
9.250E+00	9.500E+00	2.404E+00
9.500E+00	9.500E+00	1.502E+01
9.750E+00	9.500E+00	1.665E+01
1.000E+01	9.500E+00	1.665E+01
1.000E+00	9.750E+00	1.861E+00
1.250E+00	9.750E+00	1.871E+00
1.500E+00	9.750E+00	1.881E+00
1.750E+00	9.750E+00	1.890E+00
2.000E+00	9.750E+00	1.899E+00
2.250E+00	9.750E+00	1.907E+00
2.500E+00	9.750E+00	1.917E+00
2.750E+00	9.750E+00	1.929E+00
3.000E+00	9.750E+00	1.945E+00
3.250E+00	9.750E+00	1.965E+00
3.500E+00	9.750E+00	1.987E+00
3.750E+00	9.750E+00	1.990E+00
4.000E+00	9.750E+00	1.998E+00
4.250E+00	9.750E+00	2.008E+00
4.500E+00	9.750E+00	2.022E+00
4.750E+00	9.750E+00	2.038E+00
5.000E+00	9.750E+00	2.049E+00
5.250E+00	9.750E+00	2.054E+00
5.500E+00	9.750E+00	2.061E+00
5.750E+00	9.750E+00	2.070E+00
6.000E+00	9.750E+00	2.081E+00
6.250E+00	9.750E+00	2.093E+00
6.500E+00	9.750E+00	2.106E+00
6.750E+00	9.750E+00	2.120E+00
7.000E+00	9.750E+00	2.125E+00
7.250E+00	9.750E+00	2.133E+00
7.500E+00	9.750E+00	2.143E+00
7.750E+00	9.750E+00	2.155E+00
8.000E+00	9.750E+00	2.170E+00
8.250E+00	9.750E+00	2.192E+00
8.500E+00	9.750E+00	2.221E+00
8.750E+00	9.750E+00	2.256E+00
9.000E+00	9.750E+00	2.285E+00
9.250E+00	9.750E+00	2.332E+00
9.500E+00	9.750E+00	2.404E+00
9.750E+00	9.750E+00	1.502E+01
1.000E+01	9.750E+00	1.665E+01
1.000E+00	1.000E+01	1.805E+00
1.250E+00	1.000E+01	1.861E+00
1.500E+00	1.000E+01	1.871E+00
1.750E+00	1.000E+01	1.881E+00
2.000E+00	1.000E+01	1.890E+00
2.250E+00	1.000E+01	1.899E+00
2.500E+00	1.000E+01	1.907E+00
2.750E+00	1.000E+01	1.917E+00
3.000E+00	1.000E+01	1.929E+00
3.250E+00	1.000E+01	1.945E+00
3.500E+00	1.000E+01	1.965E+00
3.750E+00	1.000E+01	1.987E+00
4.000E+00	1.000E+01	1.990E+00
4.250E+00	1.000E+01	1.998E+00
4.500E+00	1.000E+01	2.008E+00
4.750E+00	1.000E+01	2.022E+00
5.000E+00	1.000E+01	2.038E+00
5.250E+00	1.000E+01	2.049E+00
5.500E+00	1.000E+01	2.054E+00
5.750E+00	1.000E+01	2.061E+00
6.000E+00	1.000E+01	2.070E+00
6.250E+00	1.000E+01	2.081E+00
6.500E+00	1.000E+01	2.093E+00
6.750E+00	1.000E+01	2.106E+00
7.000E+00	1.000E+01	2.120E+00
7.250E+00	1.000E+01	2.125E+00
7.500E+00	1.000E+01	2.133E+00
7.750E+00	1.000E+01	2.143E+00
8.000E+00	1.000E+01	2.155E+00
8.250E+00	1.000E+01	2.170E+00
8.500E+00	1.000E+01	2.192E+00
8.750E+00	1.000E+01	2.221E+00
9.000E+00	1.000E+01	2.256E+00
9.250E+00	1.000E+01	2.285E+00
9.500E+00	1.000E+01	2.332E+00
9.750E+00	1.000E+01	2.404E+00
1.000E+01	1.000E+01	1.502E+01
