# Supplementary material for: Frequency switching between oscillatory homeostats and the regulation of p53
Source: PLoS One. 2020 May 20;15(5):e0227786. doi: 10.1371/journal.pone.0227786 (PMC7239446; doi:10.1371/journal.pone.0227786)
Supplement: S2 Gnuplot — A zip-file with a gnuplot script and avi video files showing interactive views of panels a-d in Fig 6. (ZIP) [file pone.0227786.s003.zip › S2 Gnuplot/TOPO-Eave-m3m5v2-01.txt]

1.000E+00	1.000E+00	1.502E+01	1.866E-01	1.501E-01
1.250E+00	1.000E+00	1.665E+01	6.828E-01	1.501E-01
1.500E+00	1.000E+00	1.665E+01	1.183E+00	1.501E-01
1.750E+00	1.000E+00	1.665E+01	1.682E+00	1.501E-01
2.000E+00	1.000E+00	1.665E+01	2.182E+00	1.501E-01
2.250E+00	1.000E+00	1.665E+01	2.682E+00	1.502E-01
2.500E+00	1.000E+00	1.665E+01	3.183E+00	1.502E-01
2.750E+00	1.000E+00	1.665E+01	3.683E+00	1.503E-01
3.000E+00	1.000E+00	1.665E+01	4.184E+00	1.504E-01
3.250E+00	1.000E+00	1.665E+01	4.685E+00	1.505E-01
3.500E+00	1.000E+00	1.666E+01	5.186E+00	1.507E-01
3.750E+00	1.000E+00	1.666E+01	5.687E+00	1.508E-01
4.000E+00	1.000E+00	1.666E+01	6.188E+00	1.509E-01
4.250E+00	1.000E+00	1.666E+01	6.688E+00	1.511E-01
4.500E+00	1.000E+00	1.666E+01	7.189E+00	1.513E-01
4.750E+00	1.000E+00	1.666E+01	7.690E+00	1.515E-01
5.000E+00	1.000E+00	1.666E+01	8.191E+00	1.517E-01
5.250E+00	1.000E+00	1.666E+01	8.692E+00	1.520E-01
5.500E+00	1.000E+00	1.666E+01	9.193E+00	1.522E-01
5.750E+00	1.000E+00	1.666E+01	9.694E+00	1.525E-01
6.000E+00	1.000E+00	1.666E+01	1.019E+01	1.528E-01
6.250E+00	1.000E+00	1.666E+01	1.070E+01	1.531E-01
6.500E+00	1.000E+00	1.666E+01	1.120E+01	1.534E-01
6.750E+00	1.000E+00	1.666E+01	1.170E+01	1.537E-01
7.000E+00	1.000E+00	1.666E+01	1.220E+01	1.541E-01
7.250E+00	1.000E+00	1.666E+01	1.270E+01	1.545E-01
7.500E+00	1.000E+00	1.666E+01	1.320E+01	1.548E-01
7.750E+00	1.000E+00	1.666E+01	1.370E+01	1.553E-01
8.000E+00	1.000E+00	1.666E+01	1.420E+01	1.557E-01
8.250E+00	1.000E+00	1.666E+01	1.470E+01	1.562E-01
8.500E+00	1.000E+00	1.666E+01	1.520E+01	1.567E-01
8.750E+00	1.000E+00	1.666E+01	1.571E+01	1.572E-01
9.000E+00	1.000E+00	1.666E+01	1.621E+01	1.577E-01
9.250E+00	1.000E+00	1.666E+01	1.671E+01	1.583E-01
9.500E+00	1.000E+00	1.666E+01	1.721E+01	1.589E-01
9.750E+00	1.000E+00	1.666E+01	1.771E+01	1.595E-01
1.000E+01	1.000E+00	1.666E+01	1.821E+01	1.601E-01
1.000E+00	1.250E+00	2.405E+00	1.754E-01	4.807E-01
1.250E+00	1.250E+00	1.502E+01	1.866E-01	1.501E-01
1.500E+00	1.250E+00	1.665E+01	6.828E-01	1.501E-01
1.750E+00	1.250E+00	1.665E+01	1.183E+00	1.501E-01
2.000E+00	1.250E+00	1.665E+01	1.682E+00	1.501E-01
2.250E+00	1.250E+00	1.665E+01	2.182E+00	1.501E-01
2.500E+00	1.250E+00	1.665E+01	2.682E+00	1.502E-01
2.750E+00	1.250E+00	1.665E+01	3.183E+00	1.502E-01
3.000E+00	1.250E+00	1.665E+01	3.683E+00	1.503E-01
3.250E+00	1.250E+00	1.665E+01	4.184E+00	1.504E-01
3.500E+00	1.250E+00	1.665E+01	4.685E+00	1.505E-01
3.750E+00	1.250E+00	1.666E+01	5.186E+00	1.507E-01
4.000E+00	1.250E+00	1.666E+01	5.687E+00	1.508E-01
4.250E+00	1.250E+00	1.666E+01	6.188E+00	1.509E-01
4.500E+00	1.250E+00	1.666E+01	6.688E+00	1.511E-01
4.750E+00	1.250E+00	1.666E+01	7.189E+00	1.513E-01
5.000E+00	1.250E+00	1.666E+01	7.690E+00	1.515E-01
5.250E+00	1.250E+00	1.666E+01	8.191E+00	1.517E-01
5.500E+00	1.250E+00	1.666E+01	8.692E+00	1.520E-01
5.750E+00	1.250E+00	1.666E+01	9.193E+00	1.522E-01
6.000E+00	1.250E+00	1.666E+01	9.694E+00	1.525E-01
6.250E+00	1.250E+00	1.666E+01	1.019E+01	1.528E-01
6.500E+00	1.250E+00	1.666E+01	1.070E+01	1.531E-01
6.750E+00	1.250E+00	1.666E+01	1.120E+01	1.534E-01
7.000E+00	1.250E+00	1.666E+01	1.170E+01	1.537E-01
7.250E+00	1.250E+00	1.666E+01	1.220E+01	1.541E-01
7.500E+00	1.250E+00	1.666E+01	1.270E+01	1.545E-01
7.750E+00	1.250E+00	1.666E+01	1.320E+01	1.548E-01
8.000E+00	1.250E+00	1.666E+01	1.370E+01	1.553E-01
8.250E+00	1.250E+00	1.666E+01	1.420E+01	1.557E-01
8.500E+00	1.250E+00	1.666E+01	1.470E+01	1.562E-01
8.750E+00	1.250E+00	1.666E+01	1.520E+01	1.567E-01
9.000E+00	1.250E+00	1.666E+01	1.571E+01	1.572E-01
9.250E+00	1.250E+00	1.666E+01	1.621E+01	1.577E-01
9.500E+00	1.250E+00	1.666E+01	1.671E+01	1.583E-01
9.750E+00	1.250E+00	1.666E+01	1.721E+01	1.589E-01
1.000E+01	1.250E+00	1.666E+01	1.771E+01	1.595E-01
1.000E+00	1.500E+00	2.335E+00	1.642E-01	8.311E-01
1.250E+00	1.500E+00	2.405E+00	1.754E-01	4.807E-01
1.500E+00	1.500E+00	1.502E+01	1.866E-01	1.501E-01
1.750E+00	1.500E+00	1.665E+01	6.828E-01	1.501E-01
2.000E+00	1.500E+00	1.665E+01	1.183E+00	1.501E-01
2.250E+00	1.500E+00	1.665E+01	1.682E+00	1.501E-01
2.500E+00	1.500E+00	1.665E+01	2.182E+00	1.501E-01
2.750E+00	1.500E+00	1.665E+01	2.682E+00	1.502E-01
3.000E+00	1.500E+00	1.665E+01	3.183E+00	1.502E-01
3.250E+00	1.500E+00	1.665E+01	3.683E+00	1.503E-01
3.500E+00	1.500E+00	1.665E+01	4.184E+00	1.504E-01
3.750E+00	1.500E+00	1.665E+01	4.685E+00	1.505E-01
4.000E+00	1.500E+00	1.666E+01	5.186E+00	1.507E-01
4.250E+00	1.500E+00	1.666E+01	5.687E+00	1.508E-01
4.500E+00	1.500E+00	1.666E+01	6.188E+00	1.509E-01
4.750E+00	1.500E+00	1.666E+01	6.688E+00	1.511E-01
5.000E+00	1.500E+00	1.666E+01	7.189E+00	1.513E-01
5.250E+00	1.500E+00	1.666E+01	7.690E+00	1.515E-01
5.500E+00	1.500E+00	1.666E+01	8.191E+00	1.517E-01
5.750E+00	1.500E+00	1.666E+01	8.692E+00	1.520E-01
6.000E+00	1.500E+00	1.666E+01	9.193E+00	1.522E-01
6.250E+00	1.500E+00	1.666E+01	9.694E+00	1.525E-01
6.500E+00	1.500E+00	1.666E+01	1.019E+01	1.528E-01
6.750E+00	1.500E+00	1.666E+01	1.070E+01	1.531E-01
7.000E+00	1.500E+00	1.666E+01	1.120E+01	1.534E-01
7.250E+00	1.500E+00	1.666E+01	1.170E+01	1.537E-01
7.500E+00	1.500E+00	1.666E+01	1.220E+01	1.541E-01
7.750E+00	1.500E+00	1.666E+01	1.270E+01	1.545E-01
8.000E+00	1.500E+00	1.666E+01	1.320E+01	1.548E-01
8.250E+00	1.500E+00	1.666E+01	1.370E+01	1.553E-01
8.500E+00	1.500E+00	1.666E+01	1.420E+01	1.557E-01
8.750E+00	1.500E+00	1.666E+01	1.470E+01	1.562E-01
9.000E+00	1.500E+00	1.666E+01	1.520E+01	1.567E-01
9.250E+00	1.500E+00	1.666E+01	1.571E+01	1.572E-01
9.500E+00	1.500E+00	1.666E+01	1.621E+01	1.577E-01
9.750E+00	1.500E+00	1.666E+01	1.671E+01	1.583E-01
1.000E+01	1.500E+00	1.666E+01	1.721E+01	1.589E-01
1.000E+00	1.750E+00	2.288E+00	1.527E-01	1.178E+00
1.250E+00	1.750E+00	2.334E+00	1.642E-01	8.311E-01
1.500E+00	1.750E+00	2.405E+00	1.754E-01	4.807E-01
1.750E+00	1.750E+00	1.502E+01	1.866E-01	1.501E-01
2.000E+00	1.750E+00	1.665E+01	6.828E-01	1.501E-01
2.250E+00	1.750E+00	1.665E+01	1.183E+00	1.501E-01
2.500E+00	1.750E+00	1.665E+01	1.682E+00	1.501E-01
2.750E+00	1.750E+00	1.665E+01	2.182E+00	1.501E-01
3.000E+00	1.750E+00	1.665E+01	2.682E+00	1.502E-01
3.250E+00	1.750E+00	1.665E+01	3.183E+00	1.502E-01
3.500E+00	1.750E+00	1.665E+01	3.683E+00	1.503E-01
3.750E+00	1.750E+00	1.665E+01	4.184E+00	1.504E-01
4.000E+00	1.750E+00	1.665E+01	4.685E+00	1.505E-01
4.250E+00	1.750E+00	1.666E+01	5.186E+00	1.507E-01
4.500E+00	1.750E+00	1.666E+01	5.687E+00	1.508E-01
4.750E+00	1.750E+00	1.666E+01	6.188E+00	1.509E-01
5.000E+00	1.750E+00	1.666E+01	6.688E+00	1.511E-01
5.250E+00	1.750E+00	1.666E+01	7.189E+00	1.513E-01
5.500E+00	1.750E+00	1.666E+01	7.690E+00	1.515E-01
5.750E+00	1.750E+00	1.666E+01	8.191E+00	1.517E-01
6.000E+00	1.750E+00	1.666E+01	8.692E+00	1.520E-01
6.250E+00	1.750E+00	1.666E+01	9.193E+00	1.522E-01
6.500E+00	1.750E+00	1.666E+01	9.694E+00	1.525E-01
6.750E+00	1.750E+00	1.666E+01	1.019E+01	1.528E-01
7.000E+00	1.750E+00	1.666E+01	1.070E+01	1.531E-01
7.250E+00	1.750E+00	1.666E+01	1.120E+01	1.534E-01
7.500E+00	1.750E+00	1.666E+01	1.170E+01	1.537E-01
7.750E+00	1.750E+00	1.666E+01	1.220E+01	1.541E-01
8.000E+00	1.750E+00	1.666E+01	1.270E+01	1.545E-01
8.250E+00	1.750E+00	1.666E+01	1.320E+01	1.548E-01
8.500E+00	1.750E+00	1.666E+01	1.370E+01	1.553E-01
8.750E+00	1.750E+00	1.666E+01	1.420E+01	1.557E-01
9.000E+00	1.750E+00	1.666E+01	1.470E+01	1.562E-01
9.250E+00	1.750E+00	1.666E+01	1.520E+01	1.567E-01
9.500E+00	1.750E+00	1.666E+01	1.571E+01	1.572E-01
9.750E+00	1.750E+00	1.666E+01	1.621E+01	1.577E-01
1.000E+01	1.750E+00	1.666E+01	1.671E+01	1.583E-01
1.000E+00	2.000E+00	2.259E+00	1.411E-01	1.523E+00
1.250E+00	2.000E+00	2.287E+00	1.527E-01	1.178E+00
1.500E+00	2.000E+00	2.334E+00	1.642E-01	8.311E-01
1.750E+00	2.000E+00	2.405E+00	1.754E-01	4.807E-01
2.000E+00	2.000E+00	1.502E+01	1.866E-01	1.501E-01
2.250E+00	2.000E+00	1.665E+01	6.828E-01	1.501E-01
2.500E+00	2.000E+00	1.665E+01	1.183E+00	1.501E-01
2.750E+00	2.000E+00	1.665E+01	1.682E+00	1.501E-01
3.000E+00	2.000E+00	1.665E+01	2.182E+00	1.501E-01
3.250E+00	2.000E+00	1.665E+01	2.682E+00	1.502E-01
3.500E+00	2.000E+00	1.665E+01	3.183E+00	1.502E-01
3.750E+00	2.000E+00	1.665E+01	3.683E+00	1.503E-01
4.000E+00	2.000E+00	1.665E+01	4.184E+00	1.504E-01
4.250E+00	2.000E+00	1.665E+01	4.685E+00	1.505E-01
4.500E+00	2.000E+00	1.666E+01	5.186E+00	1.507E-01
4.750E+00	2.000E+00	1.666E+01	5.687E+00	1.508E-01
5.000E+00	2.000E+00	1.666E+01	6.188E+00	1.509E-01
5.250E+00	2.000E+00	1.666E+01	6.688E+00	1.511E-01
5.500E+00	2.000E+00	1.666E+01	7.189E+00	1.513E-01
5.750E+00	2.000E+00	1.666E+01	7.690E+00	1.515E-01
6.000E+00	2.000E+00	1.666E+01	8.191E+00	1.517E-01
6.250E+00	2.000E+00	1.666E+01	8.692E+00	1.520E-01
6.500E+00	2.000E+00	1.666E+01	9.193E+00	1.522E-01
6.750E+00	2.000E+00	1.666E+01	9.694E+00	1.525E-01
7.000E+00	2.000E+00	1.666E+01	1.019E+01	1.528E-01
7.250E+00	2.000E+00	1.666E+01	1.070E+01	1.531E-01
7.500E+00	2.000E+00	1.666E+01	1.120E+01	1.534E-01
7.750E+00	2.000E+00	1.666E+01	1.170E+01	1.537E-01
8.000E+00	2.000E+00	1.666E+01	1.220E+01	1.541E-01
8.250E+00	2.000E+00	1.666E+01	1.270E+01	1.545E-01
8.500E+00	2.000E+00	1.666E+01	1.320E+01	1.548E-01
8.750E+00	2.000E+00	1.666E+01	1.370E+01	1.553E-01
9.000E+00	2.000E+00	1.666E+01	1.420E+01	1.557E-01
9.250E+00	2.000E+00	1.666E+01	1.470E+01	1.562E-01
9.500E+00	2.000E+00	1.666E+01	1.520E+01	1.567E-01
9.750E+00	2.000E+00	1.666E+01	1.571E+01	1.572E-01
1.000E+01	2.000E+00	1.666E+01	1.621E+01	1.577E-01
1.000E+00	2.250E+00	2.224E+00	1.317E-01	1.869E+00
1.250E+00	2.250E+00	2.259E+00	1.411E-01	1.523E+00
1.500E+00	2.250E+00	2.287E+00	1.527E-01	1.178E+00
1.750E+00	2.250E+00	2.334E+00	1.642E-01	8.311E-01
2.000E+00	2.250E+00	2.405E+00	1.754E-01	4.807E-01
2.250E+00	2.250E+00	1.502E+01	1.866E-01	1.501E-01
2.500E+00	2.250E+00	1.665E+01	6.828E-01	1.501E-01
2.750E+00	2.250E+00	1.665E+01	1.183E+00	1.501E-01
3.000E+00	2.250E+00	1.665E+01	1.682E+00	1.501E-01
3.250E+00	2.250E+00	1.665E+01	2.182E+00	1.501E-01
3.500E+00	2.250E+00	1.665E+01	2.682E+00	1.502E-01
3.750E+00	2.250E+00	1.665E+01	3.183E+00	1.502E-01
4.000E+00	2.250E+00	1.665E+01	3.683E+00	1.503E-01
4.250E+00	2.250E+00	1.665E+01	4.184E+00	1.504E-01
4.500E+00	2.250E+00	1.665E+01	4.685E+00	1.505E-01
4.750E+00	2.250E+00	1.666E+01	5.186E+00	1.507E-01
5.000E+00	2.250E+00	1.666E+01	5.687E+00	1.508E-01
5.250E+00	2.250E+00	1.666E+01	6.188E+00	1.509E-01
5.500E+00	2.250E+00	1.666E+01	6.688E+00	1.511E-01
5.750E+00	2.250E+00	1.666E+01	7.189E+00	1.513E-01
6.000E+00	2.250E+00	1.666E+01	7.690E+00	1.515E-01
6.250E+00	2.250E+00	1.666E+01	8.191E+00	1.517E-01
6.500E+00	2.250E+00	1.666E+01	8.692E+00	1.520E-01
6.750E+00	2.250E+00	1.666E+01	9.193E+00	1.522E-01
7.000E+00	2.250E+00	1.666E+01	9.694E+00	1.525E-01
7.250E+00	2.250E+00	1.666E+01	1.019E+01	1.528E-01
7.500E+00	2.250E+00	1.666E+01	1.070E+01	1.531E-01
7.750E+00	2.250E+00	1.666E+01	1.120E+01	1.534E-01
8.000E+00	2.250E+00	1.666E+01	1.170E+01	1.537E-01
8.250E+00	2.250E+00	1.666E+01	1.220E+01	1.541E-01
8.500E+00	2.250E+00	1.666E+01	1.270E+01	1.545E-01
8.750E+00	2.250E+00	1.666E+01	1.320E+01	1.548E-01
9.000E+00	2.250E+00	1.666E+01	1.370E+01	1.553E-01
9.250E+00	2.250E+00	1.666E+01	1.420E+01	1.557E-01
9.500E+00	2.250E+00	1.666E+01	1.470E+01	1.562E-01
9.750E+00	2.250E+00	1.666E+01	1.520E+01	1.567E-01
1.000E+01	2.250E+00	1.666E+01	1.571E+01	1.572E-01
1.000E+00	2.500E+00	2.194E+00	1.234E-01	2.217E+00
1.250E+00	2.500E+00	2.224E+00	1.317E-01	1.869E+00
1.500E+00	2.500E+00	2.259E+00	1.411E-01	1.523E+00
1.750E+00	2.500E+00	2.287E+00	1.527E-01	1.178E+00
2.000E+00	2.500E+00	2.334E+00	1.642E-01	8.311E-01
2.250E+00	2.500E+00	2.405E+00	1.754E-01	4.807E-01
2.500E+00	2.500E+00	1.502E+01	1.866E-01	1.501E-01
2.750E+00	2.500E+00	1.665E+01	6.828E-01	1.501E-01
3.000E+00	2.500E+00	1.665E+01	1.183E+00	1.501E-01
3.250E+00	2.500E+00	1.665E+01	1.682E+00	1.501E-01
3.500E+00	2.500E+00	1.665E+01	2.182E+00	1.501E-01
3.750E+00	2.500E+00	1.665E+01	2.682E+00	1.502E-01
4.000E+00	2.500E+00	1.665E+01	3.183E+00	1.502E-01
4.250E+00	2.500E+00	1.665E+01	3.683E+00	1.503E-01
4.500E+00	2.500E+00	1.665E+01	4.184E+00	1.504E-01
4.750E+00	2.500E+00	1.665E+01	4.685E+00	1.505E-01
5.000E+00	2.500E+00	1.666E+01	5.186E+00	1.507E-01
5.250E+00	2.500E+00	1.666E+01	5.687E+00	1.508E-01
5.500E+00	2.500E+00	1.666E+01	6.188E+00	1.509E-01
5.750E+00	2.500E+00	1.666E+01	6.688E+00	1.511E-01
6.000E+00	2.500E+00	1.666E+01	7.189E+00	1.513E-01
6.250E+00	2.500E+00	1.666E+01	7.690E+00	1.515E-01
6.500E+00	2.500E+00	1.666E+01	8.191E+00	1.517E-01
6.750E+00	2.500E+00	1.666E+01	8.692E+00	1.520E-01
7.000E+00	2.500E+00	1.666E+01	9.193E+00	1.522E-01
7.250E+00	2.500E+00	1.666E+01	9.694E+00	1.525E-01
7.500E+00	2.500E+00	1.666E+01	1.019E+01	1.528E-01
7.750E+00	2.500E+00	1.666E+01	1.070E+01	1.531E-01
8.000E+00	2.500E+00	1.666E+01	1.120E+01	1.534E-01
8.250E+00	2.500E+00	1.666E+01	1.170E+01	1.537E-01
8.500E+00	2.500E+00	1.666E+01	1.220E+01	1.541E-01
8.750E+00	2.500E+00	1.666E+01	1.270E+01	1.545E-01
9.000E+00	2.500E+00	1.666E+01	1.320E+01	1.548E-01
9.250E+00	2.500E+00	1.666E+01	1.370E+01	1.553E-01
9.500E+00	2.500E+00	1.666E+01	1.420E+01	1.557E-01
9.750E+00	2.500E+00	1.666E+01	1.470E+01	1.562E-01
1.000E+01	2.500E+00	1.666E+01	1.520E+01	1.567E-01
1.000E+00	2.750E+00	2.173E+00	1.150E-01	2.564E+00
1.250E+00	2.750E+00	2.194E+00	1.234E-01	2.217E+00
1.500E+00	2.750E+00	2.224E+00	1.317E-01	1.869E+00
1.750E+00	2.750E+00	2.259E+00	1.411E-01	1.523E+00
2.000E+00	2.750E+00	2.287E+00	1.527E-01	1.178E+00
2.250E+00	2.750E+00	2.334E+00	1.642E-01	8.311E-01
2.500E+00	2.750E+00	2.405E+00	1.754E-01	4.807E-01
2.750E+00	2.750E+00	1.502E+01	1.866E-01	1.501E-01
3.000E+00	2.750E+00	1.665E+01	6.828E-01	1.501E-01
3.250E+00	2.750E+00	1.665E+01	1.183E+00	1.501E-01
3.500E+00	2.750E+00	1.665E+01	1.682E+00	1.501E-01
3.750E+00	2.750E+00	1.665E+01	2.182E+00	1.501E-01
4.000E+00	2.750E+00	1.665E+01	2.682E+00	1.502E-01
4.250E+00	2.750E+00	1.665E+01	3.183E+00	1.502E-01
4.500E+00	2.750E+00	1.665E+01	3.683E+00	1.503E-01
4.750E+00	2.750E+00	1.665E+01	4.184E+00	1.504E-01
5.000E+00	2.750E+00	1.665E+01	4.685E+00	1.505E-01
5.250E+00	2.750E+00	1.666E+01	5.186E+00	1.507E-01
5.500E+00	2.750E+00	1.666E+01	5.687E+00	1.508E-01
5.750E+00	2.750E+00	1.666E+01	6.188E+00	1.509E-01
6.000E+00	2.750E+00	1.666E+01	6.688E+00	1.511E-01
6.250E+00	2.750E+00	1.666E+01	7.189E+00	1.513E-01
6.500E+00	2.750E+00	1.666E+01	7.690E+00	1.515E-01
6.750E+00	2.750E+00	1.666E+01	8.191E+00	1.517E-01
7.000E+00	2.750E+00	1.666E+01	8.692E+00	1.520E-01
7.250E+00	2.750E+00	1.666E+01	9.193E+00	1.522E-01
7.500E+00	2.750E+00	1.666E+01	9.694E+00	1.525E-01
7.750E+00	2.750E+00	1.666E+01	1.019E+01	1.528E-01
8.000E+00	2.750E+00	1.666E+01	1.070E+01	1.531E-01
8.250E+00	2.750E+00	1.666E+01	1.120E+01	1.534E-01
8.500E+00	2.750E+00	1.666E+01	1.170E+01	1.537E-01
8.750E+00	2.750E+00	1.666E+01	1.220E+01	1.541E-01
9.000E+00	2.750E+00	1.666E+01	1.270E+01	1.545E-01
9.250E+00	2.750E+00	1.666E+01	1.320E+01	1.548E-01
9.500E+00	2.750E+00	1.666E+01	1.370E+01	1.553E-01
9.750E+00	2.750E+00	1.666E+01	1.420E+01	1.557E-01
1.000E+01	2.750E+00	1.666E+01	1.470E+01	1.562E-01
1.000E+00	3.000E+00	2.157E+00	1.065E-01	2.910E+00
1.250E+00	3.000E+00	2.172E+00	1.150E-01	2.564E+00
1.500E+00	3.000E+00	2.194E+00	1.234E-01	2.217E+00
1.750E+00	3.000E+00	2.224E+00	1.317E-01	1.869E+00
2.000E+00	3.000E+00	2.258E+00	1.411E-01	1.523E+00
2.250E+00	3.000E+00	2.287E+00	1.527E-01	1.178E+00
2.500E+00	3.000E+00	2.334E+00	1.642E-01	8.311E-01
2.750E+00	3.000E+00	2.405E+00	1.754E-01	4.807E-01
3.000E+00	3.000E+00	1.502E+01	1.866E-01	1.501E-01
3.250E+00	3.000E+00	1.665E+01	6.828E-01	1.501E-01
3.500E+00	3.000E+00	1.665E+01	1.183E+00	1.501E-01
3.750E+00	3.000E+00	1.665E+01	1.682E+00	1.501E-01
4.000E+00	3.000E+00	1.665E+01	2.182E+00	1.501E-01
4.250E+00	3.000E+00	1.665E+01	2.682E+00	1.502E-01
4.500E+00	3.000E+00	1.665E+01	3.183E+00	1.502E-01
4.750E+00	3.000E+00	1.665E+01	3.683E+00	1.503E-01
5.000E+00	3.000E+00	1.665E+01	4.184E+00	1.504E-01
5.250E+00	3.000E+00	1.665E+01	4.685E+00	1.505E-01
5.500E+00	3.000E+00	1.666E+01	5.186E+00	1.507E-01
5.750E+00	3.000E+00	1.666E+01	5.687E+00	1.508E-01
6.000E+00	3.000E+00	1.666E+01	6.188E+00	1.509E-01
6.250E+00	3.000E+00	1.666E+01	6.688E+00	1.511E-01
6.500E+00	3.000E+00	1.666E+01	7.189E+00	1.513E-01
6.750E+00	3.000E+00	1.666E+01	7.690E+00	1.515E-01
7.000E+00	3.000E+00	1.666E+01	8.191E+00	1.517E-01
7.250E+00	3.000E+00	1.666E+01	8.692E+00	1.520E-01
7.500E+00	3.000E+00	1.666E+01	9.193E+00	1.522E-01
7.750E+00	3.000E+00	1.666E+01	9.694E+00	1.525E-01
8.000E+00	3.000E+00	1.666E+01	1.019E+01	1.528E-01
8.250E+00	3.000E+00	1.666E+01	1.070E+01	1.531E-01
8.500E+00	3.000E+00	1.666E+01	1.120E+01	1.534E-01
8.750E+00	3.000E+00	1.666E+01	1.170E+01	1.537E-01
9.000E+00	3.000E+00	1.666E+01	1.220E+01	1.541E-01
9.250E+00	3.000E+00	1.666E+01	1.270E+01	1.545E-01
9.500E+00	3.000E+00	1.666E+01	1.320E+01	1.548E-01
9.750E+00	3.000E+00	1.666E+01	1.370E+01	1.553E-01
1.000E+01	3.000E+00	1.666E+01	1.420E+01	1.557E-01
1.000E+00	3.250E+00	2.145E+00	9.792E-02	3.256E+00
1.250E+00	3.250E+00	2.157E+00	1.065E-01	2.910E+00
1.500E+00	3.250E+00	2.172E+00	1.150E-01	2.564E+00
1.750E+00	3.250E+00	2.194E+00	1.234E-01	2.217E+00
2.000E+00	3.250E+00	2.223E+00	1.317E-01	1.869E+00
2.250E+00	3.250E+00	2.258E+00	1.411E-01	1.523E+00
2.500E+00	3.250E+00	2.287E+00	1.527E-01	1.178E+00
2.750E+00	3.250E+00	2.334E+00	1.642E-01	8.311E-01
3.000E+00	3.250E+00	2.405E+00	1.754E-01	4.807E-01
3.250E+00	3.250E+00	1.502E+01	1.866E-01	1.501E-01
3.500E+00	3.250E+00	1.665E+01	6.828E-01	1.501E-01
3.750E+00	3.250E+00	1.665E+01	1.183E+00	1.501E-01
4.000E+00	3.250E+00	1.665E+01	1.682E+00	1.501E-01
4.250E+00	3.250E+00	1.665E+01	2.182E+00	1.501E-01
4.500E+00	3.250E+00	1.665E+01	2.682E+00	1.502E-01
4.750E+00	3.250E+00	1.665E+01	3.183E+00	1.502E-01
5.000E+00	3.250E+00	1.665E+01	3.683E+00	1.503E-01
5.250E+00	3.250E+00	1.665E+01	4.184E+00	1.504E-01
5.500E+00	3.250E+00	1.665E+01	4.685E+00	1.505E-01
5.750E+00	3.250E+00	1.666E+01	5.186E+00	1.507E-01
6.000E+00	3.250E+00	1.666E+01	5.687E+00	1.508E-01
6.250E+00	3.250E+00	1.666E+01	6.188E+00	1.509E-01
6.500E+00	3.250E+00	1.666E+01	6.688E+00	1.511E-01
6.750E+00	3.250E+00	1.666E+01	7.189E+00	1.513E-01
7.000E+00	3.250E+00	1.666E+01	7.690E+00	1.515E-01
7.250E+00	3.250E+00	1.666E+01	8.191E+00	1.517E-01
7.500E+00	3.250E+00	1.666E+01	8.692E+00	1.520E-01
7.750E+00	3.250E+00	1.666E+01	9.193E+00	1.522E-01
8.000E+00	3.250E+00	1.666E+01	9.694E+00	1.525E-01
8.250E+00	3.250E+00	1.666E+01	1.019E+01	1.528E-01
8.500E+00	3.250E+00	1.666E+01	1.070E+01	1.531E-01
8.750E+00	3.250E+00	1.666E+01	1.120E+01	1.534E-01
9.000E+00	3.250E+00	1.666E+01	1.170E+01	1.537E-01
9.250E+00	3.250E+00	1.666E+01	1.220E+01	1.541E-01
9.500E+00	3.250E+00	1.666E+01	1.270E+01	1.545E-01
9.750E+00	3.250E+00	1.666E+01	1.320E+01	1.548E-01
1.000E+01	3.250E+00	1.666E+01	1.370E+01	1.553E-01
1.000E+00	3.500E+00	2.135E+00	8.919E-02	3.601E+00
1.250E+00	3.500E+00	2.145E+00	9.792E-02	3.256E+00
1.500E+00	3.500E+00	2.157E+00	1.065E-01	2.910E+00
1.750E+00	3.500E+00	2.172E+00	1.150E-01	2.564E+00
2.000E+00	3.500E+00	2.194E+00	1.234E-01	2.217E+00
2.250E+00	3.500E+00	2.223E+00	1.317E-01	1.869E+00
2.500E+00	3.500E+00	2.258E+00	1.411E-01	1.523E+00
2.750E+00	3.500E+00	2.287E+00	1.527E-01	1.178E+00
3.000E+00	3.500E+00	2.334E+00	1.642E-01	8.311E-01
3.250E+00	3.500E+00	2.405E+00	1.754E-01	4.807E-01
3.500E+00	3.500E+00	1.502E+01	1.866E-01	1.501E-01
3.750E+00	3.500E+00	1.665E+01	6.828E-01	1.501E-01
4.000E+00	3.500E+00	1.665E+01	1.183E+00	1.501E-01
4.250E+00	3.500E+00	1.665E+01	1.682E+00	1.501E-01
4.500E+00	3.500E+00	1.665E+01	2.182E+00	1.501E-01
4.750E+00	3.500E+00	1.665E+01	2.682E+00	1.502E-01
5.000E+00	3.500E+00	1.665E+01	3.183E+00	1.502E-01
5.250E+00	3.500E+00	1.665E+01	3.683E+00	1.503E-01
5.500E+00	3.500E+00	1.665E+01	4.184E+00	1.504E-01
5.750E+00	3.500E+00	1.665E+01	4.685E+00	1.505E-01
6.000E+00	3.500E+00	1.666E+01	5.186E+00	1.507E-01
6.250E+00	3.500E+00	1.666E+01	5.687E+00	1.508E-01
6.500E+00	3.500E+00	1.666E+01	6.188E+00	1.509E-01
6.750E+00	3.500E+00	1.666E+01	6.688E+00	1.511E-01
7.000E+00	3.500E+00	1.666E+01	7.189E+00	1.513E-01
7.250E+00	3.500E+00	1.666E+01	7.690E+00	1.515E-01
7.500E+00	3.500E+00	1.666E+01	8.191E+00	1.517E-01
7.750E+00	3.500E+00	1.666E+01	8.692E+00	1.520E-01
8.000E+00	3.500E+00	1.666E+01	9.193E+00	1.522E-01
8.250E+00	3.500E+00	1.666E+01	9.694E+00	1.525E-01
8.500E+00	3.500E+00	1.666E+01	1.019E+01	1.528E-01
8.750E+00	3.500E+00	1.666E+01	1.070E+01	1.531E-01
9.000E+00	3.500E+00	1.666E+01	1.120E+01	1.534E-01
9.250E+00	3.500E+00	1.666E+01	1.170E+01	1.537E-01
9.500E+00	3.500E+00	1.666E+01	1.220E+01	1.541E-01
9.750E+00	3.500E+00	1.666E+01	1.270E+01	1.545E-01
1.000E+01	3.500E+00	1.666E+01	1.320E+01	1.548E-01
1.000E+00	3.750E+00	2.127E+00	8.022E-02	3.947E+00
1.250E+00	3.750E+00	2.135E+00	8.919E-02	3.601E+00
1.500E+00	3.750E+00	2.144E+00	9.792E-02	3.256E+00
1.750E+00	3.750E+00	2.156E+00	1.065E-01	2.910E+00
2.000E+00	3.750E+00	2.172E+00	1.150E-01	2.564E+00
2.250E+00	3.750E+00	2.193E+00	1.234E-01	2.217E+00
2.500E+00	3.750E+00	2.223E+00	1.317E-01	1.869E+00
2.750E+00	3.750E+00	2.258E+00	1.411E-01	1.523E+00
3.000E+00	3.750E+00	2.287E+00	1.527E-01	1.178E+00
3.250E+00	3.750E+00	2.334E+00	1.642E-01	8.311E-01
3.500E+00	3.750E+00	2.404E+00	1.754E-01	4.807E-01
3.750E+00	3.750E+00	1.502E+01	1.866E-01	1.501E-01
4.000E+00	3.750E+00	1.665E+01	6.828E-01	1.501E-01
4.250E+00	3.750E+00	1.665E+01	1.183E+00	1.501E-01
4.500E+00	3.750E+00	1.665E+01	1.682E+00	1.501E-01
4.750E+00	3.750E+00	1.665E+01	2.182E+00	1.501E-01
5.000E+00	3.750E+00	1.665E+01	2.682E+00	1.502E-01
5.250E+00	3.750E+00	1.665E+01	3.183E+00	1.502E-01
5.500E+00	3.750E+00	1.665E+01	3.683E+00	1.503E-01
5.750E+00	3.750E+00	1.665E+01	4.184E+00	1.504E-01
6.000E+00	3.750E+00	1.665E+01	4.685E+00	1.505E-01
6.250E+00	3.750E+00	1.666E+01	5.186E+00	1.507E-01
6.500E+00	3.750E+00	1.666E+01	5.687E+00	1.508E-01
6.750E+00	3.750E+00	1.666E+01	6.188E+00	1.509E-01
7.000E+00	3.750E+00	1.666E+01	6.688E+00	1.511E-01
7.250E+00	3.750E+00	1.666E+01	7.189E+00	1.513E-01
7.500E+00	3.750E+00	1.666E+01	7.690E+00	1.515E-01
7.750E+00	3.750E+00	1.666E+01	8.191E+00	1.517E-01
8.000E+00	3.750E+00	1.666E+01	8.692E+00	1.520E-01
8.250E+00	3.750E+00	1.666E+01	9.193E+00	1.522E-01
8.500E+00	3.750E+00	1.666E+01	9.694E+00	1.525E-01
8.750E+00	3.750E+00	1.666E+01	1.019E+01	1.528E-01
9.000E+00	3.750E+00	1.666E+01	1.070E+01	1.531E-01
9.250E+00	3.750E+00	1.666E+01	1.120E+01	1.534E-01
9.500E+00	3.750E+00	1.666E+01	1.170E+01	1.537E-01
9.750E+00	3.750E+00	1.666E+01	1.220E+01	1.541E-01
1.000E+01	3.750E+00	1.666E+01	1.270E+01	1.545E-01
1.000E+00	4.000E+00	2.122E+00	7.100E-02	4.294E+00
1.250E+00	4.000E+00	2.127E+00	8.022E-02	3.947E+00
1.500E+00	4.000E+00	2.135E+00	8.919E-02	3.601E+00
1.750E+00	4.000E+00	2.144E+00	9.792E-02	3.256E+00
2.000E+00	4.000E+00	2.156E+00	1.065E-01	2.910E+00
2.250E+00	4.000E+00	2.172E+00	1.150E-01	2.564E+00
2.500E+00	4.000E+00	2.193E+00	1.234E-01	2.217E+00
2.750E+00	4.000E+00	2.223E+00	1.317E-01	1.869E+00
3.000E+00	4.000E+00	2.258E+00	1.411E-01	1.523E+00
3.250E+00	4.000E+00	2.287E+00	1.527E-01	1.178E+00
3.500E+00	4.000E+00	2.334E+00	1.642E-01	8.311E-01
3.750E+00	4.000E+00	2.404E+00	1.754E-01	4.807E-01
4.000E+00	4.000E+00	1.502E+01	1.866E-01	1.501E-01
4.250E+00	4.000E+00	1.665E+01	6.828E-01	1.501E-01
4.500E+00	4.000E+00	1.665E+01	1.183E+00	1.501E-01
4.750E+00	4.000E+00	1.665E+01	1.682E+00	1.501E-01
5.000E+00	4.000E+00	1.665E+01	2.182E+00	1.501E-01
5.250E+00	4.000E+00	1.665E+01	2.682E+00	1.502E-01
5.500E+00	4.000E+00	1.665E+01	3.183E+00	1.502E-01
5.750E+00	4.000E+00	1.665E+01	3.683E+00	1.503E-01
6.000E+00	4.000E+00	1.665E+01	4.184E+00	1.504E-01
6.250E+00	4.000E+00	1.665E+01	4.685E+00	1.505E-01
6.500E+00	4.000E+00	1.666E+01	5.186E+00	1.507E-01
6.750E+00	4.000E+00	1.666E+01	5.687E+00	1.508E-01
7.000E+00	4.000E+00	1.666E+01	6.188E+00	1.509E-01
7.250E+00	4.000E+00	1.666E+01	6.688E+00	1.511E-01
7.500E+00	4.000E+00	1.666E+01	7.189E+00	1.513E-01
7.750E+00	4.000E+00	1.666E+01	7.690E+00	1.515E-01
8.000E+00	4.000E+00	1.666E+01	8.191E+00	1.517E-01
8.250E+00	4.000E+00	1.666E+01	8.692E+00	1.520E-01
8.500E+00	4.000E+00	1.666E+01	9.193E+00	1.522E-01
8.750E+00	4.000E+00	1.666E+01	9.694E+00	1.525E-01
9.000E+00	4.000E+00	1.666E+01	1.019E+01	1.528E-01
9.250E+00	4.000E+00	1.666E+01	1.070E+01	1.531E-01
9.500E+00	4.000E+00	1.666E+01	1.120E+01	1.534E-01
9.750E+00	4.000E+00	1.666E+01	1.170E+01	1.537E-01
1.000E+01	4.000E+00	1.666E+01	1.220E+01	1.541E-01
1.000E+00	4.250E+00	2.108E+00	6.488E-02	4.649E+00
1.250E+00	4.250E+00	2.122E+00	7.100E-02	4.294E+00
1.500E+00	4.250E+00	2.127E+00	8.022E-02	3.947E+00
1.750E+00	4.250E+00	2.135E+00	8.919E-02	3.601E+00
2.000E+00	4.250E+00	2.144E+00	9.792E-02	3.256E+00
2.250E+00	4.250E+00	2.156E+00	1.065E-01	2.910E+00
2.500E+00	4.250E+00	2.172E+00	1.150E-01	2.564E+00
2.750E+00	4.250E+00	2.193E+00	1.234E-01	2.217E+00
3.000E+00	4.250E+00	2.223E+00	1.317E-01	1.869E+00
3.250E+00	4.250E+00	2.258E+00	1.411E-01	1.523E+00
3.500E+00	4.250E+00	2.287E+00	1.527E-01	1.178E+00
3.750E+00	4.250E+00	2.333E+00	1.642E-01	8.311E-01
4.000E+00	4.250E+00	2.404E+00	1.754E-01	4.807E-01
4.250E+00	4.250E+00	1.502E+01	1.866E-01	1.501E-01
4.500E+00	4.250E+00	1.665E+01	6.828E-01	1.501E-01
4.750E+00	4.250E+00	1.665E+01	1.183E+00	1.501E-01
5.000E+00	4.250E+00	1.665E+01	1.682E+00	1.501E-01
5.250E+00	4.250E+00	1.665E+01	2.182E+00	1.501E-01
5.500E+00	4.250E+00	1.665E+01	2.682E+00	1.502E-01
5.750E+00	4.250E+00	1.665E+01	3.183E+00	1.502E-01
6.000E+00	4.250E+00	1.665E+01	3.683E+00	1.503E-01
6.250E+00	4.250E+00	1.665E+01	4.184E+00	1.504E-01
6.500E+00	4.250E+00	1.665E+01	4.685E+00	1.505E-01
6.750E+00	4.250E+00	1.666E+01	5.186E+00	1.507E-01
7.000E+00	4.250E+00	1.666E+01	5.687E+00	1.508E-01
7.250E+00	4.250E+00	1.666E+01	6.188E+00	1.509E-01
7.500E+00	4.250E+00	1.666E+01	6.688E+00	1.511E-01
7.750E+00	4.250E+00	1.666E+01	7.189E+00	1.513E-01
8.000E+00	4.250E+00	1.666E+01	7.690E+00	1.515E-01
8.250E+00	4.250E+00	1.666E+01	8.191E+00	1.517E-01
8.500E+00	4.250E+00	1.666E+01	8.692E+00	1.520E-01
8.750E+00	4.250E+00	1.666E+01	9.193E+00	1.522E-01
9.000E+00	4.250E+00	1.666E+01	9.694E+00	1.525E-01
9.250E+00	4.250E+00	1.666E+01	1.019E+01	1.528E-01
9.500E+00	4.250E+00	1.666E+01	1.070E+01	1.531E-01
9.750E+00	4.250E+00	1.666E+01	1.120E+01	1.534E-01
1.000E+01	4.250E+00	1.666E+01	1.170E+01	1.537E-01
1.000E+00	4.500E+00	2.094E+00	5.904E-02	5.003E+00
1.250E+00	4.500E+00	2.108E+00	6.488E-02	4.649E+00
1.500E+00	4.500E+00	2.122E+00	7.100E-02	4.294E+00
1.750E+00	4.500E+00	2.127E+00	8.022E-02	3.947E+00
2.000E+00	4.500E+00	2.135E+00	8.919E-02	3.601E+00
2.250E+00	4.500E+00	2.144E+00	9.792E-02	3.256E+00
2.500E+00	4.500E+00	2.156E+00	1.065E-01	2.910E+00
2.750E+00	4.500E+00	2.172E+00	1.150E-01	2.564E+00
3.000E+00	4.500E+00	2.193E+00	1.234E-01	2.217E+00
3.250E+00	4.500E+00	2.223E+00	1.317E-01	1.869E+00
3.500E+00	4.500E+00	2.258E+00	1.411E-01	1.523E+00
3.750E+00	4.500E+00	2.286E+00	1.527E-01	1.178E+00
4.000E+00	4.500E+00	2.333E+00	1.642E-01	8.311E-01
4.250E+00	4.500E+00	2.404E+00	1.754E-01	4.807E-01
4.500E+00	4.500E+00	1.502E+01	1.866E-01	1.501E-01
4.750E+00	4.500E+00	1.665E+01	6.828E-01	1.501E-01
5.000E+00	4.500E+00	1.665E+01	1.183E+00	1.501E-01
5.250E+00	4.500E+00	1.665E+01	1.682E+00	1.501E-01
5.500E+00	4.500E+00	1.665E+01	2.182E+00	1.501E-01
5.750E+00	4.500E+00	1.665E+01	2.682E+00	1.502E-01
6.000E+00	4.500E+00	1.665E+01	3.183E+00	1.502E-01
6.250E+00	4.500E+00	1.665E+01	3.683E+00	1.503E-01
6.500E+00	4.500E+00	1.665E+01	4.184E+00	1.504E-01
6.750E+00	4.500E+00	1.665E+01	4.685E+00	1.505E-01
7.000E+00	4.500E+00	1.666E+01	5.186E+00	1.507E-01
7.250E+00	4.500E+00	1.666E+01	5.687E+00	1.508E-01
7.500E+00	4.500E+00	1.666E+01	6.188E+00	1.509E-01
7.750E+00	4.500E+00	1.666E+01	6.688E+00	1.511E-01
8.000E+00	4.500E+00	1.666E+01	7.189E+00	1.513E-01
8.250E+00	4.500E+00	1.666E+01	7.690E+00	1.515E-01
8.500E+00	4.500E+00	1.666E+01	8.191E+00	1.517E-01
8.750E+00	4.500E+00	1.666E+01	8.692E+00	1.520E-01
9.000E+00	4.500E+00	1.666E+01	9.193E+00	1.522E-01
9.250E+00	4.500E+00	1.666E+01	9.694E+00	1.525E-01
9.500E+00	4.500E+00	1.666E+01	1.019E+01	1.528E-01
9.750E+00	4.500E+00	1.666E+01	1.070E+01	1.531E-01
1.000E+01	4.500E+00	1.666E+01	1.120E+01	1.534E-01
1.000E+00	4.750E+00	2.082E+00	5.310E-02	5.357E+00
1.250E+00	4.750E+00	2.094E+00	5.904E-02	5.003E+00
1.500E+00	4.750E+00	2.108E+00	6.488E-02	4.649E+00
1.750E+00	4.750E+00	2.121E+00	7.100E-02	4.294E+00
2.000E+00	4.750E+00	2.127E+00	8.022E-02	3.947E+00
2.250E+00	4.750E+00	2.134E+00	8.919E-02	3.601E+00
2.500E+00	4.750E+00	2.144E+00	9.792E-02	3.256E+00
2.750E+00	4.750E+00	2.156E+00	1.065E-01	2.910E+00
3.000E+00	4.750E+00	2.172E+00	1.150E-01	2.564E+00
3.250E+00	4.750E+00	2.193E+00	1.234E-01	2.217E+00
3.500E+00	4.750E+00	2.223E+00	1.317E-01	1.869E+00
3.750E+00	4.750E+00	2.258E+00	1.411E-01	1.523E+00
4.000E+00	4.750E+00	2.286E+00	1.527E-01	1.178E+00
4.250E+00	4.750E+00	2.333E+00	1.642E-01	8.311E-01
4.500E+00	4.750E+00	2.404E+00	1.754E-01	4.807E-01
4.750E+00	4.750E+00	1.502E+01	1.866E-01	1.501E-01
5.000E+00	4.750E+00	1.665E+01	6.828E-01	1.501E-01
5.250E+00	4.750E+00	1.665E+01	1.183E+00	1.501E-01
5.500E+00	4.750E+00	1.665E+01	1.682E+00	1.501E-01
5.750E+00	4.750E+00	1.665E+01	2.182E+00	1.501E-01
6.000E+00	4.750E+00	1.665E+01	2.682E+00	1.502E-01
6.250E+00	4.750E+00	1.665E+01	3.183E+00	1.502E-01
6.500E+00	4.750E+00	1.665E+01	3.683E+00	1.503E-01
6.750E+00	4.750E+00	1.665E+01	4.184E+00	1.504E-01
7.000E+00	4.750E+00	1.665E+01	4.685E+00	1.505E-01
7.250E+00	4.750E+00	1.666E+01	5.186E+00	1.507E-01
7.500E+00	4.750E+00	1.666E+01	5.687E+00	1.508E-01
7.750E+00	4.750E+00	1.666E+01	6.188E+00	1.509E-01
8.000E+00	4.750E+00	1.666E+01	6.688E+00	1.511E-01
8.250E+00	4.750E+00	1.666E+01	7.189E+00	1.513E-01
8.500E+00	4.750E+00	1.666E+01	7.690E+00	1.515E-01
8.750E+00	4.750E+00	1.666E+01	8.191E+00	1.517E-01
9.000E+00	4.750E+00	1.666E+01	8.692E+00	1.520E-01
9.250E+00	4.750E+00	1.666E+01	9.193E+00	1.522E-01
9.500E+00	4.750E+00	1.666E+01	9.694E+00	1.525E-01
9.750E+00	4.750E+00	1.666E+01	1.019E+01	1.528E-01
1.000E+01	4.750E+00	1.666E+01	1.070E+01	1.531E-01
1.000E+00	5.000E+00	2.071E+00	4.702E-02	5.711E+00
1.250E+00	5.000E+00	2.082E+00	5.310E-02	5.357E+00
1.500E+00	5.000E+00	2.094E+00	5.904E-02	5.003E+00
1.750E+00	5.000E+00	2.108E+00	6.488E-02	4.649E+00
2.000E+00	5.000E+00	2.121E+00	7.100E-02	4.294E+00
2.250E+00	5.000E+00	2.127E+00	8.022E-02	3.947E+00
2.500E+00	5.000E+00	2.134E+00	8.919E-02	3.601E+00
2.750E+00	5.000E+00	2.144E+00	9.792E-02	3.256E+00
3.000E+00	5.000E+00	2.156E+00	1.065E-01	2.910E+00
3.250E+00	5.000E+00	2.172E+00	1.150E-01	2.564E+00
3.500E+00	5.000E+00	2.193E+00	1.234E-01	2.217E+00
3.750E+00	5.000E+00	2.223E+00	1.317E-01	1.869E+00
4.000E+00	5.000E+00	2.258E+00	1.411E-01	1.523E+00
4.250E+00	5.000E+00	2.286E+00	1.527E-01	1.178E+00
4.500E+00	5.000E+00	2.333E+00	1.642E-01	8.311E-01
4.750E+00	5.000E+00	2.404E+00	1.754E-01	4.807E-01
5.000E+00	5.000E+00	1.502E+01	1.866E-01	1.501E-01
5.250E+00	5.000E+00	1.665E+01	6.828E-01	1.501E-01
5.500E+00	5.000E+00	1.665E+01	1.183E+00	1.501E-01
5.750E+00	5.000E+00	1.665E+01	1.682E+00	1.501E-01
6.000E+00	5.000E+00	1.665E+01	2.182E+00	1.501E-01
6.250E+00	5.000E+00	1.665E+01	2.682E+00	1.502E-01
6.500E+00	5.000E+00	1.665E+01	3.183E+00	1.502E-01
6.750E+00	5.000E+00	1.665E+01	3.683E+00	1.503E-01
7.000E+00	5.000E+00	1.665E+01	4.184E+00	1.504E-01
7.250E+00	5.000E+00	1.665E+01	4.685E+00	1.505E-01
7.500E+00	5.000E+00	1.666E+01	5.186E+00	1.507E-01
7.750E+00	5.000E+00	1.666E+01	5.687E+00	1.508E-01
8.000E+00	5.000E+00	1.666E+01	6.188E+00	1.509E-01
8.250E+00	5.000E+00	1.666E+01	6.688E+00	1.511E-01
8.500E+00	5.000E+00	1.666E+01	7.189E+00	1.513E-01
8.750E+00	5.000E+00	1.666E+01	7.690E+00	1.515E-01
9.000E+00	5.000E+00	1.666E+01	8.191E+00	1.517E-01
9.250E+00	5.000E+00	1.666E+01	8.692E+00	1.520E-01
9.500E+00	5.000E+00	1.666E+01	9.193E+00	1.522E-01
9.750E+00	5.000E+00	1.666E+01	9.694E+00	1.525E-01
1.000E+01	5.000E+00	1.666E+01	1.019E+01	1.528E-01
1.000E+00	5.250E+00	2.062E+00	4.076E-02	6.063E+00
1.250E+00	5.250E+00	2.071E+00	4.702E-02	5.711E+00
1.500E+00	5.250E+00	2.082E+00	5.310E-02	5.357E+00
1.750E+00	5.250E+00	2.094E+00	5.904E-02	5.003E+00
2.000E+00	5.250E+00	2.108E+00	6.488E-02	4.649E+00
2.250E+00	5.250E+00	2.121E+00	7.100E-02	4.294E+00
2.500E+00	5.250E+00	2.127E+00	8.022E-02	3.947E+00
2.750E+00	5.250E+00	2.134E+00	8.919E-02	3.601E+00
3.000E+00	5.250E+00	2.144E+00	9.792E-02	3.256E+00
3.250E+00	5.250E+00	2.156E+00	1.065E-01	2.910E+00
3.500E+00	5.250E+00	2.172E+00	1.150E-01	2.564E+00
3.750E+00	5.250E+00	2.193E+00	1.234E-01	2.217E+00
4.000E+00	5.250E+00	2.223E+00	1.317E-01	1.869E+00
4.250E+00	5.250E+00	2.258E+00	1.411E-01	1.523E+00
4.500E+00	5.250E+00	2.286E+00	1.527E-01	1.178E+00
4.750E+00	5.250E+00	2.333E+00	1.642E-01	8.311E-01
5.000E+00	5.250E+00	2.404E+00	1.754E-01	4.807E-01
5.250E+00	5.250E+00	1.502E+01	1.866E-01	1.501E-01
5.500E+00	5.250E+00	1.665E+01	6.828E-01	1.501E-01
5.750E+00	5.250E+00	1.665E+01	1.183E+00	1.501E-01
6.000E+00	5.250E+00	1.665E+01	1.682E+00	1.501E-01
6.250E+00	5.250E+00	1.665E+01	2.182E+00	1.501E-01
6.500E+00	5.250E+00	1.665E+01	2.682E+00	1.502E-01
6.750E+00	5.250E+00	1.665E+01	3.183E+00	1.502E-01
7.000E+00	5.250E+00	1.665E+01	3.683E+00	1.503E-01
7.250E+00	5.250E+00	1.665E+01	4.184E+00	1.504E-01
7.500E+00	5.250E+00	1.665E+01	4.685E+00	1.505E-01
7.750E+00	5.250E+00	1.666E+01	5.186E+00	1.507E-01
8.000E+00	5.250E+00	1.666E+01	5.687E+00	1.508E-01
8.250E+00	5.250E+00	1.666E+01	6.188E+00	1.509E-01
8.500E+00	5.250E+00	1.666E+01	6.688E+00	1.511E-01
8.750E+00	5.250E+00	1.666E+01	7.189E+00	1.513E-01
9.000E+00	5.250E+00	1.666E+01	7.690E+00	1.515E-01
9.250E+00	5.250E+00	1.666E+01	8.191E+00	1.517E-01
9.500E+00	5.250E+00	1.666E+01	8.692E+00	1.520E-01
9.750E+00	5.250E+00	1.666E+01	9.193E+00	1.522E-01
1.000E+01	5.250E+00	1.666E+01	9.694E+00	1.525E-01
1.000E+00	5.500E+00	2.055E+00	3.422E-02	6.413E+00
1.250E+00	5.500E+00	2.062E+00	4.076E-02	6.063E+00
1.500E+00	5.500E+00	2.071E+00	4.702E-02	5.711E+00
1.750E+00	5.500E+00	2.082E+00	5.310E-02	5.357E+00
2.000E+00	5.500E+00	2.094E+00	5.904E-02	5.003E+00
2.250E+00	5.500E+00	2.108E+00	6.488E-02	4.649E+00
2.500E+00	5.500E+00	2.121E+00	7.100E-02	4.294E+00
2.750E+00	5.500E+00	2.127E+00	8.022E-02	3.947E+00
3.000E+00	5.500E+00	2.134E+00	8.919E-02	3.601E+00
3.250E+00	5.500E+00	2.144E+00	9.792E-02	3.256E+00
3.500E+00	5.500E+00	2.156E+00	1.065E-01	2.910E+00
3.750E+00	5.500E+00	2.172E+00	1.150E-01	2.563E+00
4.000E+00	5.500E+00	2.193E+00	1.234E-01	2.217E+00
4.250E+00	5.500E+00	2.223E+00	1.317E-01	1.869E+00
4.500E+00	5.500E+00	2.258E+00	1.411E-01	1.523E+00
4.750E+00	5.500E+00	2.286E+00	1.527E-01	1.178E+00
5.000E+00	5.500E+00	2.333E+00	1.642E-01	8.311E-01
5.250E+00	5.500E+00	2.404E+00	1.754E-01	4.807E-01
5.500E+00	5.500E+00	1.502E+01	1.866E-01	1.501E-01
5.750E+00	5.500E+00	1.665E+01	6.828E-01	1.501E-01
6.000E+00	5.500E+00	1.665E+01	1.183E+00	1.501E-01
6.250E+00	5.500E+00	1.665E+01	1.682E+00	1.501E-01
6.500E+00	5.500E+00	1.665E+01	2.182E+00	1.501E-01
6.750E+00	5.500E+00	1.665E+01	2.682E+00	1.502E-01
7.000E+00	5.500E+00	1.665E+01	3.183E+00	1.502E-01
7.250E+00	5.500E+00	1.665E+01	3.683E+00	1.503E-01
7.500E+00	5.500E+00	1.665E+01	4.184E+00	1.504E-01
7.750E+00	5.500E+00	1.665E+01	4.685E+00	1.505E-01
8.000E+00	5.500E+00	1.666E+01	5.186E+00	1.507E-01
8.250E+00	5.500E+00	1.666E+01	5.687E+00	1.508E-01
8.500E+00	5.500E+00	1.666E+01	6.188E+00	1.509E-01
8.750E+00	5.500E+00	1.666E+01	6.688E+00	1.511E-01
9.000E+00	5.500E+00	1.666E+01	7.189E+00	1.513E-01
9.250E+00	5.500E+00	1.666E+01	7.690E+00	1.515E-01
9.500E+00	5.500E+00	1.666E+01	8.191E+00	1.517E-01
9.750E+00	5.500E+00	1.666E+01	8.692E+00	1.520E-01
1.000E+01	5.500E+00	1.666E+01	9.193E+00	1.522E-01
1.000E+00	5.750E+00	2.051E+00	2.726E-02	6.762E+00
1.250E+00	5.750E+00	2.055E+00	3.422E-02	6.413E+00
1.500E+00	5.750E+00	2.062E+00	4.076E-02	6.063E+00
1.750E+00	5.750E+00	2.071E+00	4.702E-02	5.711E+00
2.000E+00	5.750E+00	2.082E+00	5.310E-02	5.357E+00
2.250E+00	5.750E+00	2.094E+00	5.904E-02	5.003E+00
2.500E+00	5.750E+00	2.108E+00	6.488E-02	4.649E+00
2.750E+00	5.750E+00	2.121E+00	7.100E-02	4.294E+00
3.000E+00	5.750E+00	2.127E+00	8.022E-02	3.947E+00
3.250E+00	5.750E+00	2.134E+00	8.919E-02	3.601E+00
3.500E+00	5.750E+00	2.144E+00	9.792E-02	3.256E+00
3.750E+00	5.750E+00	2.156E+00	1.065E-01	2.910E+00
4.000E+00	5.750E+00	2.171E+00	1.150E-01	2.563E+00
4.250E+00	5.750E+00	2.193E+00	1.234E-01	2.217E+00
4.500E+00	5.750E+00	2.223E+00	1.317E-01	1.869E+00
4.750E+00	5.750E+00	2.258E+00	1.411E-01	1.523E+00
5.000E+00	5.750E+00	2.286E+00	1.527E-01	1.178E+00
5.250E+00	5.750E+00	2.333E+00	1.642E-01	8.311E-01
5.500E+00	5.750E+00	2.404E+00	1.754E-01	4.807E-01
5.750E+00	5.750E+00	1.502E+01	1.866E-01	1.501E-01
6.000E+00	5.750E+00	1.665E+01	6.828E-01	1.501E-01
6.250E+00	5.750E+00	1.665E+01	1.183E+00	1.501E-01
6.500E+00	5.750E+00	1.665E+01	1.682E+00	1.501E-01
6.750E+00	5.750E+00	1.665E+01	2.182E+00	1.501E-01
7.000E+00	5.750E+00	1.665E+01	2.682E+00	1.502E-01
7.250E+00	5.750E+00	1.665E+01	3.183E+00	1.502E-01
7.500E+00	5.750E+00	1.665E+01	3.683E+00	1.503E-01
7.750E+00	5.750E+00	1.665E+01	4.184E+00	1.504E-01
8.000E+00	5.750E+00	1.665E+01	4.685E+00	1.505E-01
8.250E+00	5.750E+00	1.666E+01	5.186E+00	1.507E-01
8.500E+00	5.750E+00	1.666E+01	5.687E+00	1.508E-01
8.750E+00	5.750E+00	1.666E+01	6.188E+00	1.509E-01
9.000E+00	5.750E+00	1.666E+01	6.688E+00	1.511E-01
9.250E+00	5.750E+00	1.666E+01	7.189E+00	1.513E-01
9.500E+00	5.750E+00	1.666E+01	7.690E+00	1.515E-01
9.750E+00	5.750E+00	1.666E+01	8.191E+00	1.517E-01
1.000E+01	5.750E+00	1.666E+01	8.692E+00	1.520E-01
1.000E+00	6.000E+00	2.039E+00	2.227E-02	7.116E+00
1.250E+00	6.000E+00	2.051E+00	2.726E-02	6.762E+00
1.500E+00	6.000E+00	2.055E+00	3.422E-02	6.413E+00
1.750E+00	6.000E+00	2.062E+00	4.076E-02	6.063E+00
2.000E+00	6.000E+00	2.071E+00	4.702E-02	5.711E+00
2.250E+00	6.000E+00	2.082E+00	5.310E-02	5.357E+00
2.500E+00	6.000E+00	2.094E+00	5.904E-02	5.003E+00
2.750E+00	6.000E+00	2.108E+00	6.488E-02	4.649E+00
3.000E+00	6.000E+00	2.121E+00	7.100E-02	4.294E+00
3.250E+00	6.000E+00	2.127E+00	8.022E-02	3.947E+00
3.500E+00	6.000E+00	2.134E+00	8.919E-02	3.601E+00
3.750E+00	6.000E+00	2.144E+00	9.792E-02	3.256E+00
4.000E+00	6.000E+00	2.156E+00	1.065E-01	2.910E+00
4.250E+00	6.000E+00	2.171E+00	1.150E-01	2.563E+00
4.500E+00	6.000E+00	2.193E+00	1.234E-01	2.217E+00
4.750E+00	6.000E+00	2.223E+00	1.317E-01	1.869E+00
5.000E+00	6.000E+00	2.257E+00	1.411E-01	1.523E+00
5.250E+00	6.000E+00	2.286E+00	1.527E-01	1.178E+00
5.500E+00	6.000E+00	2.333E+00	1.642E-01	8.311E-01
5.750E+00	6.000E+00	2.404E+00	1.754E-01	4.807E-01
6.000E+00	6.000E+00	1.502E+01	1.866E-01	1.501E-01
6.250E+00	6.000E+00	1.665E+01	6.828E-01	1.501E-01
6.500E+00	6.000E+00	1.665E+01	1.183E+00	1.501E-01
6.750E+00	6.000E+00	1.665E+01	1.682E+00	1.501E-01
7.000E+00	6.000E+00	1.665E+01	2.182E+00	1.501E-01
7.250E+00	6.000E+00	1.665E+01	2.682E+00	1.502E-01
7.500E+00	6.000E+00	1.665E+01	3.183E+00	1.502E-01
7.750E+00	6.000E+00	1.665E+01	3.683E+00	1.503E-01
8.000E+00	6.000E+00	1.665E+01	4.184E+00	1.504E-01
8.250E+00	6.000E+00	1.665E+01	4.685E+00	1.505E-01
8.500E+00	6.000E+00	1.666E+01	5.186E+00	1.507E-01
8.750E+00	6.000E+00	1.666E+01	5.687E+00	1.508E-01
9.000E+00	6.000E+00	1.666E+01	6.188E+00	1.509E-01
9.250E+00	6.000E+00	1.666E+01	6.688E+00	1.511E-01
9.500E+00	6.000E+00	1.666E+01	7.189E+00	1.513E-01
9.750E+00	6.000E+00	1.666E+01	7.690E+00	1.515E-01
1.000E+01	6.000E+00	1.666E+01	8.191E+00	1.517E-01
1.000E+00	6.250E+00	2.023E+00	1.886E-02	7.474E+00
1.250E+00	6.250E+00	2.039E+00	2.227E-02	7.116E+00
1.500E+00	6.250E+00	2.050E+00	2.726E-02	6.762E+00
1.750E+00	6.250E+00	2.055E+00	3.422E-02	6.413E+00
2.000E+00	6.250E+00	2.062E+00	4.076E-02	6.063E+00
2.250E+00	6.250E+00	2.071E+00	4.702E-02	5.711E+00
2.500E+00	6.250E+00	2.082E+00	5.310E-02	5.357E+00
2.750E+00	6.250E+00	2.094E+00	5.904E-02	5.003E+00
3.000E+00	6.250E+00	2.107E+00	6.488E-02	4.649E+00
3.250E+00	6.250E+00	2.121E+00	7.100E-02	4.294E+00
3.500E+00	6.250E+00	2.126E+00	8.022E-02	3.947E+00
3.750E+00	6.250E+00	2.134E+00	8.919E-02	3.601E+00
4.000E+00	6.250E+00	2.144E+00	9.792E-02	3.256E+00
4.250E+00	6.250E+00	2.156E+00	1.065E-01	2.910E+00
4.500E+00	6.250E+00	2.171E+00	1.150E-01	2.563E+00
4.750E+00	6.250E+00	2.193E+00	1.234E-01	2.217E+00
5.000E+00	6.250E+00	2.222E+00	1.317E-01	1.869E+00
5.250E+00	6.250E+00	2.257E+00	1.411E-01	1.523E+00
5.500E+00	6.250E+00	2.286E+00	1.527E-01	1.178E+00
5.750E+00	6.250E+00	2.333E+00	1.642E-01	8.311E-01
6.000E+00	6.250E+00	2.404E+00	1.754E-01	4.807E-01
6.250E+00	6.250E+00	1.502E+01	1.866E-01	1.501E-01
6.500E+00	6.250E+00	1.665E+01	6.828E-01	1.501E-01
6.750E+00	6.250E+00	1.665E+01	1.183E+00	1.501E-01
7.000E+00	6.250E+00	1.665E+01	1.682E+00	1.501E-01
7.250E+00	6.250E+00	1.665E+01	2.182E+00	1.501E-01
7.500E+00	6.250E+00	1.665E+01	2.682E+00	1.502E-01
7.750E+00	6.250E+00	1.665E+01	3.183E+00	1.502E-01
8.000E+00	6.250E+00	1.665E+01	3.683E+00	1.503E-01
8.250E+00	6.250E+00	1.665E+01	4.184E+00	1.504E-01
8.500E+00	6.250E+00	1.665E+01	4.685E+00	1.505E-01
8.750E+00	6.250E+00	1.666E+01	5.186E+00	1.507E-01
9.000E+00	6.250E+00	1.666E+01	5.687E+00	1.508E-01
9.250E+00	6.250E+00	1.666E+01	6.188E+00	1.509E-01
9.500E+00	6.250E+00	1.666E+01	6.688E+00	1.511E-01
9.750E+00	6.250E+00	1.666E+01	7.189E+00	1.513E-01
1.000E+01	6.250E+00	1.666E+01	7.690E+00	1.515E-01
1.000E+00	6.500E+00	2.009E+00	1.523E-02	7.830E+00
1.250E+00	6.500E+00	2.023E+00	1.886E-02	7.474E+00
1.500E+00	6.500E+00	2.039E+00	2.227E-02	7.116E+00
1.750E+00	6.500E+00	2.050E+00	2.726E-02	6.762E+00
2.000E+00	6.500E+00	2.055E+00	3.422E-02	6.413E+00
2.250E+00	6.500E+00	2.062E+00	4.076E-02	6.063E+00
2.500E+00	6.500E+00	2.071E+00	4.702E-02	5.711E+00
2.750E+00	6.500E+00	2.082E+00	5.310E-02	5.357E+00
3.000E+00	6.500E+00	2.094E+00	5.904E-02	5.003E+00
3.250E+00	6.500E+00	2.107E+00	6.488E-02	4.649E+00
3.500E+00	6.500E+00	2.121E+00	7.100E-02	4.294E+00
3.750E+00	6.500E+00	2.126E+00	8.022E-02	3.947E+00
4.000E+00	6.500E+00	2.134E+00	8.919E-02	3.601E+00
4.250E+00	6.500E+00	2.144E+00	9.792E-02	3.256E+00
4.500E+00	6.500E+00	2.156E+00	1.065E-01	2.910E+00
4.750E+00	6.500E+00	2.171E+00	1.150E-01	2.563E+00
5.000E+00	6.500E+00	2.193E+00	1.234E-01	2.217E+00
5.250E+00	6.500E+00	2.222E+00	1.317E-01	1.869E+00
5.500E+00	6.500E+00	2.257E+00	1.411E-01	1.523E+00
5.750E+00	6.500E+00	2.286E+00	1.527E-01	1.178E+00
6.000E+00	6.500E+00	2.333E+00	1.642E-01	8.311E-01
6.250E+00	6.500E+00	2.404E+00	1.754E-01	4.807E-01
6.500E+00	6.500E+00	1.502E+01	1.866E-01	1.501E-01
6.750E+00	6.500E+00	1.665E+01	6.828E-01	1.501E-01
7.000E+00	6.500E+00	1.665E+01	1.183E+00	1.501E-01
7.250E+00	6.500E+00	1.665E+01	1.682E+00	1.501E-01
7.500E+00	6.500E+00	1.665E+01	2.182E+00	1.501E-01
7.750E+00	6.500E+00	1.665E+01	2.682E+00	1.502E-01
8.000E+00	6.500E+00	1.665E+01	3.183E+00	1.502E-01
8.250E+00	6.500E+00	1.665E+01	3.683E+00	1.503E-01
8.500E+00	6.500E+00	1.665E+01	4.184E+00	1.504E-01
8.750E+00	6.500E+00	1.665E+01	4.685E+00	1.505E-01
9.000E+00	6.500E+00	1.666E+01	5.186E+00	1.507E-01
9.250E+00	6.500E+00	1.666E+01	5.687E+00	1.508E-01
9.500E+00	6.500E+00	1.666E+01	6.188E+00	1.509E-01
9.750E+00	6.500E+00	1.666E+01	6.688E+00	1.511E-01
1.000E+01	6.500E+00	1.666E+01	7.189E+00	1.513E-01
1.000E+00	6.750E+00	1.999E+00	1.126E-02	8.185E+00
1.250E+00	6.750E+00	2.009E+00	1.523E-02	7.830E+00
1.500E+00	6.750E+00	2.023E+00	1.886E-02	7.474E+00
1.750E+00	6.750E+00	2.039E+00	2.227E-02	7.116E+00
2.000E+00	6.750E+00	2.050E+00	2.726E-02	6.762E+00
2.250E+00	6.750E+00	2.055E+00	3.422E-02	6.413E+00
2.500E+00	6.750E+00	2.062E+00	4.076E-02	6.063E+00
2.750E+00	6.750E+00	2.071E+00	4.702E-02	5.711E+00
3.000E+00	6.750E+00	2.082E+00	5.310E-02	5.357E+00
3.250E+00	6.750E+00	2.094E+00	5.904E-02	5.003E+00
3.500E+00	6.750E+00	2.107E+00	6.488E-02	4.649E+00
3.750E+00	6.750E+00	2.121E+00	7.100E-02	4.294E+00
4.000E+00	6.750E+00	2.126E+00	8.022E-02	3.947E+00
4.250E+00	6.750E+00	2.134E+00	8.919E-02	3.601E+00
4.500E+00	6.750E+00	2.143E+00	9.792E-02	3.256E+00
4.750E+00	6.750E+00	2.155E+00	1.065E-01	2.910E+00
5.000E+00	6.750E+00	2.171E+00	1.150E-01	2.563E+00
5.250E+00	6.750E+00	2.192E+00	1.234E-01	2.217E+00
5.500E+00	6.750E+00	2.222E+00	1.317E-01	1.869E+00
5.750E+00	6.750E+00	2.257E+00	1.411E-01	1.523E+00
6.000E+00	6.750E+00	2.286E+00	1.527E-01	1.178E+00
6.250E+00	6.750E+00	2.333E+00	1.642E-01	8.311E-01
6.500E+00	6.750E+00	2.404E+00	1.754E-01	4.807E-01
6.750E+00	6.750E+00	1.502E+01	1.866E-01	1.501E-01
7.000E+00	6.750E+00	1.665E+01	6.828E-01	1.501E-01
7.250E+00	6.750E+00	1.665E+01	1.183E+00	1.501E-01
7.500E+00	6.750E+00	1.665E+01	1.682E+00	1.501E-01
7.750E+00	6.750E+00	1.665E+01	2.182E+00	1.501E-01
8.000E+00	6.750E+00	1.665E+01	2.682E+00	1.502E-01
8.250E+00	6.750E+00	1.665E+01	3.183E+00	1.502E-01
8.500E+00	6.750E+00	1.665E+01	3.683E+00	1.503E-01
8.750E+00	6.750E+00	1.665E+01	4.184E+00	1.504E-01
9.000E+00	6.750E+00	1.665E+01	4.685E+00	1.505E-01
9.250E+00	6.750E+00	1.666E+01	5.186E+00	1.507E-01
9.500E+00	6.750E+00	1.666E+01	5.687E+00	1.508E-01
9.750E+00	6.750E+00	1.666E+01	6.188E+00	1.509E-01
1.000E+01	6.750E+00	1.666E+01	6.688E+00	1.511E-01
1.000E+00	7.000E+00	1.991E+00	6.677E-03	8.538E+00
1.250E+00	7.000E+00	1.999E+00	1.126E-02	8.185E+00
1.500E+00	7.000E+00	2.009E+00	1.523E-02	7.830E+00
1.750E+00	7.000E+00	2.023E+00	1.886E-02	7.474E+00
2.000E+00	7.000E+00	2.039E+00	2.227E-02	7.116E+00
2.250E+00	7.000E+00	2.050E+00	2.726E-02	6.762E+00
2.500E+00	7.000E+00	2.055E+00	3.422E-02	6.413E+00
2.750E+00	7.000E+00	2.062E+00	4.076E-02	6.063E+00
3.000E+00	7.000E+00	2.071E+00	4.702E-02	5.711E+00
3.250E+00	7.000E+00	2.081E+00	5.310E-02	5.357E+00
3.500E+00	7.000E+00	2.094E+00	5.904E-02	5.003E+00
3.750E+00	7.000E+00	2.107E+00	6.488E-02	4.649E+00
4.000E+00	7.000E+00	2.121E+00	7.100E-02	4.294E+00
4.250E+00	7.000E+00	2.126E+00	8.022E-02	3.947E+00
4.500E+00	7.000E+00	2.134E+00	8.919E-02	3.601E+00
4.750E+00	7.000E+00	2.143E+00	9.792E-02	3.256E+00
5.000E+00	7.000E+00	2.155E+00	1.065E-01	2.910E+00
5.250E+00	7.000E+00	2.171E+00	1.150E-01	2.563E+00
5.500E+00	7.000E+00	2.192E+00	1.234E-01	2.217E+00
5.750E+00	7.000E+00	2.222E+00	1.317E-01	1.869E+00
6.000E+00	7.000E+00	2.257E+00	1.411E-01	1.523E+00
6.250E+00	7.000E+00	2.286E+00	1.527E-01	1.178E+00
6.500E+00	7.000E+00	2.333E+00	1.642E-01	8.311E-01
6.750E+00	7.000E+00	2.404E+00	1.754E-01	4.807E-01
7.000E+00	7.000E+00	1.502E+01	1.866E-01	1.501E-01
7.250E+00	7.000E+00	1.665E+01	6.828E-01	1.501E-01
7.500E+00	7.000E+00	1.665E+01	1.183E+00	1.501E-01
7.750E+00	7.000E+00	1.665E+01	1.682E+00	1.501E-01
8.000E+00	7.000E+00	1.665E+01	2.182E+00	1.501E-01
8.250E+00	7.000E+00	1.665E+01	2.682E+00	1.502E-01
8.500E+00	7.000E+00	1.665E+01	3.183E+00	1.502E-01
8.750E+00	7.000E+00	1.665E+01	3.683E+00	1.503E-01
9.000E+00	7.000E+00	1.665E+01	4.184E+00	1.504E-01
9.250E+00	7.000E+00	1.665E+01	4.685E+00	1.505E-01
9.500E+00	7.000E+00	1.666E+01	5.186E+00	1.507E-01
9.750E+00	7.000E+00	1.666E+01	5.687E+00	1.508E-01
1.000E+01	7.000E+00	1.666E+01	6.188E+00	1.509E-01
1.000E+00	7.250E+00	1.988E+00	7.317E-04	8.885E+00
1.250E+00	7.250E+00	1.991E+00	6.677E-03	8.538E+00
1.500E+00	7.250E+00	1.998E+00	1.126E-02	8.185E+00
1.750E+00	7.250E+00	2.009E+00	1.523E-02	7.830E+00
2.000E+00	7.250E+00	2.022E+00	1.886E-02	7.474E+00
2.250E+00	7.250E+00	2.038E+00	2.227E-02	7.116E+00
2.500E+00	7.250E+00	2.050E+00	2.726E-02	6.762E+00
2.750E+00	7.250E+00	2.055E+00	3.422E-02	6.413E+00
3.000E+00	7.250E+00	2.062E+00	4.076E-02	6.063E+00
3.250E+00	7.250E+00	2.071E+00	4.702E-02	5.711E+00
3.500E+00	7.250E+00	2.081E+00	5.310E-02	5.357E+00
3.750E+00	7.250E+00	2.094E+00	5.904E-02	5.003E+00
4.000E+00	7.250E+00	2.107E+00	6.488E-02	4.649E+00
4.250E+00	7.250E+00	2.121E+00	7.100E-02	4.294E+00
4.500E+00	7.250E+00	2.126E+00	8.022E-02	3.947E+00
4.750E+00	7.250E+00	2.134E+00	8.919E-02	3.601E+00
5.000E+00	7.250E+00	2.143E+00	9.792E-02	3.256E+00
5.250E+00	7.250E+00	2.155E+00	1.065E-01	2.910E+00
5.500E+00	7.250E+00	2.171E+00	1.150E-01	2.563E+00
5.750E+00	7.250E+00	2.192E+00	1.234E-01	2.217E+00
6.000E+00	7.250E+00	2.222E+00	1.317E-01	1.869E+00
6.250E+00	7.250E+00	2.257E+00	1.411E-01	1.523E+00
6.500E+00	7.250E+00	2.286E+00	1.527E-01	1.178E+00
6.750E+00	7.250E+00	2.333E+00	1.642E-01	8.311E-01
7.000E+00	7.250E+00	2.404E+00	1.754E-01	4.807E-01
7.250E+00	7.250E+00	1.502E+01	1.866E-01	1.501E-01
7.500E+00	7.250E+00	1.665E+01	6.828E-01	1.501E-01
7.750E+00	7.250E+00	1.665E+01	1.183E+00	1.501E-01
8.000E+00	7.250E+00	1.665E+01	1.682E+00	1.501E-01
8.250E+00	7.250E+00	1.665E+01	2.182E+00	1.501E-01
8.500E+00	7.250E+00	1.665E+01	2.682E+00	1.502E-01
8.750E+00	7.250E+00	1.665E+01	3.183E+00	1.502E-01
9.000E+00	7.250E+00	1.665E+01	3.683E+00	1.503E-01
9.250E+00	7.250E+00	1.665E+01	4.184E+00	1.504E-01
9.500E+00	7.250E+00	1.665E+01	4.685E+00	1.505E-01
9.750E+00	7.250E+00	1.666E+01	5.186E+00	1.507E-01
1.000E+01	7.250E+00	1.666E+01	5.687E+00	1.508E-01
1.000E+00	7.500E+00	1.966E+00	1.916E-09	9.248E+00
1.250E+00	7.500E+00	1.988E+00	7.317E-04	8.885E+00
1.500E+00	7.500E+00	1.991E+00	6.677E-03	8.538E+00
1.750E+00	7.500E+00	1.998E+00	1.126E-02	8.185E+00
2.000E+00	7.500E+00	2.009E+00	1.523E-02	7.830E+00
2.250E+00	7.500E+00	2.022E+00	1.886E-02	7.474E+00
2.500E+00	7.500E+00	2.038E+00	2.227E-02	7.116E+00
2.750E+00	7.500E+00	2.050E+00	2.726E-02	6.762E+00
3.000E+00	7.500E+00	2.055E+00	3.422E-02	6.413E+00
3.250E+00	7.500E+00	2.062E+00	4.076E-02	6.063E+00
3.500E+00	7.500E+00	2.071E+00	4.702E-02	5.711E+00
3.750E+00	7.500E+00	2.081E+00	5.310E-02	5.357E+00
4.000E+00	7.500E+00	2.094E+00	5.904E-02	5.003E+00
4.250E+00	7.500E+00	2.107E+00	6.488E-02	4.649E+00
4.500E+00	7.500E+00	2.121E+00	7.100E-02	4.294E+00
4.750E+00	7.500E+00	2.126E+00	8.022E-02	3.947E+00
5.000E+00	7.500E+00	2.134E+00	8.919E-02	3.601E+00
5.250E+00	7.500E+00	2.143E+00	9.792E-02	3.256E+00
5.500E+00	7.500E+00	2.155E+00	1.065E-01	2.910E+00
5.750E+00	7.500E+00	2.171E+00	1.150E-01	2.563E+00
6.000E+00	7.500E+00	2.192E+00	1.234E-01	2.217E+00
6.250E+00	7.500E+00	2.222E+00	1.317E-01	1.869E+00
6.500E+00	7.500E+00	2.257E+00	1.411E-01	1.523E+00
6.750E+00	7.500E+00	2.286E+00	1.527E-01	1.178E+00
7.000E+00	7.500E+00	2.333E+00	1.642E-01	8.311E-01
7.250E+00	7.500E+00	2.404E+00	1.754E-01	4.807E-01
7.500E+00	7.500E+00	1.502E+01	1.866E-01	1.501E-01
7.750E+00	7.500E+00	1.665E+01	6.828E-01	1.501E-01
8.000E+00	7.500E+00	1.665E+01	1.183E+00	1.501E-01
8.250E+00	7.500E+00	1.665E+01	1.682E+00	1.501E-01
8.500E+00	7.500E+00	1.665E+01	2.182E+00	1.501E-01
8.750E+00	7.500E+00	1.665E+01	2.682E+00	1.502E-01
9.000E+00	7.500E+00	1.665E+01	3.183E+00	1.502E-01
9.250E+00	7.500E+00	1.665E+01	3.683E+00	1.503E-01
9.500E+00	7.500E+00	1.665E+01	4.184E+00	1.504E-01
9.750E+00	7.500E+00	1.665E+01	4.685E+00	1.505E-01
1.000E+01	7.500E+00	1.666E+01	5.186E+00	1.507E-01
1.000E+00	7.750E+00	1.945E+00	1.621E-09	9.613E+00
1.250E+00	7.750E+00	1.966E+00	1.915E-09	9.248E+00
1.500E+00	7.750E+00	1.988E+00	7.317E-04	8.885E+00
1.750E+00	7.750E+00	1.991E+00	6.677E-03	8.538E+00
2.000E+00	7.750E+00	1.998E+00	1.126E-02	8.185E+00
2.250E+00	7.750E+00	2.009E+00	1.523E-02	7.830E+00
2.500E+00	7.750E+00	2.022E+00	1.886E-02	7.474E+00
2.750E+00	7.750E+00	2.038E+00	2.227E-02	7.116E+00
3.000E+00	7.750E+00	2.050E+00	2.726E-02	6.762E+00
3.250E+00	7.750E+00	2.055E+00	3.422E-02	6.413E+00
3.500E+00	7.750E+00	2.062E+00	4.076E-02	6.063E+00
3.750E+00	7.750E+00	2.071E+00	4.702E-02	5.711E+00
4.000E+00	7.750E+00	2.081E+00	5.310E-02	5.357E+00
4.250E+00	7.750E+00	2.093E+00	5.904E-02	5.003E+00
4.500E+00	7.750E+00	2.107E+00	6.488E-02	4.649E+00
4.750E+00	7.750E+00	2.121E+00	7.100E-02	4.294E+00
5.000E+00	7.750E+00	2.126E+00	8.022E-02	3.947E+00
5.250E+00	7.750E+00	2.134E+00	8.919E-02	3.601E+00
5.500E+00	7.750E+00	2.143E+00	9.792E-02	3.256E+00
5.750E+00	7.750E+00	2.155E+00	1.065E-01	2.910E+00
6.000E+00	7.750E+00	2.171E+00	1.150E-01	2.563E+00
6.250E+00	7.750E+00	2.192E+00	1.234E-01	2.217E+00
6.500E+00	7.750E+00	2.222E+00	1.317E-01	1.869E+00
6.750E+00	7.750E+00	2.257E+00	1.411E-01	1.523E+00
7.000E+00	7.750E+00	2.286E+00	1.527E-01	1.178E+00
7.250E+00	7.750E+00	2.333E+00	1.642E-01	8.311E-01
7.500E+00	7.750E+00	2.404E+00	1.754E-01	4.807E-01
7.750E+00	7.750E+00	1.502E+01	1.866E-01	1.501E-01
8.000E+00	7.750E+00	1.665E+01	6.828E-01	1.501E-01
8.250E+00	7.750E+00	1.665E+01	1.183E+00	1.501E-01
8.500E+00	7.750E+00	1.665E+01	1.682E+00	1.501E-01
8.750E+00	7.750E+00	1.665E+01	2.182E+00	1.501E-01
9.000E+00	7.750E+00	1.665E+01	2.682E+00	1.502E-01
9.250E+00	7.750E+00	1.665E+01	3.183E+00	1.502E-01
9.500E+00	7.750E+00	1.665E+01	3.683E+00	1.503E-01
9.750E+00	7.750E+00	1.665E+01	4.184E+00	1.504E-01
1.000E+01	7.750E+00	1.665E+01	4.685E+00	1.505E-01
1.000E+00	8.000E+00	1.929E+00	1.508E-09	9.977E+00
1.250E+00	8.000E+00	1.945E+00	1.621E-09	9.613E+00
1.500E+00	8.000E+00	1.966E+00	1.915E-09	9.248E+00
1.750E+00	8.000E+00	1.988E+00	7.317E-04	8.885E+00
2.000E+00	8.000E+00	1.991E+00	6.677E-03	8.538E+00
2.250E+00	8.000E+00	1.998E+00	1.126E-02	8.185E+00
2.500E+00	8.000E+00	2.009E+00	1.523E-02	7.830E+00
2.750E+00	8.000E+00	2.022E+00	1.886E-02	7.474E+00
3.000E+00	8.000E+00	2.038E+00	2.227E-02	7.116E+00
3.250E+00	8.000E+00	2.050E+00	2.726E-02	6.762E+00
3.500E+00	8.000E+00	2.055E+00	3.422E-02	6.413E+00
3.750E+00	8.000E+00	2.062E+00	4.076E-02	6.063E+00
4.000E+00	8.000E+00	2.071E+00	4.702E-02	5.711E+00
4.250E+00	8.000E+00	2.081E+00	5.310E-02	5.357E+00
4.500E+00	8.000E+00	2.093E+00	5.904E-02	5.003E+00
4.750E+00	8.000E+00	2.107E+00	6.488E-02	4.649E+00
5.000E+00	8.000E+00	2.120E+00	7.100E-02	4.294E+00
5.250E+00	8.000E+00	2.126E+00	8.022E-02	3.947E+00
5.500E+00	8.000E+00	2.134E+00	8.919E-02	3.601E+00
5.750E+00	8.000E+00	2.143E+00	9.792E-02	3.256E+00
6.000E+00	8.000E+00	2.155E+00	1.065E-01	2.910E+00
6.250E+00	8.000E+00	2.171E+00	1.150E-01	2.563E+00
6.500E+00	8.000E+00	2.192E+00	1.234E-01	2.217E+00
6.750E+00	8.000E+00	2.222E+00	1.317E-01	1.869E+00
7.000E+00	8.000E+00	2.257E+00	1.411E-01	1.523E+00
7.250E+00	8.000E+00	2.285E+00	1.527E-01	1.178E+00
7.500E+00	8.000E+00	2.332E+00	1.642E-01	8.311E-01
7.750E+00	8.000E+00	2.404E+00	1.754E-01	4.807E-01
8.000E+00	8.000E+00	1.502E+01	1.866E-01	1.501E-01
8.250E+00	8.000E+00	1.665E+01	6.828E-01	1.501E-01
8.500E+00	8.000E+00	1.665E+01	1.183E+00	1.501E-01
8.750E+00	8.000E+00	1.665E+01	1.682E+00	1.501E-01
9.000E+00	8.000E+00	1.665E+01	2.182E+00	1.501E-01
9.250E+00	8.000E+00	1.665E+01	2.682E+00	1.502E-01
9.500E+00	8.000E+00	1.665E+01	3.183E+00	1.502E-01
9.750E+00	8.000E+00	1.665E+01	3.683E+00	1.503E-01
1.000E+01	8.000E+00	1.665E+01	4.184E+00	1.504E-01
1.000E+00	8.250E+00	1.917E+00	1.449E-09	1.034E+01
1.250E+00	8.250E+00	1.929E+00	1.508E-09	9.977E+00
1.500E+00	8.250E+00	1.945E+00	1.621E-09	9.613E+00
1.750E+00	8.250E+00	1.966E+00	1.915E-09	9.248E+00
2.000E+00	8.250E+00	1.988E+00	7.317E-04	8.885E+00
2.250E+00	8.250E+00	1.991E+00	6.677E-03	8.538E+00
2.500E+00	8.250E+00	1.998E+00	1.126E-02	8.185E+00
2.750E+00	8.250E+00	2.009E+00	1.523E-02	7.830E+00
3.000E+00	8.250E+00	2.022E+00	1.886E-02	7.474E+00
3.250E+00	8.250E+00	2.038E+00	2.227E-02	7.116E+00
3.500E+00	8.250E+00	2.050E+00	2.726E-02	6.762E+00
3.750E+00	8.250E+00	2.055E+00	3.422E-02	6.413E+00
4.000E+00	8.250E+00	2.062E+00	4.076E-02	6.063E+00
4.250E+00	8.250E+00	2.070E+00	4.702E-02	5.711E+00
4.500E+00	8.250E+00	2.081E+00	5.310E-02	5.357E+00
4.750E+00	8.250E+00	2.093E+00	5.904E-02	5.003E+00
5.000E+00	8.250E+00	2.107E+00	6.488E-02	4.649E+00
5.250E+00	8.250E+00	2.120E+00	7.100E-02	4.294E+00
5.500E+00	8.250E+00	2.126E+00	8.022E-02	3.947E+00
5.750E+00	8.250E+00	2.133E+00	8.919E-02	3.601E+00
6.000E+00	8.250E+00	2.143E+00	9.792E-02	3.256E+00
6.250E+00	8.250E+00	2.155E+00	1.065E-01	2.910E+00
6.500E+00	8.250E+00	2.171E+00	1.150E-01	2.563E+00
6.750E+00	8.250E+00	2.192E+00	1.234E-01	2.217E+00
7.000E+00	8.250E+00	2.222E+00	1.317E-01	1.869E+00
7.250E+00	8.250E+00	2.257E+00	1.411E-01	1.523E+00
7.500E+00	8.250E+00	2.285E+00	1.527E-01	1.178E+00
7.750E+00	8.250E+00	2.332E+00	1.642E-01	8.311E-01
8.000E+00	8.250E+00	2.404E+00	1.754E-01	4.807E-01
8.250E+00	8.250E+00	1.502E+01	1.866E-01	1.501E-01
8.500E+00	8.250E+00	1.665E+01	6.828E-01	1.501E-01
8.750E+00	8.250E+00	1.665E+01	1.183E+00	1.501E-01
9.000E+00	8.250E+00	1.665E+01	1.682E+00	1.501E-01
9.250E+00	8.250E+00	1.665E+01	2.182E+00	1.501E-01
9.500E+00	8.250E+00	1.665E+01	2.682E+00	1.502E-01
9.750E+00	8.250E+00	1.665E+01	3.183E+00	1.502E-01
1.000E+01	8.250E+00	1.665E+01	3.683E+00	1.503E-01
1.000E+00	8.500E+00	1.907E+00	1.413E-09	1.070E+01
1.250E+00	8.500E+00	1.917E+00	1.449E-09	1.034E+01
1.500E+00	8.500E+00	1.929E+00	1.508E-09	9.977E+00
1.750E+00	8.500E+00	1.945E+00	1.621E-09	9.613E+00
2.000E+00	8.500E+00	1.966E+00	1.915E-09	9.248E+00
2.250E+00	8.500E+00	1.988E+00	7.317E-04	8.885E+00
2.500E+00	8.500E+00	1.991E+00	6.677E-03	8.538E+00
2.750E+00	8.500E+00	1.998E+00	1.126E-02	8.185E+00
3.000E+00	8.500E+00	2.009E+00	1.523E-02	7.830E+00
3.250E+00	8.500E+00	2.022E+00	1.886E-02	7.474E+00
3.500E+00	8.500E+00	2.038E+00	2.227E-02	7.116E+00
3.750E+00	8.500E+00	2.050E+00	2.726E-02	6.762E+00
4.000E+00	8.500E+00	2.055E+00	3.422E-02	6.413E+00
4.250E+00	8.500E+00	2.062E+00	4.076E-02	6.063E+00
4.500E+00	8.500E+00	2.070E+00	4.702E-02	5.711E+00
4.750E+00	8.500E+00	2.081E+00	5.310E-02	5.357E+00
5.000E+00	8.500E+00	2.093E+00	5.904E-02	5.003E+00
5.250E+00	8.500E+00	2.107E+00	6.488E-02	4.649E+00
5.500E+00	8.500E+00	2.120E+00	7.100E-02	4.294E+00
5.750E+00	8.500E+00	2.126E+00	8.022E-02	3.947E+00
6.000E+00	8.500E+00	2.133E+00	8.919E-02	3.601E+00
6.250E+00	8.500E+00	2.143E+00	9.792E-02	3.256E+00
6.500E+00	8.500E+00	2.155E+00	1.065E-01	2.910E+00
6.750E+00	8.500E+00	2.171E+00	1.150E-01	2.563E+00
7.000E+00	8.500E+00	2.192E+00	1.234E-01	2.217E+00
7.250E+00	8.500E+00	2.222E+00	1.317E-01	1.869E+00
7.500E+00	8.500E+00	2.257E+00	1.411E-01	1.523E+00
7.750E+00	8.500E+00	2.285E+00	1.527E-01	1.178E+00
8.000E+00	8.500E+00	2.332E+00	1.642E-01	8.311E-01
8.250E+00	8.500E+00	2.404E+00	1.754E-01	4.807E-01
8.500E+00	8.500E+00	1.502E+01	1.866E-01	1.501E-01
8.750E+00	8.500E+00	1.665E+01	6.828E-01	1.501E-01
9.000E+00	8.500E+00	1.665E+01	1.183E+00	1.501E-01
9.250E+00	8.500E+00	1.665E+01	1.682E+00	1.501E-01
9.500E+00	8.500E+00	1.665E+01	2.182E+00	1.501E-01
9.750E+00	8.500E+00	1.665E+01	2.682E+00	1.502E-01
1.000E+01	8.500E+00	1.665E+01	3.183E+00	1.502E-01
1.000E+00	8.750E+00	1.899E+00	1.390E-09	1.106E+01
1.250E+00	8.750E+00	1.907E+00	1.413E-09	1.070E+01
1.500E+00	8.750E+00	1.917E+00	1.449E-09	1.034E+01
1.750E+00	8.750E+00	1.929E+00	1.508E-09	9.977E+00
2.000E+00	8.750E+00	1.945E+00	1.621E-09	9.613E+00
2.250E+00	8.750E+00	1.966E+00	1.915E-09	9.248E+00
2.500E+00	8.750E+00	1.987E+00	7.317E-04	8.885E+00
2.750E+00	8.750E+00	1.990E+00	6.677E-03	8.538E+00
3.000E+00	8.750E+00	1.998E+00	1.126E-02	8.185E+00
3.250E+00	8.750E+00	2.009E+00	1.523E-02	7.830E+00
3.500E+00	8.750E+00	2.022E+00	1.886E-02	7.474E+00
3.750E+00	8.750E+00	2.038E+00	2.227E-02	7.116E+00
4.000E+00	8.750E+00	2.050E+00	2.726E-02	6.762E+00
4.250E+00	8.750E+00	2.055E+00	3.422E-02	6.413E+00
4.500E+00	8.750E+00	2.061E+00	4.076E-02	6.063E+00
4.750E+00	8.750E+00	2.070E+00	4.702E-02	5.711E+00
5.000E+00	8.750E+00	2.081E+00	5.310E-02	5.357E+00
5.250E+00	8.750E+00	2.093E+00	5.904E-02	5.003E+00
5.500E+00	8.750E+00	2.107E+00	6.488E-02	4.649E+00
5.750E+00	8.750E+00	2.120E+00	7.100E-02	4.294E+00
6.000E+00	8.750E+00	2.126E+00	8.022E-02	3.947E+00
6.250E+00	8.750E+00	2.133E+00	8.919E-02	3.601E+00
6.500E+00	8.750E+00	2.143E+00	9.792E-02	3.256E+00
6.750E+00	8.750E+00	2.155E+00	1.065E-01	2.910E+00
7.000E+00	8.750E+00	2.171E+00	1.150E-01	2.563E+00
7.250E+00	8.750E+00	2.192E+00	1.234E-01	2.217E+00
7.500E+00	8.750E+00	2.222E+00	1.317E-01	1.869E+00
7.750E+00	8.750E+00	2.257E+00	1.411E-01	1.523E+00
8.000E+00	8.750E+00	2.285E+00	1.527E-01	1.178E+00
8.250E+00	8.750E+00	2.332E+00	1.642E-01	8.311E-01
8.500E+00	8.750E+00	2.404E+00	1.754E-01	4.807E-01
8.750E+00	8.750E+00	1.502E+01	1.866E-01	1.501E-01
9.000E+00	8.750E+00	1.665E+01	6.828E-01	1.501E-01
9.250E+00	8.750E+00	1.665E+01	1.183E+00	1.501E-01
9.500E+00	8.750E+00	1.665E+01	1.682E+00	1.501E-01
9.750E+00	8.750E+00	1.665E+01	2.182E+00	1.501E-01
1.000E+01	8.750E+00	1.665E+01	2.682E+00	1.502E-01
1.000E+00	9.000E+00	1.891E+00	1.373E-09	1.142E+01
1.250E+00	9.000E+00	1.899E+00	1.390E-09	1.106E+01
1.500E+00	9.000E+00	1.907E+00	1.413E-09	1.070E+01
1.750E+00	9.000E+00	1.917E+00	1.449E-09	1.034E+01
2.000E+00	9.000E+00	1.929E+00	1.508E-09	9.977E+00
2.250E+00	9.000E+00	1.945E+00	1.621E-09	9.613E+00
2.500E+00	9.000E+00	1.966E+00	1.915E-09	9.248E+00
2.750E+00	9.000E+00	1.987E+00	7.317E-04	8.885E+00
3.000E+00	9.000E+00	1.990E+00	6.677E-03	8.538E+00
3.250E+00	9.000E+00	1.998E+00	1.126E-02	8.185E+00
3.500E+00	9.000E+00	2.009E+00	1.523E-02	7.830E+00
3.750E+00	9.000E+00	2.022E+00	1.886E-02	7.474E+00
4.000E+00	9.000E+00	2.038E+00	2.227E-02	7.116E+00
4.250E+00	9.000E+00	2.050E+00	2.726E-02	6.762E+00
4.500E+00	9.000E+00	2.054E+00	3.422E-02	6.413E+00
4.750E+00	9.000E+00	2.061E+00	4.076E-02	6.063E+00
5.000E+00	9.000E+00	2.070E+00	4.702E-02	5.711E+00
5.250E+00	9.000E+00	2.081E+00	5.310E-02	5.357E+00
5.500E+00	9.000E+00	2.093E+00	5.904E-02	5.003E+00
5.750E+00	9.000E+00	2.107E+00	6.488E-02	4.649E+00
6.000E+00	9.000E+00	2.120E+00	7.100E-02	4.294E+00
6.250E+00	9.000E+00	2.126E+00	8.022E-02	3.947E+00
6.500E+00	9.000E+00	2.133E+00	8.919E-02	3.601E+00
6.750E+00	9.000E+00	2.143E+00	9.792E-02	3.256E+00
7.000E+00	9.000E+00	2.155E+00	1.065E-01	2.910E+00
7.250E+00	9.000E+00	2.171E+00	1.150E-01	2.563E+00
7.500E+00	9.000E+00	2.192E+00	1.234E-01	2.217E+00
7.750E+00	9.000E+00	2.222E+00	1.317E-01	1.869E+00
8.000E+00	9.000E+00	2.257E+00	1.411E-01	1.523E+00
8.250E+00	9.000E+00	2.285E+00	1.527E-01	1.178E+00
8.500E+00	9.000E+00	2.332E+00	1.642E-01	8.311E-01
8.750E+00	9.000E+00	2.404E+00	1.754E-01	4.807E-01
9.000E+00	9.000E+00	1.502E+01	1.866E-01	1.501E-01
9.250E+00	9.000E+00	1.665E+01	6.828E-01	1.501E-01
9.500E+00	9.000E+00	1.665E+01	1.183E+00	1.501E-01
9.750E+00	9.000E+00	1.665E+01	1.682E+00	1.501E-01
1.000E+01	9.000E+00	1.665E+01	2.182E+00	1.501E-01
1.000E+00	9.250E+00	1.881E+00	1.360E-09	1.178E+01
1.250E+00	9.250E+00	1.891E+00	1.373E-09	1.142E+01
1.500E+00	9.250E+00	1.899E+00	1.390E-09	1.106E+01
1.750E+00	9.250E+00	1.907E+00	1.413E-09	1.070E+01
2.000E+00	9.250E+00	1.917E+00	1.448E-09	1.034E+01
2.250E+00	9.250E+00	1.929E+00	1.508E-09	9.977E+00
2.500E+00	9.250E+00	1.945E+00	1.621E-09	9.613E+00
2.750E+00	9.250E+00	1.965E+00	1.915E-09	9.248E+00
3.000E+00	9.250E+00	1.987E+00	7.317E-04	8.885E+00
3.250E+00	9.250E+00	1.990E+00	6.677E-03	8.538E+00
3.500E+00	9.250E+00	1.998E+00	1.126E-02	8.185E+00
3.750E+00	9.250E+00	2.009E+00	1.523E-02	7.830E+00
4.000E+00	9.250E+00	2.022E+00	1.886E-02	7.474E+00
4.250E+00	9.250E+00	2.038E+00	2.227E-02	7.116E+00
4.500E+00	9.250E+00	2.050E+00	2.726E-02	6.762E+00
4.750E+00	9.250E+00	2.054E+00	3.422E-02	6.413E+00
5.000E+00	9.250E+00	2.061E+00	4.076E-02	6.063E+00
5.250E+00	9.250E+00	2.070E+00	4.702E-02	5.711E+00
5.500E+00	9.250E+00	2.081E+00	5.310E-02	5.357E+00
5.750E+00	9.250E+00	2.093E+00	5.904E-02	5.003E+00
6.000E+00	9.250E+00	2.107E+00	6.488E-02	4.649E+00
6.250E+00	9.250E+00	2.120E+00	7.100E-02	4.294E+00
6.500E+00	9.250E+00	2.126E+00	8.022E-02	3.947E+00
6.750E+00	9.250E+00	2.133E+00	8.919E-02	3.601E+00
7.000E+00	9.250E+00	2.143E+00	9.792E-02	3.256E+00
7.250E+00	9.250E+00	2.155E+00	1.065E-01	2.910E+00
7.500E+00	9.250E+00	2.170E+00	1.150E-01	2.563E+00
7.750E+00	9.250E+00	2.192E+00	1.234E-01	2.217E+00
8.000E+00	9.250E+00	2.222E+00	1.317E-01	1.869E+00
8.250E+00	9.250E+00	2.257E+00	1.411E-01	1.523E+00
8.500E+00	9.250E+00	2.285E+00	1.527E-01	1.178E+00
8.750E+00	9.250E+00	2.332E+00	1.642E-01	8.311E-01
9.000E+00	9.250E+00	2.404E+00	1.754E-01	4.807E-01
9.250E+00	9.250E+00	1.502E+01	1.866E-01	1.501E-01
9.500E+00	9.250E+00	1.665E+01	6.828E-01	1.501E-01
9.750E+00	9.250E+00	1.665E+01	1.183E+00	1.501E-01
1.000E+01	9.250E+00	1.665E+01	1.682E+00	1.501E-01
1.000E+00	9.500E+00	1.871E+00	1.349E-09	1.214E+01
1.250E+00	9.500E+00	1.881E+00	1.360E-09	1.178E+01
1.500E+00	9.500E+00	1.890E+00	1.373E-09	1.142E+01
1.750E+00	9.500E+00	1.899E+00	1.390E-09	1.106E+01
2.000E+00	9.500E+00	1.907E+00	1.413E-09	1.070E+01
2.250E+00	9.500E+00	1.917E+00	1.448E-09	1.034E+01
2.500E+00	9.500E+00	1.929E+00	1.508E-09	9.977E+00
2.750E+00	9.500E+00	1.945E+00	1.621E-09	9.613E+00
3.000E+00	9.500E+00	1.965E+00	1.915E-09	9.248E+00
3.250E+00	9.500E+00	1.987E+00	7.317E-04	8.885E+00
3.500E+00	9.500E+00	1.990E+00	6.677E-03	8.538E+00
3.750E+00	9.500E+00	1.998E+00	1.126E-02	8.185E+00
4.000E+00	9.500E+00	2.008E+00	1.523E-02	7.830E+00
4.250E+00	9.500E+00	2.022E+00	1.886E-02	7.474E+00
4.500E+00	9.500E+00	2.038E+00	2.227E-02	7.116E+00
4.750E+00	9.500E+00	2.050E+00	2.726E-02	6.762E+00
5.000E+00	9.500E+00	2.054E+00	3.422E-02	6.413E+00
5.250E+00	9.500E+00	2.061E+00	4.076E-02	6.063E+00
5.500E+00	9.500E+00	2.070E+00	4.702E-02	5.711E+00
5.750E+00	9.500E+00	2.081E+00	5.310E-02	5.357E+00
6.000E+00	9.500E+00	2.093E+00	5.904E-02	5.003E+00
6.250E+00	9.500E+00	2.107E+00	6.488E-02	4.649E+00
6.500E+00	9.500E+00	2.120E+00	7.100E-02	4.294E+00
6.750E+00	9.500E+00	2.126E+00	8.022E-02	3.947E+00
7.000E+00	9.500E+00	2.133E+00	8.919E-02	3.601E+00
7.250E+00	9.500E+00	2.143E+00	9.792E-02	3.256E+00
7.500E+00	9.500E+00	2.155E+00	1.065E-01	2.910E+00
7.750E+00	9.500E+00	2.170E+00	1.150E-01	2.563E+00
8.000E+00	9.500E+00	2.192E+00	1.234E-01	2.217E+00
8.250E+00	9.500E+00	2.222E+00	1.317E-01	1.869E+00
8.500E+00	9.500E+00	2.256E+00	1.411E-01	1.523E+00
8.750E+00	9.500E+00	2.285E+00	1.527E-01	1.178E+00
9.000E+00	9.500E+00	2.332E+00	1.642E-01	8.311E-01
9.250E+00	9.500E+00	2.404E+00	1.754E-01	4.807E-01
9.500E+00	9.500E+00	1.502E+01	1.866E-01	1.501E-01
9.750E+00	9.500E+00	1.665E+01	6.828E-01	1.501E-01
1.000E+01	9.500E+00	1.665E+01	1.183E+00	1.501E-01
1.000E+00	9.750E+00	1.861E+00	1.339E-09	1.250E+01
1.250E+00	9.750E+00	1.871E+00	1.349E-09	1.214E+01
1.500E+00	9.750E+00	1.881E+00	1.360E-09	1.178E+01
1.750E+00	9.750E+00	1.890E+00	1.373E-09	1.142E+01
2.000E+00	9.750E+00	1.899E+00	1.390E-09	1.106E+01
2.250E+00	9.750E+00	1.907E+00	1.413E-09	1.070E+01
2.500E+00	9.750E+00	1.917E+00	1.448E-09	1.034E+01
2.750E+00	9.750E+00	1.929E+00	1.508E-09	9.977E+00
3.000E+00	9.750E+00	1.945E+00	1.621E-09	9.613E+00
3.250E+00	9.750E+00	1.965E+00	1.915E-09	9.248E+00
3.500E+00	9.750E+00	1.987E+00	7.317E-04	8.885E+00
3.750E+00	9.750E+00	1.990E+00	6.677E-03	8.538E+00
4.000E+00	9.750E+00	1.998E+00	1.126E-02	8.185E+00
4.250E+00	9.750E+00	2.008E+00	1.523E-02	7.830E+00
4.500E+00	9.750E+00	2.022E+00	1.886E-02	7.474E+00
4.750E+00	9.750E+00	2.038E+00	2.227E-02	7.116E+00
5.000E+00	9.750E+00	2.049E+00	2.726E-02	6.762E+00
5.250E+00	9.750E+00	2.054E+00	3.422E-02	6.413E+00
5.500E+00	9.750E+00	2.061E+00	4.076E-02	6.063E+00
5.750E+00	9.750E+00	2.070E+00	4.702E-02	5.711E+00
6.000E+00	9.750E+00	2.081E+00	5.310E-02	5.357E+00
6.250E+00	9.750E+00	2.093E+00	5.904E-02	5.003E+00
6.500E+00	9.750E+00	2.106E+00	6.488E-02	4.649E+00
6.750E+00	9.750E+00	2.120E+00	7.100E-02	4.294E+00
7.000E+00	9.750E+00	2.125E+00	8.022E-02	3.947E+00
7.250E+00	9.750E+00	2.133E+00	8.919E-02	3.601E+00
7.500E+00	9.750E+00	2.143E+00	9.792E-02	3.256E+00
7.750E+00	9.750E+00	2.155E+00	1.065E-01	2.910E+00
8.000E+00	9.750E+00	2.170E+00	1.150E-01	2.563E+00
8.250E+00	9.750E+00	2.192E+00	1.234E-01	2.217E+00
8.500E+00	9.750E+00	2.221E+00	1.317E-01	1.869E+00
8.750E+00	9.750E+00	2.256E+00	1.411E-01	1.523E+00
9.000E+00	9.750E+00	2.285E+00	1.527E-01	1.178E+00
9.250E+00	9.750E+00	2.332E+00	1.642E-01	8.311E-01
9.500E+00	9.750E+00	2.404E+00	1.754E-01	4.807E-01
9.750E+00	9.750E+00	1.502E+01	1.866E-01	1.501E-01
1.000E+01	9.750E+00	1.665E+01	6.828E-01	1.501E-01
1.000E+00	1.000E+01	1.805E+00	1.271E-09	1.285E+01
1.250E+00	1.000E+01	1.861E+00	1.339E-09	1.250E+01
1.500E+00	1.000E+01	1.871E+00	1.349E-09	1.214E+01
1.750E+00	1.000E+01	1.881E+00	1.360E-09	1.178E+01
2.000E+00	1.000E+01	1.890E+00	1.373E-09	1.142E+01
2.250E+00	1.000E+01	1.899E+00	1.390E-09	1.106E+01
2.500E+00	1.000E+01	1.907E+00	1.413E-09	1.070E+01
2.750E+00	1.000E+01	1.917E+00	1.448E-09	1.034E+01
3.000E+00	1.000E+01	1.929E+00	1.508E-09	9.977E+00
3.250E+00	1.000E+01	1.945E+00	1.621E-09	9.613E+00
3.500E+00	1.000E+01	1.965E+00	1.915E-09	9.248E+00
3.750E+00	1.000E+01	1.987E+00	7.317E-04	8.885E+00
4.000E+00	1.000E+01	1.990E+00	6.677E-03	8.538E+00
4.250E+00	1.000E+01	1.998E+00	1.126E-02	8.185E+00
4.500E+00	1.000E+01	2.008E+00	1.523E-02	7.830E+00
4.750E+00	1.000E+01	2.022E+00	1.886E-02	7.474E+00
5.000E+00	1.000E+01	2.038E+00	2.227E-02	7.116E+00
5.250E+00	1.000E+01	2.049E+00	2.726E-02	6.762E+00
5.500E+00	1.000E+01	2.054E+00	3.422E-02	6.413E+00
5.750E+00	1.000E+01	2.061E+00	4.076E-02	6.063E+00
6.000E+00	1.000E+01	2.070E+00	4.702E-02	5.711E+00
6.250E+00	1.000E+01	2.081E+00	5.310E-02	5.357E+00
6.500E+00	1.000E+01	2.093E+00	5.904E-02	5.003E+00
6.750E+00	1.000E+01	2.106E+00	6.488E-02	4.649E+00
7.000E+00	1.000E+01	2.120E+00	7.100E-02	4.294E+00
7.250E+00	1.000E+01	2.125E+00	8.022E-02	3.947E+00
7.500E+00	1.000E+01	2.133E+00	8.919E-02	3.601E+00
7.750E+00	1.000E+01	2.143E+00	9.792E-02	3.256E+00
8.000E+00	1.000E+01	2.155E+00	1.065E-01	2.910E+00
8.250E+00	1.000E+01	2.170E+00	1.150E-01	2.563E+00
8.500E+00	1.000E+01	2.192E+00	1.234E-01	2.217E+00
8.750E+00	1.000E+01	2.221E+00	1.317E-01	1.869E+00
9.000E+00	1.000E+01	2.256E+00	1.411E-01	1.523E+00
9.250E+00	1.000E+01	2.285E+00	1.527E-01	1.178E+00
9.500E+00	1.000E+01	2.332E+00	1.642E-01	8.311E-01
9.750E+00	1.000E+01	2.404E+00	1.754E-01	4.807E-01
1.000E+01	1.000E+01	1.502E+01	1.866E-01	1.501E-01
