# Supplementary material for: Frequency switching between oscillatory homeostats and the regulation of p53
Source: PLoS One. 2020 May 20;15(5):e0227786. doi: 10.1371/journal.pone.0227786 (PMC7239446; doi:10.1371/journal.pone.0227786)
Supplement: S2 Gnuplot — A zip-file with a gnuplot script and avi video files showing interactive views of panels a-d in Fig 6. (ZIP) [file pone.0227786.s003.zip › S2 Gnuplot/TOPO-ampl-m3m5v2-01.txt]

1.000E+00	1.000E+00	1.396E-04
1.250E+00	1.000E+00	4.059E-01
1.500E+00	1.000E+00	8.145E-01
1.750E+00	1.000E+00	1.223E+00
2.000E+00	1.000E+00	1.631E+00
2.250E+00	1.000E+00	2.040E+00
2.500E+00	1.000E+00	2.448E+00
2.750E+00	1.000E+00	2.856E+00
3.000E+00	1.000E+00	3.265E+00
3.250E+00	1.000E+00	3.673E+00
3.500E+00	1.000E+00	4.081E+00
3.750E+00	1.000E+00	4.490E+00
4.000E+00	1.000E+00	4.898E+00
4.250E+00	1.000E+00	5.306E+00
4.500E+00	1.000E+00	5.714E+00
4.750E+00	1.000E+00	6.123E+00
5.000E+00	1.000E+00	6.531E+00
5.250E+00	1.000E+00	6.939E+00
5.500E+00	1.000E+00	7.347E+00
5.750E+00	1.000E+00	7.756E+00
6.000E+00	1.000E+00	8.164E+00
6.250E+00	1.000E+00	8.572E+00
6.500E+00	1.000E+00	8.980E+00
6.750E+00	1.000E+00	9.389E+00
7.000E+00	1.000E+00	9.797E+00
7.250E+00	1.000E+00	1.021E+01
7.500E+00	1.000E+00	1.061E+01
7.750E+00	1.000E+00	1.102E+01
8.000E+00	1.000E+00	1.143E+01
8.250E+00	1.000E+00	1.184E+01
8.500E+00	1.000E+00	1.225E+01
8.750E+00	1.000E+00	1.265E+01
9.000E+00	1.000E+00	1.306E+01
9.250E+00	1.000E+00	1.347E+01
9.500E+00	1.000E+00	1.388E+01
9.750E+00	1.000E+00	1.429E+01
1.000E+01	1.000E+00	1.470E+01
1.000E+00	1.250E+00	1.884E+00
1.250E+00	1.250E+00	1.437E-04
1.500E+00	1.250E+00	4.059E-01
1.750E+00	1.250E+00	8.145E-01
2.000E+00	1.250E+00	1.223E+00
2.250E+00	1.250E+00	1.631E+00
2.500E+00	1.250E+00	2.040E+00
2.750E+00	1.250E+00	2.448E+00
3.000E+00	1.250E+00	2.856E+00
3.250E+00	1.250E+00	3.265E+00
3.500E+00	1.250E+00	3.673E+00
3.750E+00	1.250E+00	4.081E+00
4.000E+00	1.250E+00	4.490E+00
4.250E+00	1.250E+00	4.898E+00
4.500E+00	1.250E+00	5.306E+00
4.750E+00	1.250E+00	5.714E+00
5.000E+00	1.250E+00	6.123E+00
5.250E+00	1.250E+00	6.531E+00
5.500E+00	1.250E+00	6.939E+00
5.750E+00	1.250E+00	7.347E+00
6.000E+00	1.250E+00	7.756E+00
6.250E+00	1.250E+00	8.164E+00
6.500E+00	1.250E+00	8.572E+00
6.750E+00	1.250E+00	8.980E+00
7.000E+00	1.250E+00	9.389E+00
7.250E+00	1.250E+00	9.797E+00
7.500E+00	1.250E+00	1.021E+01
7.750E+00	1.250E+00	1.061E+01
8.000E+00	1.250E+00	1.102E+01
8.250E+00	1.250E+00	1.143E+01
8.500E+00	1.250E+00	1.184E+01
8.750E+00	1.250E+00	1.225E+01
9.000E+00	1.250E+00	1.265E+01
9.250E+00	1.250E+00	1.306E+01
9.500E+00	1.250E+00	1.347E+01
9.750E+00	1.250E+00	1.388E+01
1.000E+01	1.250E+00	1.429E+01
1.000E+00	1.500E+00	3.602E+00
1.250E+00	1.500E+00	1.884E+00
1.500E+00	1.500E+00	1.479E-04
1.750E+00	1.500E+00	4.059E-01
2.000E+00	1.500E+00	8.145E-01
2.250E+00	1.500E+00	1.223E+00
2.500E+00	1.500E+00	1.631E+00
2.750E+00	1.500E+00	2.040E+00
3.000E+00	1.500E+00	2.448E+00
3.250E+00	1.500E+00	2.856E+00
3.500E+00	1.500E+00	3.265E+00
3.750E+00	1.500E+00	3.673E+00
4.000E+00	1.500E+00	4.081E+00
4.250E+00	1.500E+00	4.490E+00
4.500E+00	1.500E+00	4.898E+00
4.750E+00	1.500E+00	5.306E+00
5.000E+00	1.500E+00	5.714E+00
5.250E+00	1.500E+00	6.123E+00
5.500E+00	1.500E+00	6.531E+00
5.750E+00	1.500E+00	6.939E+00
6.000E+00	1.500E+00	7.347E+00
6.250E+00	1.500E+00	7.756E+00
6.500E+00	1.500E+00	8.164E+00
6.750E+00	1.500E+00	8.572E+00
7.000E+00	1.500E+00	8.980E+00
7.250E+00	1.500E+00	9.389E+00
7.500E+00	1.500E+00	9.797E+00
7.750E+00	1.500E+00	1.021E+01
8.000E+00	1.500E+00	1.061E+01
8.250E+00	1.500E+00	1.102E+01
8.500E+00	1.500E+00	1.143E+01
8.750E+00	1.500E+00	1.184E+01
9.000E+00	1.500E+00	1.225E+01
9.250E+00	1.500E+00	1.265E+01
9.500E+00	1.500E+00	1.306E+01
9.750E+00	1.500E+00	1.347E+01
1.000E+01	1.500E+00	1.388E+01
1.000E+00	1.750E+00	3.603E+00
1.250E+00	1.750E+00	3.601E+00
1.500E+00	1.750E+00	1.884E+00
1.750E+00	1.750E+00	1.521E-04
2.000E+00	1.750E+00	4.059E-01
2.250E+00	1.750E+00	8.145E-01
2.500E+00	1.750E+00	1.223E+00
2.750E+00	1.750E+00	1.631E+00
3.000E+00	1.750E+00	2.040E+00
3.250E+00	1.750E+00	2.448E+00
3.500E+00	1.750E+00	2.856E+00
3.750E+00	1.750E+00	3.265E+00
4.000E+00	1.750E+00	3.673E+00
4.250E+00	1.750E+00	4.081E+00
4.500E+00	1.750E+00	4.490E+00
4.750E+00	1.750E+00	4.898E+00
5.000E+00	1.750E+00	5.306E+00
5.250E+00	1.750E+00	5.714E+00
5.500E+00	1.750E+00	6.123E+00
5.750E+00	1.750E+00	6.531E+00
6.000E+00	1.750E+00	6.939E+00
6.250E+00	1.750E+00	7.347E+00
6.500E+00	1.750E+00	7.756E+00
6.750E+00	1.750E+00	8.164E+00
7.000E+00	1.750E+00	8.572E+00
7.250E+00	1.750E+00	8.980E+00
7.500E+00	1.750E+00	9.389E+00
7.750E+00	1.750E+00	9.797E+00
8.000E+00	1.750E+00	1.021E+01
8.250E+00	1.750E+00	1.061E+01
8.500E+00	1.750E+00	1.102E+01
8.750E+00	1.750E+00	1.143E+01
9.000E+00	1.750E+00	1.184E+01
9.250E+00	1.750E+00	1.225E+01
9.500E+00	1.750E+00	1.265E+01
9.750E+00	1.750E+00	1.306E+01
1.000E+01	1.750E+00	1.347E+01
1.000E+00	2.000E+00	3.602E+00
1.250E+00	2.000E+00	3.602E+00
1.500E+00	2.000E+00	3.600E+00
1.750E+00	2.000E+00	1.884E+00
2.000E+00	2.000E+00	1.562E-04
2.250E+00	2.000E+00	4.059E-01
2.500E+00	2.000E+00	8.145E-01
2.750E+00	2.000E+00	1.223E+00
3.000E+00	2.000E+00	1.631E+00
3.250E+00	2.000E+00	2.040E+00
3.500E+00	2.000E+00	2.448E+00
3.750E+00	2.000E+00	2.856E+00
4.000E+00	2.000E+00	3.265E+00
4.250E+00	2.000E+00	3.673E+00
4.500E+00	2.000E+00	4.081E+00
4.750E+00	2.000E+00	4.490E+00
5.000E+00	2.000E+00	4.898E+00
5.250E+00	2.000E+00	5.306E+00
5.500E+00	2.000E+00	5.714E+00
5.750E+00	2.000E+00	6.123E+00
6.000E+00	2.000E+00	6.531E+00
6.250E+00	2.000E+00	6.939E+00
6.500E+00	2.000E+00	7.347E+00
6.750E+00	2.000E+00	7.756E+00
7.000E+00	2.000E+00	8.164E+00
7.250E+00	2.000E+00	8.572E+00
7.500E+00	2.000E+00	8.980E+00
7.750E+00	2.000E+00	9.389E+00
8.000E+00	2.000E+00	9.797E+00
8.250E+00	2.000E+00	1.021E+01
8.500E+00	2.000E+00	1.061E+01
8.750E+00	2.000E+00	1.102E+01
9.000E+00	2.000E+00	1.143E+01
9.250E+00	2.000E+00	1.184E+01
9.500E+00	2.000E+00	1.225E+01
9.750E+00	2.000E+00	1.265E+01
1.000E+01	2.000E+00	1.306E+01
1.000E+00	2.250E+00	3.601E+00
1.250E+00	2.250E+00	3.601E+00
1.500E+00	2.250E+00	3.601E+00
1.750E+00	2.250E+00	3.599E+00
2.000E+00	2.250E+00	1.884E+00
2.250E+00	2.250E+00	1.604E-04
2.500E+00	2.250E+00	4.059E-01
2.750E+00	2.250E+00	8.145E-01
3.000E+00	2.250E+00	1.223E+00
3.250E+00	2.250E+00	1.631E+00
3.500E+00	2.250E+00	2.040E+00
3.750E+00	2.250E+00	2.448E+00
4.000E+00	2.250E+00	2.856E+00
4.250E+00	2.250E+00	3.265E+00
4.500E+00	2.250E+00	3.673E+00
4.750E+00	2.250E+00	4.081E+00
5.000E+00	2.250E+00	4.490E+00
5.250E+00	2.250E+00	4.898E+00
5.500E+00	2.250E+00	5.306E+00
5.750E+00	2.250E+00	5.714E+00
6.000E+00	2.250E+00	6.123E+00
6.250E+00	2.250E+00	6.531E+00
6.500E+00	2.250E+00	6.939E+00
6.750E+00	2.250E+00	7.347E+00
7.000E+00	2.250E+00	7.756E+00
7.250E+00	2.250E+00	8.164E+00
7.500E+00	2.250E+00	8.572E+00
7.750E+00	2.250E+00	8.980E+00
8.000E+00	2.250E+00	9.389E+00
8.250E+00	2.250E+00	9.797E+00
8.500E+00	2.250E+00	1.021E+01
8.750E+00	2.250E+00	1.061E+01
9.000E+00	2.250E+00	1.102E+01
9.250E+00	2.250E+00	1.143E+01
9.500E+00	2.250E+00	1.184E+01
9.750E+00	2.250E+00	1.225E+01
1.000E+01	2.250E+00	1.265E+01
1.000E+00	2.500E+00	3.600E+00
1.250E+00	2.500E+00	3.600E+00
1.500E+00	2.500E+00	3.600E+00
1.750E+00	2.500E+00	3.601E+00
2.000E+00	2.500E+00	3.599E+00
2.250E+00	2.500E+00	1.884E+00
2.500E+00	2.500E+00	1.646E-04
2.750E+00	2.500E+00	4.059E-01
3.000E+00	2.500E+00	8.145E-01
3.250E+00	2.500E+00	1.223E+00
3.500E+00	2.500E+00	1.631E+00
3.750E+00	2.500E+00	2.040E+00
4.000E+00	2.500E+00	2.448E+00
4.250E+00	2.500E+00	2.856E+00
4.500E+00	2.500E+00	3.265E+00
4.750E+00	2.500E+00	3.673E+00
5.000E+00	2.500E+00	4.081E+00
5.250E+00	2.500E+00	4.490E+00
5.500E+00	2.500E+00	4.898E+00
5.750E+00	2.500E+00	5.306E+00
6.000E+00	2.500E+00	5.714E+00
6.250E+00	2.500E+00	6.123E+00
6.500E+00	2.500E+00	6.531E+00
6.750E+00	2.500E+00	6.939E+00
7.000E+00	2.500E+00	7.347E+00
7.250E+00	2.500E+00	7.756E+00
7.500E+00	2.500E+00	8.164E+00
7.750E+00	2.500E+00	8.572E+00
8.000E+00	2.500E+00	8.980E+00
8.250E+00	2.500E+00	9.389E+00
8.500E+00	2.500E+00	9.797E+00
8.750E+00	2.500E+00	1.021E+01
9.000E+00	2.500E+00	1.061E+01
9.250E+00	2.500E+00	1.102E+01
9.500E+00	2.500E+00	1.143E+01
9.750E+00	2.500E+00	1.184E+01
1.000E+01	2.500E+00	1.225E+01
1.000E+00	2.750E+00	3.600E+00
1.250E+00	2.750E+00	3.600E+00
1.500E+00	2.750E+00	3.600E+00
1.750E+00	2.750E+00	3.600E+00
2.000E+00	2.750E+00	3.600E+00
2.250E+00	2.750E+00	3.598E+00
2.500E+00	2.750E+00	1.884E+00
2.750E+00	2.750E+00	1.687E-04
3.000E+00	2.750E+00	4.059E-01
3.250E+00	2.750E+00	8.145E-01
3.500E+00	2.750E+00	1.223E+00
3.750E+00	2.750E+00	1.631E+00
4.000E+00	2.750E+00	2.040E+00
4.250E+00	2.750E+00	2.448E+00
4.500E+00	2.750E+00	2.856E+00
4.750E+00	2.750E+00	3.265E+00
5.000E+00	2.750E+00	3.673E+00
5.250E+00	2.750E+00	4.081E+00
5.500E+00	2.750E+00	4.490E+00
5.750E+00	2.750E+00	4.898E+00
6.000E+00	2.750E+00	5.306E+00
6.250E+00	2.750E+00	5.714E+00
6.500E+00	2.750E+00	6.123E+00
6.750E+00	2.750E+00	6.531E+00
7.000E+00	2.750E+00	6.939E+00
7.250E+00	2.750E+00	7.347E+00
7.500E+00	2.750E+00	7.756E+00
7.750E+00	2.750E+00	8.164E+00
8.000E+00	2.750E+00	8.572E+00
8.250E+00	2.750E+00	8.980E+00
8.500E+00	2.750E+00	9.389E+00
8.750E+00	2.750E+00	9.797E+00
9.000E+00	2.750E+00	1.021E+01
9.250E+00	2.750E+00	1.061E+01
9.500E+00	2.750E+00	1.102E+01
9.750E+00	2.750E+00	1.143E+01
1.000E+01	2.750E+00	1.184E+01
1.000E+00	3.000E+00	3.599E+00
1.250E+00	3.000E+00	3.599E+00
1.500E+00	3.000E+00	3.599E+00
1.750E+00	3.000E+00	3.599E+00
2.000E+00	3.000E+00	3.599E+00
2.250E+00	3.000E+00	3.599E+00
2.500E+00	3.000E+00	3.597E+00
2.750E+00	3.000E+00	1.884E+00
3.000E+00	3.000E+00	1.729E-04
3.250E+00	3.000E+00	4.059E-01
3.500E+00	3.000E+00	8.145E-01
3.750E+00	3.000E+00	1.223E+00
4.000E+00	3.000E+00	1.631E+00
4.250E+00	3.000E+00	2.040E+00
4.500E+00	3.000E+00	2.448E+00
4.750E+00	3.000E+00	2.856E+00
5.000E+00	3.000E+00	3.265E+00
5.250E+00	3.000E+00	3.673E+00
5.500E+00	3.000E+00	4.081E+00
5.750E+00	3.000E+00	4.490E+00
6.000E+00	3.000E+00	4.898E+00
6.250E+00	3.000E+00	5.306E+00
6.500E+00	3.000E+00	5.714E+00
6.750E+00	3.000E+00	6.123E+00
7.000E+00	3.000E+00	6.531E+00
7.250E+00	3.000E+00	6.939E+00
7.500E+00	3.000E+00	7.347E+00
7.750E+00	3.000E+00	7.756E+00
8.000E+00	3.000E+00	8.164E+00
8.250E+00	3.000E+00	8.572E+00
8.500E+00	3.000E+00	8.980E+00
8.750E+00	3.000E+00	9.389E+00
9.000E+00	3.000E+00	9.797E+00
9.250E+00	3.000E+00	1.021E+01
9.500E+00	3.000E+00	1.061E+01
9.750E+00	3.000E+00	1.102E+01
1.000E+01	3.000E+00	1.143E+01
1.000E+00	3.250E+00	3.598E+00
1.250E+00	3.250E+00	3.598E+00
1.500E+00	3.250E+00	3.598E+00
1.750E+00	3.250E+00	3.598E+00
2.000E+00	3.250E+00	3.598E+00
2.250E+00	3.250E+00	3.598E+00
2.500E+00	3.250E+00	3.598E+00
2.750E+00	3.250E+00	3.596E+00
3.000E+00	3.250E+00	1.884E+00
3.250E+00	3.250E+00	1.770E-04
3.500E+00	3.250E+00	4.059E-01
3.750E+00	3.250E+00	8.145E-01
4.000E+00	3.250E+00	1.223E+00
4.250E+00	3.250E+00	1.631E+00
4.500E+00	3.250E+00	2.040E+00
4.750E+00	3.250E+00	2.448E+00
5.000E+00	3.250E+00	2.856E+00
5.250E+00	3.250E+00	3.265E+00
5.500E+00	3.250E+00	3.673E+00
5.750E+00	3.250E+00	4.081E+00
6.000E+00	3.250E+00	4.490E+00
6.250E+00	3.250E+00	4.898E+00
6.500E+00	3.250E+00	5.306E+00
6.750E+00	3.250E+00	5.714E+00
7.000E+00	3.250E+00	6.123E+00
7.250E+00	3.250E+00	6.531E+00
7.500E+00	3.250E+00	6.939E+00
7.750E+00	3.250E+00	7.347E+00
8.000E+00	3.250E+00	7.756E+00
8.250E+00	3.250E+00	8.164E+00
8.500E+00	3.250E+00	8.572E+00
8.750E+00	3.250E+00	8.980E+00
9.000E+00	3.250E+00	9.389E+00
9.250E+00	3.250E+00	9.797E+00
9.500E+00	3.250E+00	1.021E+01
9.750E+00	3.250E+00	1.061E+01
1.000E+01	3.250E+00	1.102E+01
1.000E+00	3.500E+00	3.598E+00
1.250E+00	3.500E+00	3.598E+00
1.500E+00	3.500E+00	3.598E+00
1.750E+00	3.500E+00	3.597E+00
2.000E+00	3.500E+00	3.597E+00
2.250E+00	3.500E+00	3.597E+00
2.500E+00	3.500E+00	3.597E+00
2.750E+00	3.500E+00	3.598E+00
3.000E+00	3.500E+00	3.596E+00
3.250E+00	3.500E+00	1.884E+00
3.500E+00	3.500E+00	1.812E-04
3.750E+00	3.500E+00	4.059E-01
4.000E+00	3.500E+00	8.145E-01
4.250E+00	3.500E+00	1.223E+00
4.500E+00	3.500E+00	1.631E+00
4.750E+00	3.500E+00	2.040E+00
5.000E+00	3.500E+00	2.448E+00
5.250E+00	3.500E+00	2.856E+00
5.500E+00	3.500E+00	3.265E+00
5.750E+00	3.500E+00	3.673E+00
6.000E+00	3.500E+00	4.081E+00
6.250E+00	3.500E+00	4.490E+00
6.500E+00	3.500E+00	4.898E+00
6.750E+00	3.500E+00	5.306E+00
7.000E+00	3.500E+00	5.714E+00
7.250E+00	3.500E+00	6.123E+00
7.500E+00	3.500E+00	6.531E+00
7.750E+00	3.500E+00	6.939E+00
8.000E+00	3.500E+00	7.347E+00
8.250E+00	3.500E+00	7.756E+00
8.500E+00	3.500E+00	8.164E+00
8.750E+00	3.500E+00	8.572E+00
9.000E+00	3.500E+00	8.980E+00
9.250E+00	3.500E+00	9.389E+00
9.500E+00	3.500E+00	9.797E+00
9.750E+00	3.500E+00	1.021E+01
1.000E+01	3.500E+00	1.061E+01
1.000E+00	3.750E+00	3.597E+00
1.250E+00	3.750E+00	3.597E+00
1.500E+00	3.750E+00	3.597E+00
1.750E+00	3.750E+00	3.597E+00
2.000E+00	3.750E+00	3.597E+00
2.250E+00	3.750E+00	3.597E+00
2.500E+00	3.750E+00	3.597E+00
2.750E+00	3.750E+00	3.597E+00
3.000E+00	3.750E+00	3.597E+00
3.250E+00	3.750E+00	3.595E+00
3.500E+00	3.750E+00	1.884E+00
3.750E+00	3.750E+00	1.854E-04
4.000E+00	3.750E+00	4.059E-01
4.250E+00	3.750E+00	8.145E-01
4.500E+00	3.750E+00	1.223E+00
4.750E+00	3.750E+00	1.631E+00
5.000E+00	3.750E+00	2.040E+00
5.250E+00	3.750E+00	2.448E+00
5.500E+00	3.750E+00	2.856E+00
5.750E+00	3.750E+00	3.265E+00
6.000E+00	3.750E+00	3.673E+00
6.250E+00	3.750E+00	4.081E+00
6.500E+00	3.750E+00	4.490E+00
6.750E+00	3.750E+00	4.898E+00
7.000E+00	3.750E+00	5.306E+00
7.250E+00	3.750E+00	5.714E+00
7.500E+00	3.750E+00	6.123E+00
7.750E+00	3.750E+00	6.531E+00
8.000E+00	3.750E+00	6.939E+00
8.250E+00	3.750E+00	7.347E+00
8.500E+00	3.750E+00	7.756E+00
8.750E+00	3.750E+00	8.164E+00
9.000E+00	3.750E+00	8.572E+00
9.250E+00	3.750E+00	8.980E+00
9.500E+00	3.750E+00	9.389E+00
9.750E+00	3.750E+00	9.797E+00
1.000E+01	3.750E+00	1.021E+01
1.000E+00	4.000E+00	3.596E+00
1.250E+00	4.000E+00	3.596E+00
1.500E+00	4.000E+00	3.596E+00
1.750E+00	4.000E+00	3.596E+00
2.000E+00	4.000E+00	3.596E+00
2.250E+00	4.000E+00	3.596E+00
2.500E+00	4.000E+00	3.596E+00
2.750E+00	4.000E+00	3.596E+00
3.000E+00	4.000E+00	3.596E+00
3.250E+00	4.000E+00	3.596E+00
3.500E+00	4.000E+00	3.594E+00
3.750E+00	4.000E+00	1.884E+00
4.000E+00	4.000E+00	1.895E-04
4.250E+00	4.000E+00	4.059E-01
4.500E+00	4.000E+00	8.145E-01
4.750E+00	4.000E+00	1.223E+00
5.000E+00	4.000E+00	1.631E+00
5.250E+00	4.000E+00	2.040E+00
5.500E+00	4.000E+00	2.448E+00
5.750E+00	4.000E+00	2.856E+00
6.000E+00	4.000E+00	3.265E+00
6.250E+00	4.000E+00	3.673E+00
6.500E+00	4.000E+00	4.081E+00
6.750E+00	4.000E+00	4.490E+00
7.000E+00	4.000E+00	4.898E+00
7.250E+00	4.000E+00	5.306E+00
7.500E+00	4.000E+00	5.714E+00
7.750E+00	4.000E+00	6.123E+00
8.000E+00	4.000E+00	6.531E+00
8.250E+00	4.000E+00	6.939E+00
8.500E+00	4.000E+00	7.347E+00
8.750E+00	4.000E+00	7.756E+00
9.000E+00	4.000E+00	8.164E+00
9.250E+00	4.000E+00	8.572E+00
9.500E+00	4.000E+00	8.980E+00
9.750E+00	4.000E+00	9.389E+00
1.000E+01	4.000E+00	9.797E+00
1.000E+00	4.250E+00	3.595E+00
1.250E+00	4.250E+00	3.595E+00
1.500E+00	4.250E+00	3.595E+00
1.750E+00	4.250E+00	3.595E+00
2.000E+00	4.250E+00	3.595E+00
2.250E+00	4.250E+00	3.595E+00
2.500E+00	4.250E+00	3.595E+00
2.750E+00	4.250E+00	3.595E+00
3.000E+00	4.250E+00	3.595E+00
3.250E+00	4.250E+00	3.595E+00
3.500E+00	4.250E+00	3.596E+00
3.750E+00	4.250E+00	3.594E+00
4.000E+00	4.250E+00	1.884E+00
4.250E+00	4.250E+00	1.937E-04
4.500E+00	4.250E+00	4.059E-01
4.750E+00	4.250E+00	8.145E-01
5.000E+00	4.250E+00	1.223E+00
5.250E+00	4.250E+00	1.631E+00
5.500E+00	4.250E+00	2.040E+00
5.750E+00	4.250E+00	2.448E+00
6.000E+00	4.250E+00	2.856E+00
6.250E+00	4.250E+00	3.265E+00
6.500E+00	4.250E+00	3.673E+00
6.750E+00	4.250E+00	4.081E+00
7.000E+00	4.250E+00	4.490E+00
7.250E+00	4.250E+00	4.898E+00
7.500E+00	4.250E+00	5.306E+00
7.750E+00	4.250E+00	5.714E+00
8.000E+00	4.250E+00	6.123E+00
8.250E+00	4.250E+00	6.531E+00
8.500E+00	4.250E+00	6.939E+00
8.750E+00	4.250E+00	7.347E+00
9.000E+00	4.250E+00	7.756E+00
9.250E+00	4.250E+00	8.164E+00
9.500E+00	4.250E+00	8.572E+00
9.750E+00	4.250E+00	8.980E+00
1.000E+01	4.250E+00	9.389E+00
1.000E+00	4.500E+00	3.595E+00
1.250E+00	4.500E+00	3.595E+00
1.500E+00	4.500E+00	3.595E+00
1.750E+00	4.500E+00	3.595E+00
2.000E+00	4.500E+00	3.595E+00
2.250E+00	4.500E+00	3.595E+00
2.500E+00	4.500E+00	3.595E+00
2.750E+00	4.500E+00	3.595E+00
3.000E+00	4.500E+00	3.595E+00
3.250E+00	4.500E+00	3.595E+00
3.500E+00	4.500E+00	3.595E+00
3.750E+00	4.500E+00	3.595E+00
4.000E+00	4.500E+00	3.593E+00
4.250E+00	4.500E+00	1.884E+00
4.500E+00	4.500E+00	1.979E-04
4.750E+00	4.500E+00	4.059E-01
5.000E+00	4.500E+00	8.145E-01
5.250E+00	4.500E+00	1.223E+00
5.500E+00	4.500E+00	1.631E+00
5.750E+00	4.500E+00	2.040E+00
6.000E+00	4.500E+00	2.448E+00
6.250E+00	4.500E+00	2.856E+00
6.500E+00	4.500E+00	3.265E+00
6.750E+00	4.500E+00	3.673E+00
7.000E+00	4.500E+00	4.081E+00
7.250E+00	4.500E+00	4.490E+00
7.500E+00	4.500E+00	4.898E+00
7.750E+00	4.500E+00	5.306E+00
8.000E+00	4.500E+00	5.714E+00
8.250E+00	4.500E+00	6.123E+00
8.500E+00	4.500E+00	6.531E+00
8.750E+00	4.500E+00	6.939E+00
9.000E+00	4.500E+00	7.347E+00
9.250E+00	4.500E+00	7.756E+00
9.500E+00	4.500E+00	8.164E+00
9.750E+00	4.500E+00	8.572E+00
1.000E+01	4.500E+00	8.980E+00
1.000E+00	4.750E+00	3.594E+00
1.250E+00	4.750E+00	3.594E+00
1.500E+00	4.750E+00	3.594E+00
1.750E+00	4.750E+00	3.594E+00
2.000E+00	4.750E+00	3.594E+00
2.250E+00	4.750E+00	3.594E+00
2.500E+00	4.750E+00	3.594E+00
2.750E+00	4.750E+00	3.594E+00
3.000E+00	4.750E+00	3.594E+00
3.250E+00	4.750E+00	3.594E+00
3.500E+00	4.750E+00	3.594E+00
3.750E+00	4.750E+00	3.594E+00
4.000E+00	4.750E+00	3.595E+00
4.250E+00	4.750E+00	3.592E+00
4.500E+00	4.750E+00	1.884E+00
4.750E+00	4.750E+00	2.020E-04
5.000E+00	4.750E+00	4.059E-01
5.250E+00	4.750E+00	8.145E-01
5.500E+00	4.750E+00	1.223E+00
5.750E+00	4.750E+00	1.631E+00
6.000E+00	4.750E+00	2.040E+00
6.250E+00	4.750E+00	2.448E+00
6.500E+00	4.750E+00	2.856E+00
6.750E+00	4.750E+00	3.265E+00
7.000E+00	4.750E+00	3.673E+00
7.250E+00	4.750E+00	4.081E+00
7.500E+00	4.750E+00	4.490E+00
7.750E+00	4.750E+00	4.898E+00
8.000E+00	4.750E+00	5.306E+00
8.250E+00	4.750E+00	5.714E+00
8.500E+00	4.750E+00	6.123E+00
8.750E+00	4.750E+00	6.531E+00
9.000E+00	4.750E+00	6.939E+00
9.250E+00	4.750E+00	7.347E+00
9.500E+00	4.750E+00	7.756E+00
9.750E+00	4.750E+00	8.164E+00
1.000E+01	4.750E+00	8.572E+00
1.000E+00	5.000E+00	3.594E+00
1.250E+00	5.000E+00	3.594E+00
1.500E+00	5.000E+00	3.594E+00
1.750E+00	5.000E+00	3.594E+00
2.000E+00	5.000E+00	3.594E+00
2.250E+00	5.000E+00	3.594E+00
2.500E+00	5.000E+00	3.594E+00
2.750E+00	5.000E+00	3.594E+00
3.000E+00	5.000E+00	3.594E+00
3.250E+00	5.000E+00	3.593E+00
3.500E+00	5.000E+00	3.593E+00
3.750E+00	5.000E+00	3.593E+00
4.000E+00	5.000E+00	3.593E+00
4.250E+00	5.000E+00	3.594E+00
4.500E+00	5.000E+00	3.592E+00
4.750E+00	5.000E+00	1.884E+00
5.000E+00	5.000E+00	2.062E-04
5.250E+00	5.000E+00	4.059E-01
5.500E+00	5.000E+00	8.145E-01
5.750E+00	5.000E+00	1.223E+00
6.000E+00	5.000E+00	1.631E+00
6.250E+00	5.000E+00	2.040E+00
6.500E+00	5.000E+00	2.448E+00
6.750E+00	5.000E+00	2.856E+00
7.000E+00	5.000E+00	3.265E+00
7.250E+00	5.000E+00	3.673E+00
7.500E+00	5.000E+00	4.081E+00
7.750E+00	5.000E+00	4.490E+00
8.000E+00	5.000E+00	4.898E+00
8.250E+00	5.000E+00	5.306E+00
8.500E+00	5.000E+00	5.714E+00
8.750E+00	5.000E+00	6.123E+00
9.000E+00	5.000E+00	6.531E+00
9.250E+00	5.000E+00	6.939E+00
9.500E+00	5.000E+00	7.347E+00
9.750E+00	5.000E+00	7.756E+00
1.000E+01	5.000E+00	8.164E+00
1.000E+00	5.250E+00	3.593E+00
1.250E+00	5.250E+00	3.593E+00
1.500E+00	5.250E+00	3.593E+00
1.750E+00	5.250E+00	3.593E+00
2.000E+00	5.250E+00	3.593E+00
2.250E+00	5.250E+00	3.593E+00
2.500E+00	5.250E+00	3.593E+00
2.750E+00	5.250E+00	3.593E+00
3.000E+00	5.250E+00	3.593E+00
3.250E+00	5.250E+00	3.593E+00
3.500E+00	5.250E+00	3.593E+00
3.750E+00	5.250E+00	3.593E+00
4.000E+00	5.250E+00	3.593E+00
4.250E+00	5.250E+00	3.593E+00
4.500E+00	5.250E+00	3.593E+00
4.750E+00	5.250E+00	3.591E+00
5.000E+00	5.250E+00	1.884E+00
5.250E+00	5.250E+00	2.104E-04
5.500E+00	5.250E+00	4.059E-01
5.750E+00	5.250E+00	8.145E-01
6.000E+00	5.250E+00	1.223E+00
6.250E+00	5.250E+00	1.631E+00
6.500E+00	5.250E+00	2.040E+00
6.750E+00	5.250E+00	2.448E+00
7.000E+00	5.250E+00	2.856E+00
7.250E+00	5.250E+00	3.265E+00
7.500E+00	5.250E+00	3.673E+00
7.750E+00	5.250E+00	4.081E+00
8.000E+00	5.250E+00	4.490E+00
8.250E+00	5.250E+00	4.898E+00
8.500E+00	5.250E+00	5.306E+00
8.750E+00	5.250E+00	5.714E+00
9.000E+00	5.250E+00	6.123E+00
9.250E+00	5.250E+00	6.531E+00
9.500E+00	5.250E+00	6.939E+00
9.750E+00	5.250E+00	7.347E+00
1.000E+01	5.250E+00	7.756E+00
1.000E+00	5.500E+00	3.592E+00
1.250E+00	5.500E+00	3.592E+00
1.500E+00	5.500E+00	3.592E+00
1.750E+00	5.500E+00	3.592E+00
2.000E+00	5.500E+00	3.592E+00
2.250E+00	5.500E+00	3.592E+00
2.500E+00	5.500E+00	3.592E+00
2.750E+00	5.500E+00	3.592E+00
3.000E+00	5.500E+00	3.592E+00
3.250E+00	5.500E+00	3.592E+00
3.500E+00	5.500E+00	3.592E+00
3.750E+00	5.500E+00	3.592E+00
4.000E+00	5.500E+00	3.592E+00
4.250E+00	5.500E+00	3.592E+00
4.500E+00	5.500E+00	3.592E+00
4.750E+00	5.500E+00	3.593E+00
5.000E+00	5.500E+00	3.591E+00
5.250E+00	5.500E+00	1.884E+00
5.500E+00	5.500E+00	2.145E-04
5.750E+00	5.500E+00	4.059E-01
6.000E+00	5.500E+00	8.145E-01
6.250E+00	5.500E+00	1.223E+00
6.500E+00	5.500E+00	1.631E+00
6.750E+00	5.500E+00	2.040E+00
7.000E+00	5.500E+00	2.448E+00
7.250E+00	5.500E+00	2.856E+00
7.500E+00	5.500E+00	3.265E+00
7.750E+00	5.500E+00	3.673E+00
8.000E+00	5.500E+00	4.081E+00
8.250E+00	5.500E+00	4.490E+00
8.500E+00	5.500E+00	4.898E+00
8.750E+00	5.500E+00	5.306E+00
9.000E+00	5.500E+00	5.714E+00
9.250E+00	5.500E+00	6.123E+00
9.500E+00	5.500E+00	6.531E+00
9.750E+00	5.500E+00	6.939E+00
1.000E+01	5.500E+00	7.347E+00
1.000E+00	5.750E+00	3.592E+00
1.250E+00	5.750E+00	3.592E+00
1.500E+00	5.750E+00	3.592E+00
1.750E+00	5.750E+00	3.592E+00
2.000E+00	5.750E+00	3.592E+00
2.250E+00	5.750E+00	3.592E+00
2.500E+00	5.750E+00	3.592E+00
2.750E+00	5.750E+00	3.592E+00
3.000E+00	5.750E+00	3.592E+00
3.250E+00	5.750E+00	3.592E+00
3.500E+00	5.750E+00	3.592E+00
3.750E+00	5.750E+00	3.592E+00
4.000E+00	5.750E+00	3.592E+00
4.250E+00	5.750E+00	3.592E+00
4.500E+00	5.750E+00	3.592E+00
4.750E+00	5.750E+00	3.592E+00
5.000E+00	5.750E+00	3.592E+00
5.250E+00	5.750E+00	3.590E+00
5.500E+00	5.750E+00	1.884E+00
5.750E+00	5.750E+00	2.187E-04
6.000E+00	5.750E+00	4.059E-01
6.250E+00	5.750E+00	8.145E-01
6.500E+00	5.750E+00	1.223E+00
6.750E+00	5.750E+00	1.631E+00
7.000E+00	5.750E+00	2.040E+00
7.250E+00	5.750E+00	2.448E+00
7.500E+00	5.750E+00	2.856E+00
7.750E+00	5.750E+00	3.265E+00
8.000E+00	5.750E+00	3.673E+00
8.250E+00	5.750E+00	4.081E+00
8.500E+00	5.750E+00	4.490E+00
8.750E+00	5.750E+00	4.898E+00
9.000E+00	5.750E+00	5.306E+00
9.250E+00	5.750E+00	5.714E+00
9.500E+00	5.750E+00	6.123E+00
9.750E+00	5.750E+00	6.531E+00
1.000E+01	5.750E+00	6.939E+00
1.000E+00	6.000E+00	3.591E+00
1.250E+00	6.000E+00	3.591E+00
1.500E+00	6.000E+00	3.591E+00
1.750E+00	6.000E+00	3.591E+00
2.000E+00	6.000E+00	3.591E+00
2.250E+00	6.000E+00	3.591E+00
2.500E+00	6.000E+00	3.591E+00
2.750E+00	6.000E+00	3.591E+00
3.000E+00	6.000E+00	3.591E+00
3.250E+00	6.000E+00	3.591E+00
3.500E+00	6.000E+00	3.591E+00
3.750E+00	6.000E+00	3.591E+00
4.000E+00	6.000E+00	3.591E+00
4.250E+00	6.000E+00	3.591E+00
4.500E+00	6.000E+00	3.591E+00
4.750E+00	6.000E+00	3.591E+00
5.000E+00	6.000E+00	3.591E+00
5.250E+00	6.000E+00	3.592E+00
5.500E+00	6.000E+00	3.590E+00
5.750E+00	6.000E+00	1.884E+00
6.000E+00	6.000E+00	2.229E-04
6.250E+00	6.000E+00	4.059E-01
6.500E+00	6.000E+00	8.145E-01
6.750E+00	6.000E+00	1.223E+00
7.000E+00	6.000E+00	1.631E+00
7.250E+00	6.000E+00	2.040E+00
7.500E+00	6.000E+00	2.448E+00
7.750E+00	6.000E+00	2.856E+00
8.000E+00	6.000E+00	3.265E+00
8.250E+00	6.000E+00	3.673E+00
8.500E+00	6.000E+00	4.081E+00
8.750E+00	6.000E+00	4.490E+00
9.000E+00	6.000E+00	4.898E+00
9.250E+00	6.000E+00	5.306E+00
9.500E+00	6.000E+00	5.714E+00
9.750E+00	6.000E+00	6.123E+00
1.000E+01	6.000E+00	6.531E+00
1.000E+00	6.250E+00	3.591E+00
1.250E+00	6.250E+00	3.591E+00
1.500E+00	6.250E+00	3.591E+00
1.750E+00	6.250E+00	3.591E+00
2.000E+00	6.250E+00	3.591E+00
2.250E+00	6.250E+00	3.591E+00
2.500E+00	6.250E+00	3.591E+00
2.750E+00	6.250E+00	3.591E+00
3.000E+00	6.250E+00	3.591E+00
3.250E+00	6.250E+00	3.591E+00
3.500E+00	6.250E+00	3.591E+00
3.750E+00	6.250E+00	3.591E+00
4.000E+00	6.250E+00	3.591E+00
4.250E+00	6.250E+00	3.590E+00
4.500E+00	6.250E+00	3.590E+00
4.750E+00	6.250E+00	3.590E+00
5.000E+00	6.250E+00	3.590E+00
5.250E+00	6.250E+00	3.590E+00
5.500E+00	6.250E+00	3.591E+00
5.750E+00	6.250E+00	3.589E+00
6.000E+00	6.250E+00	1.884E+00
6.250E+00	6.250E+00	2.270E-04
6.500E+00	6.250E+00	4.059E-01
6.750E+00	6.250E+00	8.145E-01
7.000E+00	6.250E+00	1.223E+00
7.250E+00	6.250E+00	1.631E+00
7.500E+00	6.250E+00	2.040E+00
7.750E+00	6.250E+00	2.448E+00
8.000E+00	6.250E+00	2.856E+00
8.250E+00	6.250E+00	3.265E+00
8.500E+00	6.250E+00	3.673E+00
8.750E+00	6.250E+00	4.081E+00
9.000E+00	6.250E+00	4.490E+00
9.250E+00	6.250E+00	4.898E+00
9.500E+00	6.250E+00	5.306E+00
9.750E+00	6.250E+00	5.714E+00
1.000E+01	6.250E+00	6.123E+00
1.000E+00	6.500E+00	3.590E+00
1.250E+00	6.500E+00	3.590E+00
1.500E+00	6.500E+00	3.590E+00
1.750E+00	6.500E+00	3.590E+00
2.000E+00	6.500E+00	3.590E+00
2.250E+00	6.500E+00	3.590E+00
2.500E+00	6.500E+00	3.590E+00
2.750E+00	6.500E+00	3.590E+00
3.000E+00	6.500E+00	3.590E+00
3.250E+00	6.500E+00	3.590E+00
3.500E+00	6.500E+00	3.590E+00
3.750E+00	6.500E+00	3.590E+00
4.000E+00	6.500E+00	3.590E+00
4.250E+00	6.500E+00	3.590E+00
4.500E+00	6.500E+00	3.590E+00
4.750E+00	6.500E+00	3.590E+00
5.000E+00	6.500E+00	3.590E+00
5.250E+00	6.500E+00	3.590E+00
5.500E+00	6.500E+00	3.590E+00
5.750E+00	6.500E+00	3.590E+00
6.000E+00	6.500E+00	3.588E+00
6.250E+00	6.500E+00	1.884E+00
6.500E+00	6.500E+00	2.312E-04
6.750E+00	6.500E+00	4.059E-01
7.000E+00	6.500E+00	8.145E-01
7.250E+00	6.500E+00	1.223E+00
7.500E+00	6.500E+00	1.631E+00
7.750E+00	6.500E+00	2.040E+00
8.000E+00	6.500E+00	2.448E+00
8.250E+00	6.500E+00	2.856E+00
8.500E+00	6.500E+00	3.265E+00
8.750E+00	6.500E+00	3.673E+00
9.000E+00	6.500E+00	4.081E+00
9.250E+00	6.500E+00	4.490E+00
9.500E+00	6.500E+00	4.898E+00
9.750E+00	6.500E+00	5.306E+00
1.000E+01	6.500E+00	5.714E+00
1.000E+00	6.750E+00	3.589E+00
1.250E+00	6.750E+00	3.589E+00
1.500E+00	6.750E+00	3.589E+00
1.750E+00	6.750E+00	3.589E+00
2.000E+00	6.750E+00	3.589E+00
2.250E+00	6.750E+00	3.589E+00
2.500E+00	6.750E+00	3.589E+00
2.750E+00	6.750E+00	3.589E+00
3.000E+00	6.750E+00	3.589E+00
3.250E+00	6.750E+00	3.589E+00
3.500E+00	6.750E+00	3.589E+00
3.750E+00	6.750E+00	3.589E+00
4.000E+00	6.750E+00	3.589E+00
4.250E+00	6.750E+00	3.589E+00
4.500E+00	6.750E+00	3.589E+00
4.750E+00	6.750E+00	3.589E+00
5.000E+00	6.750E+00	3.589E+00
5.250E+00	6.750E+00	3.589E+00
5.500E+00	6.750E+00	3.589E+00
5.750E+00	6.750E+00	3.589E+00
6.000E+00	6.750E+00	3.590E+00
6.250E+00	6.750E+00	3.588E+00
6.500E+00	6.750E+00	1.884E+00
6.750E+00	6.750E+00	2.354E-04
7.000E+00	6.750E+00	4.059E-01
7.250E+00	6.750E+00	8.145E-01
7.500E+00	6.750E+00	1.223E+00
7.750E+00	6.750E+00	1.631E+00
8.000E+00	6.750E+00	2.040E+00
8.250E+00	6.750E+00	2.448E+00
8.500E+00	6.750E+00	2.856E+00
8.750E+00	6.750E+00	3.265E+00
9.000E+00	6.750E+00	3.673E+00
9.250E+00	6.750E+00	4.081E+00
9.500E+00	6.750E+00	4.490E+00
9.750E+00	6.750E+00	4.898E+00
1.000E+01	6.750E+00	5.306E+00
1.000E+00	7.000E+00	3.589E+00
1.250E+00	7.000E+00	3.589E+00
1.500E+00	7.000E+00	3.589E+00
1.750E+00	7.000E+00	3.589E+00
2.000E+00	7.000E+00	3.589E+00
2.250E+00	7.000E+00	3.589E+00
2.500E+00	7.000E+00	3.589E+00
2.750E+00	7.000E+00	3.589E+00
3.000E+00	7.000E+00	3.589E+00
3.250E+00	7.000E+00	3.589E+00
3.500E+00	7.000E+00	3.589E+00
3.750E+00	7.000E+00	3.589E+00
4.000E+00	7.000E+00	3.589E+00
4.250E+00	7.000E+00	3.589E+00
4.500E+00	7.000E+00	3.589E+00
4.750E+00	7.000E+00	3.589E+00
5.000E+00	7.000E+00	3.589E+00
5.250E+00	7.000E+00	3.589E+00
5.500E+00	7.000E+00	3.589E+00
5.750E+00	7.000E+00	3.589E+00
6.000E+00	7.000E+00	3.589E+00
6.250E+00	7.000E+00	3.589E+00
6.500E+00	7.000E+00	3.587E+00
6.750E+00	7.000E+00	1.884E+00
7.000E+00	7.000E+00	2.395E-04
7.250E+00	7.000E+00	4.059E-01
7.500E+00	7.000E+00	8.145E-01
7.750E+00	7.000E+00	1.223E+00
8.000E+00	7.000E+00	1.631E+00
8.250E+00	7.000E+00	2.040E+00
8.500E+00	7.000E+00	2.448E+00
8.750E+00	7.000E+00	2.856E+00
9.000E+00	7.000E+00	3.265E+00
9.250E+00	7.000E+00	3.673E+00
9.500E+00	7.000E+00	4.081E+00
9.750E+00	7.000E+00	4.490E+00
1.000E+01	7.000E+00	4.898E+00
1.000E+00	7.250E+00	3.588E+00
1.250E+00	7.250E+00	3.588E+00
1.500E+00	7.250E+00	3.588E+00
1.750E+00	7.250E+00	3.588E+00
2.000E+00	7.250E+00	3.588E+00
2.250E+00	7.250E+00	3.588E+00
2.500E+00	7.250E+00	3.588E+00
2.750E+00	7.250E+00	3.588E+00
3.000E+00	7.250E+00	3.588E+00
3.250E+00	7.250E+00	3.588E+00
3.500E+00	7.250E+00	3.588E+00
3.750E+00	7.250E+00	3.588E+00
4.000E+00	7.250E+00	3.588E+00
4.250E+00	7.250E+00	3.588E+00
4.500E+00	7.250E+00	3.588E+00
4.750E+00	7.250E+00	3.588E+00
5.000E+00	7.250E+00	3.588E+00
5.250E+00	7.250E+00	3.588E+00
5.500E+00	7.250E+00	3.588E+00
5.750E+00	7.250E+00	3.588E+00
6.000E+00	7.250E+00	3.588E+00
6.250E+00	7.250E+00	3.588E+00
6.500E+00	7.250E+00	3.589E+00
6.750E+00	7.250E+00	3.587E+00
7.000E+00	7.250E+00	1.884E+00
7.250E+00	7.250E+00	2.437E-04
7.500E+00	7.250E+00	4.059E-01
7.750E+00	7.250E+00	8.145E-01
8.000E+00	7.250E+00	1.223E+00
8.250E+00	7.250E+00	1.631E+00
8.500E+00	7.250E+00	2.040E+00
8.750E+00	7.250E+00	2.448E+00
9.000E+00	7.250E+00	2.856E+00
9.250E+00	7.250E+00	3.265E+00
9.500E+00	7.250E+00	3.673E+00
9.750E+00	7.250E+00	4.081E+00
1.000E+01	7.250E+00	4.490E+00
1.000E+00	7.500E+00	3.588E+00
1.250E+00	7.500E+00	3.588E+00
1.500E+00	7.500E+00	3.588E+00
1.750E+00	7.500E+00	3.588E+00
2.000E+00	7.500E+00	3.588E+00
2.250E+00	7.500E+00	3.588E+00
2.500E+00	7.500E+00	3.588E+00
2.750E+00	7.500E+00	3.588E+00
3.000E+00	7.500E+00	3.588E+00
3.250E+00	7.500E+00	3.588E+00
3.500E+00	7.500E+00	3.588E+00
3.750E+00	7.500E+00	3.588E+00
4.000E+00	7.500E+00	3.588E+00
4.250E+00	7.500E+00	3.588E+00
4.500E+00	7.500E+00	3.588E+00
4.750E+00	7.500E+00	3.588E+00
5.000E+00	7.500E+00	3.588E+00
5.250E+00	7.500E+00	3.588E+00
5.500E+00	7.500E+00	3.588E+00
5.750E+00	7.500E+00	3.588E+00
6.000E+00	7.500E+00	3.588E+00
6.250E+00	7.500E+00	3.588E+00
6.500E+00	7.500E+00	3.588E+00
6.750E+00	7.500E+00	3.588E+00
7.000E+00	7.500E+00	3.586E+00
7.250E+00	7.500E+00	1.884E+00
7.500E+00	7.500E+00	2.479E-04
7.750E+00	7.500E+00	4.059E-01
8.000E+00	7.500E+00	8.145E-01
8.250E+00	7.500E+00	1.223E+00
8.500E+00	7.500E+00	1.631E+00
8.750E+00	7.500E+00	2.040E+00
9.000E+00	7.500E+00	2.448E+00
9.250E+00	7.500E+00	2.856E+00
9.500E+00	7.500E+00	3.265E+00
9.750E+00	7.500E+00	3.673E+00
1.000E+01	7.500E+00	4.081E+00
1.000E+00	7.750E+00	3.586E+00
1.250E+00	7.750E+00	3.587E+00
1.500E+00	7.750E+00	3.587E+00
1.750E+00	7.750E+00	3.587E+00
2.000E+00	7.750E+00	3.587E+00
2.250E+00	7.750E+00	3.587E+00
2.500E+00	7.750E+00	3.587E+00
2.750E+00	7.750E+00	3.587E+00
3.000E+00	7.750E+00	3.587E+00
3.250E+00	7.750E+00	3.587E+00
3.500E+00	7.750E+00	3.587E+00
3.750E+00	7.750E+00	3.587E+00
4.000E+00	7.750E+00	3.587E+00
4.250E+00	7.750E+00	3.587E+00
4.500E+00	7.750E+00	3.587E+00
4.750E+00	7.750E+00	3.587E+00
5.000E+00	7.750E+00	3.587E+00
5.250E+00	7.750E+00	3.587E+00
5.500E+00	7.750E+00	3.587E+00
5.750E+00	7.750E+00	3.587E+00
6.000E+00	7.750E+00	3.587E+00
6.250E+00	7.750E+00	3.587E+00
6.500E+00	7.750E+00	3.587E+00
6.750E+00	7.750E+00	3.587E+00
7.000E+00	7.750E+00	3.588E+00
7.250E+00	7.750E+00	3.586E+00
7.500E+00	7.750E+00	1.884E+00
7.750E+00	7.750E+00	2.520E-04
8.000E+00	7.750E+00	4.059E-01
8.250E+00	7.750E+00	8.145E-01
8.500E+00	7.750E+00	1.223E+00
8.750E+00	7.750E+00	1.631E+00
9.000E+00	7.750E+00	2.040E+00
9.250E+00	7.750E+00	2.448E+00
9.500E+00	7.750E+00	2.856E+00
9.750E+00	7.750E+00	3.265E+00
1.000E+01	7.750E+00	3.673E+00
1.000E+00	8.000E+00	3.586E+00
1.250E+00	8.000E+00	3.586E+00
1.500E+00	8.000E+00	3.587E+00
1.750E+00	8.000E+00	3.587E+00
2.000E+00	8.000E+00	3.587E+00
2.250E+00	8.000E+00	3.587E+00
2.500E+00	8.000E+00	3.587E+00
2.750E+00	8.000E+00	3.587E+00
3.000E+00	8.000E+00	3.587E+00
3.250E+00	8.000E+00	3.587E+00
3.500E+00	8.000E+00	3.587E+00
3.750E+00	8.000E+00	3.587E+00
4.000E+00	8.000E+00	3.587E+00
4.250E+00	8.000E+00	3.587E+00
4.500E+00	8.000E+00	3.587E+00
4.750E+00	8.000E+00	3.587E+00
5.000E+00	8.000E+00	3.587E+00
5.250E+00	8.000E+00	3.587E+00
5.500E+00	8.000E+00	3.587E+00
5.750E+00	8.000E+00	3.587E+00
6.000E+00	8.000E+00	3.587E+00
6.250E+00	8.000E+00	3.587E+00
6.500E+00	8.000E+00	3.587E+00
6.750E+00	8.000E+00	3.587E+00
7.000E+00	8.000E+00	3.586E+00
7.250E+00	8.000E+00	3.587E+00
7.500E+00	8.000E+00	3.585E+00
7.750E+00	8.000E+00	1.884E+00
8.000E+00	8.000E+00	2.562E-04
8.250E+00	8.000E+00	4.059E-01
8.500E+00	8.000E+00	8.145E-01
8.750E+00	8.000E+00	1.223E+00
9.000E+00	8.000E+00	1.631E+00
9.250E+00	8.000E+00	2.040E+00
9.500E+00	8.000E+00	2.448E+00
9.750E+00	8.000E+00	2.856E+00
1.000E+01	8.000E+00	3.265E+00
1.000E+00	8.250E+00	3.585E+00
1.250E+00	8.250E+00	3.585E+00
1.500E+00	8.250E+00	3.585E+00
1.750E+00	8.250E+00	3.586E+00
2.000E+00	8.250E+00	3.586E+00
2.250E+00	8.250E+00	3.586E+00
2.500E+00	8.250E+00	3.586E+00
2.750E+00	8.250E+00	3.586E+00
3.000E+00	8.250E+00	3.586E+00
3.250E+00	8.250E+00	3.586E+00
3.500E+00	8.250E+00	3.586E+00
3.750E+00	8.250E+00	3.586E+00
4.000E+00	8.250E+00	3.586E+00
4.250E+00	8.250E+00	3.586E+00
4.500E+00	8.250E+00	3.586E+00
4.750E+00	8.250E+00	3.586E+00
5.000E+00	8.250E+00	3.586E+00
5.250E+00	8.250E+00	3.586E+00
5.500E+00	8.250E+00	3.586E+00
5.750E+00	8.250E+00	3.586E+00
6.000E+00	8.250E+00	3.586E+00
6.250E+00	8.250E+00	3.586E+00
6.500E+00	8.250E+00	3.586E+00
6.750E+00	8.250E+00	3.586E+00
7.000E+00	8.250E+00	3.586E+00
7.250E+00	8.250E+00	3.586E+00
7.500E+00	8.250E+00	3.587E+00
7.750E+00	8.250E+00	3.585E+00
8.000E+00	8.250E+00	1.884E+00
8.250E+00	8.250E+00	2.604E-04
8.500E+00	8.250E+00	4.059E-01
8.750E+00	8.250E+00	8.145E-01
9.000E+00	8.250E+00	1.223E+00
9.250E+00	8.250E+00	1.631E+00
9.500E+00	8.250E+00	2.040E+00
9.750E+00	8.250E+00	2.448E+00
1.000E+01	8.250E+00	2.856E+00
1.000E+00	8.500E+00	3.585E+00
1.250E+00	8.500E+00	3.585E+00
1.500E+00	8.500E+00	3.585E+00
1.750E+00	8.500E+00	3.585E+00
2.000E+00	8.500E+00	3.586E+00
2.250E+00	8.500E+00	3.586E+00
2.500E+00	8.500E+00	3.586E+00
2.750E+00	8.500E+00	3.586E+00
3.000E+00	8.500E+00	3.586E+00
3.250E+00	8.500E+00	3.586E+00
3.500E+00	8.500E+00	3.586E+00
3.750E+00	8.500E+00	3.586E+00
4.000E+00	8.500E+00	3.586E+00
4.250E+00	8.500E+00	3.586E+00
4.500E+00	8.500E+00	3.586E+00
4.750E+00	8.500E+00	3.586E+00
5.000E+00	8.500E+00	3.586E+00
5.250E+00	8.500E+00	3.586E+00
5.500E+00	8.500E+00	3.586E+00
5.750E+00	8.500E+00	3.586E+00
6.000E+00	8.500E+00	3.586E+00
6.250E+00	8.500E+00	3.586E+00
6.500E+00	8.500E+00	3.586E+00
6.750E+00	8.500E+00	3.586E+00
7.000E+00	8.500E+00	3.586E+00
7.250E+00	8.500E+00	3.586E+00
7.500E+00	8.500E+00	3.585E+00
7.750E+00	8.500E+00	3.586E+00
8.000E+00	8.500E+00	3.584E+00
8.250E+00	8.500E+00	1.884E+00
8.500E+00	8.500E+00	2.645E-04
8.750E+00	8.500E+00	4.059E-01
9.000E+00	8.500E+00	8.145E-01
9.250E+00	8.500E+00	1.223E+00
9.500E+00	8.500E+00	1.631E+00
9.750E+00	8.500E+00	2.040E+00
1.000E+01	8.500E+00	2.448E+00
1.000E+00	8.750E+00	3.584E+00
1.250E+00	8.750E+00	3.584E+00
1.500E+00	8.750E+00	3.584E+00
1.750E+00	8.750E+00	3.584E+00
2.000E+00	8.750E+00	3.584E+00
2.250E+00	8.750E+00	3.585E+00
2.500E+00	8.750E+00	3.585E+00
2.750E+00	8.750E+00	3.585E+00
3.000E+00	8.750E+00	3.585E+00
3.250E+00	8.750E+00	3.585E+00
3.500E+00	8.750E+00	3.585E+00
3.750E+00	8.750E+00	3.585E+00
4.000E+00	8.750E+00	3.585E+00
4.250E+00	8.750E+00	3.585E+00
4.500E+00	8.750E+00	3.585E+00
4.750E+00	8.750E+00	3.585E+00
5.000E+00	8.750E+00	3.585E+00
5.250E+00	8.750E+00	3.585E+00
5.500E+00	8.750E+00	3.585E+00
5.750E+00	8.750E+00	3.585E+00
6.000E+00	8.750E+00	3.585E+00
6.250E+00	8.750E+00	3.585E+00
6.500E+00	8.750E+00	3.585E+00
6.750E+00	8.750E+00	3.585E+00
7.000E+00	8.750E+00	3.585E+00
7.250E+00	8.750E+00	3.585E+00
7.500E+00	8.750E+00	3.585E+00
7.750E+00	8.750E+00	3.585E+00
8.000E+00	8.750E+00	3.586E+00
8.250E+00	8.750E+00	3.584E+00
8.500E+00	8.750E+00	1.884E+00
8.750E+00	8.750E+00	2.687E-04
9.000E+00	8.750E+00	4.059E-01
9.250E+00	8.750E+00	8.145E-01
9.500E+00	8.750E+00	1.223E+00
9.750E+00	8.750E+00	1.631E+00
1.000E+01	8.750E+00	2.040E+00
1.000E+00	9.000E+00	3.584E+00
1.250E+00	9.000E+00	3.584E+00
1.500E+00	9.000E+00	3.584E+00
1.750E+00	9.000E+00	3.584E+00
2.000E+00	9.000E+00	3.584E+00
2.250E+00	9.000E+00	3.584E+00
2.500E+00	9.000E+00	3.585E+00
2.750E+00	9.000E+00	3.585E+00
3.000E+00	9.000E+00	3.585E+00
3.250E+00	9.000E+00	3.585E+00
3.500E+00	9.000E+00	3.585E+00
3.750E+00	9.000E+00	3.585E+00
4.000E+00	9.000E+00	3.585E+00
4.250E+00	9.000E+00	3.585E+00
4.500E+00	9.000E+00	3.585E+00
4.750E+00	9.000E+00	3.585E+00
5.000E+00	9.000E+00	3.585E+00
5.250E+00	9.000E+00	3.585E+00
5.500E+00	9.000E+00	3.585E+00
5.750E+00	9.000E+00	3.585E+00
6.000E+00	9.000E+00	3.585E+00
6.250E+00	9.000E+00	3.585E+00
6.500E+00	9.000E+00	3.585E+00
6.750E+00	9.000E+00	3.585E+00
7.000E+00	9.000E+00	3.585E+00
7.250E+00	9.000E+00	3.585E+00
7.500E+00	9.000E+00	3.585E+00
7.750E+00	9.000E+00	3.584E+00
8.000E+00	9.000E+00	3.584E+00
8.250E+00	9.000E+00	3.585E+00
8.500E+00	9.000E+00	3.583E+00
8.750E+00	9.000E+00	1.884E+00
9.000E+00	9.000E+00	2.729E-04
9.250E+00	9.000E+00	4.059E-01
9.500E+00	9.000E+00	8.145E-01
9.750E+00	9.000E+00	1.223E+00
1.000E+01	9.000E+00	1.631E+00
1.000E+00	9.250E+00	3.582E+00
1.250E+00	9.250E+00	3.583E+00
1.500E+00	9.250E+00	3.583E+00
1.750E+00	9.250E+00	3.583E+00
2.000E+00	9.250E+00	3.583E+00
2.250E+00	9.250E+00	3.583E+00
2.500E+00	9.250E+00	3.583E+00
2.750E+00	9.250E+00	3.584E+00
3.000E+00	9.250E+00	3.584E+00
3.250E+00	9.250E+00	3.584E+00
3.500E+00	9.250E+00	3.584E+00
3.750E+00	9.250E+00	3.584E+00
4.000E+00	9.250E+00	3.584E+00
4.250E+00	9.250E+00	3.584E+00
4.500E+00	9.250E+00	3.584E+00
4.750E+00	9.250E+00	3.584E+00
5.000E+00	9.250E+00	3.584E+00
5.250E+00	9.250E+00	3.584E+00
5.500E+00	9.250E+00	3.584E+00
5.750E+00	9.250E+00	3.584E+00
6.000E+00	9.250E+00	3.584E+00
6.250E+00	9.250E+00	3.584E+00
6.500E+00	9.250E+00	3.584E+00
6.750E+00	9.250E+00	3.584E+00
7.000E+00	9.250E+00	3.584E+00
7.250E+00	9.250E+00	3.584E+00
7.500E+00	9.250E+00	3.584E+00
7.750E+00	9.250E+00	3.584E+00
8.000E+00	9.250E+00	3.584E+00
8.250E+00	9.250E+00	3.584E+00
8.500E+00	9.250E+00	3.585E+00
8.750E+00	9.250E+00	3.583E+00
9.000E+00	9.250E+00	1.884E+00
9.250E+00	9.250E+00	2.770E-04
9.500E+00	9.250E+00	4.059E-01
9.750E+00	9.250E+00	8.145E-01
1.000E+01	9.250E+00	1.223E+00
1.000E+00	9.500E+00	3.582E+00
1.250E+00	9.500E+00	3.582E+00
1.500E+00	9.500E+00	3.583E+00
1.750E+00	9.500E+00	3.583E+00
2.000E+00	9.500E+00	3.583E+00
2.250E+00	9.500E+00	3.583E+00
2.500E+00	9.500E+00	3.583E+00
2.750E+00	9.500E+00	3.583E+00
3.000E+00	9.500E+00	3.584E+00
3.250E+00	9.500E+00	3.584E+00
3.500E+00	9.500E+00	3.584E+00
3.750E+00	9.500E+00	3.584E+00
4.000E+00	9.500E+00	3.584E+00
4.250E+00	9.500E+00	3.584E+00
4.500E+00	9.500E+00	3.584E+00
4.750E+00	9.500E+00	3.584E+00
5.000E+00	9.500E+00	3.584E+00
5.250E+00	9.500E+00	3.584E+00
5.500E+00	9.500E+00	3.584E+00
5.750E+00	9.500E+00	3.584E+00
6.000E+00	9.500E+00	3.584E+00
6.250E+00	9.500E+00	3.584E+00
6.500E+00	9.500E+00	3.584E+00
6.750E+00	9.500E+00	3.584E+00
7.000E+00	9.500E+00	3.584E+00
7.250E+00	9.500E+00	3.584E+00
7.500E+00	9.500E+00	3.584E+00
7.750E+00	9.500E+00	3.584E+00
8.000E+00	9.500E+00	3.584E+00
8.250E+00	9.500E+00	3.583E+00
8.500E+00	9.500E+00	3.583E+00
8.750E+00	9.500E+00	3.584E+00
9.000E+00	9.500E+00	3.582E+00
9.250E+00	9.500E+00	1.884E+00
9.500E+00	9.500E+00	2.812E-04
9.750E+00	9.500E+00	4.059E-01
1.000E+01	9.500E+00	8.145E-01
1.000E+00	9.750E+00	3.581E+00
1.250E+00	9.750E+00	3.581E+00
1.500E+00	9.750E+00	3.581E+00
1.750E+00	9.750E+00	3.582E+00
2.000E+00	9.750E+00	3.582E+00
2.250E+00	9.750E+00	3.582E+00
2.500E+00	9.750E+00	3.582E+00
2.750E+00	9.750E+00	3.582E+00
3.000E+00	9.750E+00	3.582E+00
3.250E+00	9.750E+00	3.583E+00
3.500E+00	9.750E+00	3.583E+00
3.750E+00	9.750E+00	3.583E+00
4.000E+00	9.750E+00	3.583E+00
4.250E+00	9.750E+00	3.583E+00
4.500E+00	9.750E+00	3.583E+00
4.750E+00	9.750E+00	3.583E+00
5.000E+00	9.750E+00	3.583E+00
5.250E+00	9.750E+00	3.583E+00
5.500E+00	9.750E+00	3.583E+00
5.750E+00	9.750E+00	3.583E+00
6.000E+00	9.750E+00	3.583E+00
6.250E+00	9.750E+00	3.583E+00
6.500E+00	9.750E+00	3.583E+00
6.750E+00	9.750E+00	3.583E+00
7.000E+00	9.750E+00	3.583E+00
7.250E+00	9.750E+00	3.583E+00
7.500E+00	9.750E+00	3.583E+00
7.750E+00	9.750E+00	3.583E+00
8.000E+00	9.750E+00	3.583E+00
8.250E+00	9.750E+00	3.583E+00
8.500E+00	9.750E+00	3.583E+00
8.750E+00	9.750E+00	3.583E+00
9.000E+00	9.750E+00	3.584E+00
9.250E+00	9.750E+00	3.582E+00
9.500E+00	9.750E+00	1.884E+00
9.750E+00	9.750E+00	2.853E-04
1.000E+01	9.750E+00	4.059E-01
1.000E+00	1.000E+01	2.963E+00
1.250E+00	1.000E+01	3.581E+00
1.500E+00	1.000E+01	3.581E+00
1.750E+00	1.000E+01	3.581E+00
2.000E+00	1.000E+01	3.582E+00
2.250E+00	1.000E+01	3.582E+00
2.500E+00	1.000E+01	3.582E+00
2.750E+00	1.000E+01	3.582E+00
3.000E+00	1.000E+01	3.582E+00
3.250E+00	1.000E+01	3.582E+00
3.500E+00	1.000E+01	3.583E+00
3.750E+00	1.000E+01	3.583E+00
4.000E+00	1.000E+01	3.583E+00
4.250E+00	1.000E+01	3.583E+00
4.500E+00	1.000E+01	3.583E+00
4.750E+00	1.000E+01	3.583E+00
5.000E+00	1.000E+01	3.583E+00
5.250E+00	1.000E+01	3.583E+00
5.500E+00	1.000E+01	3.583E+00
5.750E+00	1.000E+01	3.583E+00
6.000E+00	1.000E+01	3.583E+00
6.250E+00	1.000E+01	3.583E+00
6.500E+00	1.000E+01	3.583E+00
6.750E+00	1.000E+01	3.583E+00
7.000E+00	1.000E+01	3.583E+00
7.250E+00	1.000E+01	3.583E+00
7.500E+00	1.000E+01	3.583E+00
7.750E+00	1.000E+01	3.583E+00
8.000E+00	1.000E+01	3.583E+00
8.250E+00	1.000E+01	3.583E+00
8.500E+00	1.000E+01	3.583E+00
8.750E+00	1.000E+01	3.582E+00
9.000E+00	1.000E+01	3.582E+00
9.250E+00	1.000E+01	3.583E+00
9.500E+00	1.000E+01	3.581E+00
9.750E+00	1.000E+01	1.884E+00
1.000E+01	1.000E+01	2.895E-04
