# Supplementary material for: Frequency switching between oscillatory homeostats and the regulation of p53
Source: PLoS One. 2020 May 20;15(5):e0227786. doi: 10.1371/journal.pone.0227786 (PMC7239446; doi:10.1371/journal.pone.0227786)
Supplement: S2 Gnuplot — A zip-file with a gnuplot script and avi video files showing interactive views of panels a-d in Fig 6. (ZIP) [file pone.0227786.s003.zip › S2 Gnuplot/ReadMe.txt]

Running the interactive gnuplot scripts
=======================================
The .gp scripts in this folder were tested for gnuplot version 5.2 on computers running Mac OSX 10.14, Windows 10, and Linux Xfce 4.12.

Instruction for Mac
-------------------
You need to install XQuartz to run X11 on the Mac. Download and install XQuartz from www.xquartz.org

1. Open the terminal app and move to this folder.

2. open gnuplot by writing gnuplot in the terminal (and press Return). You will get the
gnuplot prompt:
 
gnuplot>

3. Open one of the .gp files with a text editor.

4. Copy all lines of the .gp file.

5. Paste all lines into the gnuplot prompt. Press Return.  A window with the 3D plot appears. You can change the viewpoint for the graph by clicking on the plot and moving/dragging with the appearing cursor.


Instruction for Linux
---------------------
Same procedure as for the Mac, but the x11 protocol is generally installed and the gnuplot x11 terminal is normally loaded by default. 


Instructions for Windows 10
---------------------------
In Windows 10 gnuplot 5.2 will open with the wxt terminal as a default. This terminal behaves similar to the gnuplot x11 terminal. There is no need to install x11. Follow these steps:

1. Open the command prompt and move inside this folder.

2. open gnuplot by writing gnuplot in the terminal (and press Return). You will get the
gnuplot prompt: 

gnuplot>

3. Open one of the .gp files with a text editor.

4. Copy all lines of the .gp file from line 2 (do not copy the line beginning with "start term x11..."). 

5. Paste the lines into the gnuplot prompt. Press Return.  A window with the 3D plot appears. You can change the viewpoint for the graph by clicking on the plot and moving/dragging the appearing cursor.


If you do not have gnuplot installed
====================================
You can run the .avi movie files by using VLC or alternative software (Quicktime, Windows Media Player, etc). The video shows the 3D-plot from different/changing viewpoints.
